# Supplementary material for: Plasma Proteome Profiling of Centenarian Across Switzerland Reveals Key Youth‐Associated Proteins
Source: Aging Cell. 2026 Feb 8;25(2):e70409. doi: 10.1111/acel.70409 (PMC12883144; doi:10.1111/acel.70409)
Supplement: Supplementary file 4 — Table S1: Summary of participants' diseases. Numbers represent disease counts for three groups (Centenarian, Geriatric and Healthy) in ICD‐10 chapter. Numbers are total numbers and percentage in parenthesis; n (%). Fisher's exact test. [file ACEL-25-e70409-s006.xlsx]

## Sheet: Diseases
Characteristic	N	Centenarian N = 39	Geriatric N = 55	Healthy N = 40	p-value
Number of diseases	134	4.00 (3.00, 5.00)	3.00 (2.00, 4.00)	0.00 (0.00, 0.00)	<0.001
I Certain infectious and parasitic diseases	134	1 (2.6%)	0 (0%)	0 (0%)	0.3
II Neoplasms	134	4 (10%)	6 (11%)	0 (0%)	0.075
III Diseases of the blood and blood-forming organs	134	1 (2.6%)	6 (11%)	0 (0%)	0.049
IV Endocrine, nutritional and metabolic disease	134	3 (7.7%)	29 (53%)	0 (0%)	<0.001
V Mental and behavioural disorders	134	18 (46%)	22 (40%)	0 (0%)	<0.001
VI Diseases of the nervous system	134	3 (7.7%)	8 (15%)	0 (0%)	0.022
VII Diseases of the eye and adnexa	134	30 (77%)	5 (9.1%)	0 (0%)	<0.001
VIII Diseases of the ear and mastoid process	134	25 (64%)	1 (1.8%)	0 (0%)	<0.001
IX Diseases of the circulatory system	134	22 (56%)	52 (95%)	2 (5.0%)	<0.001
X Diseases of the respiratory system	134	10 (26%)	8 (15%)	0 (0%)	0.004
XI Diseases of the digestive system	134	4 (10%)	5 (9.1%)	0 (0%)	0.09
XII Diseases of the skin and subcutaneous tissue	134	0 (0%)	2 (3.6%)	0 (0%)	0.3
XIII Diseases of the musculoskeletal system	134	19 (49%)	22 (40%)	0 (0%)	<0.001
XIV Diseases of the genitourinary system	134	20 (51%)	22 (40%)	0 (0%)	<0.001
XVII Congenital malformations, deformations	134	0 (0%)	0 (0%)	0 (0%)
XIX Injury, poisoning and certain other consequences	134	4 (10%)	0 (0%)	0 (0%)	0.006
XXI Factors influencing health status	134	0 (0%)	4 (7.3%)	0 (0%)	0.04
n (%); Median (Q1, Q3)	n (%); Median (Q1, Q3)	n (%); Median (Q1, Q3)	n (%); Median (Q1, Q3)	n (%); Median (Q1, Q3)	n (%); Median (Q1, Q3)
Fisher's exact test; Kruskal-Wallis rank sum test	Pearson's Chi-squared test; Fisher's exact test; Kruskal-Wallis rank sum test	Pearson's Chi-squared test; Fisher's exact test; Kruskal-Wallis rank sum test	Pearson's Chi-squared test; Fisher's exact test; Kruskal-Wallis rank sum test	Pearson's Chi-squared test; Fisher's exact test; Kruskal-Wallis rank sum test	Pearson's Chi-squared test; Fisher's exact test; Kruskal-Wallis rank sum test
