# Supplementary material for: Plasma Proteome Profiling of Centenarian Across Switzerland Reveals Key Youth‐Associated Proteins
Source: Aging Cell. 2026 Feb 8;25(2):e70409. doi: 10.1111/acel.70409 (PMC12883144; doi:10.1111/acel.70409)
Supplement: Supplementary file 5 — Table S2: Results of differential expression analysis using ANOVA for 2 sites (Geneva, Ticino). 2a Centenarian—Healthy. log2FoldChange: Fold change (FC) comparing protein abundance in centenarian versus healthy controls. FC Centenarian—Healthy > 0 indicates a protein expression that increases in the Centenarian group, whereas FC Centenarian—Healthy < 0 indicates a protein expression that decreases in the Centenarian group. Adjusted p‐values were computed using the Benjamini‐Hochberg correction. 2b Centenarian—Geriatric. log2FoldChange: Fold change (FC) comparing protein abundance in centenarian versus geriatric. FC Centenarian—Geriatric > 0 indicates a protein expression that increases in the Centenarian group, whereas FC Centenarian—Geriatric < 0 indicates a protein expression that decreases in the Centenarian group. Adjusted p‐values were computed using the Benjamini‐Hochberg correction. 2c Geriatric—Healthy. log2FoldChange: Fold change (FC) comparing protein abundance in geriatric versus healthy controls. FC Geriatric—Healthy > 0 indicates a protein expression that increases in the Geriatric group, whereas FC Geriatric—Healthy < 0 indicates a protein expression that decreases in the Geriatric group. Adjusted p‐values were computed using the Benjamini‐Hochberg correction. 2d Comparison of biomarkers selected by the TAME consortium with centenarians‐healthy controls and geriatric‐healthy controls. FC, adjusted p‐value and threshold for cent2healthy and geriatric2healthy were reported from Table S2a,c. 2e Comparison of biomarkers selected from SWISS100 cohort with NECS cohort. FC, adjusted p‐value and threshold for cent2healthy (SWISS100) and geriatric2healthy (SWISS100) were reported from Table S2a,c and FC, adjusted p‐value and threshold for cont2cent (NECS) were reported from Sebastiani supplementary. 2f Robust list of proteins overexpressed and underexpressed in centenarian from SWISS100 study that overlap with in centenarian from NECS study. UniProt identifier [file ACEL-25-e70409-s008.xlsx]

## Sheet: 2.a Centenarian - Healthy
	Assay	OlinkID	UniProt	Panel	term	contrast	log2FoldChange	conf.low	conf.high	Adjusted_pval	Threshold
1	ACTA2	OID20079	P62736	Cardiometabolic	Group	Centenarian - Healthy	1.98707	1.63589	2.33824	1e-16	Significant
2	ACTN4	OID20435	O43707	Inflammation	Group	Centenarian - Healthy	1.60682	1.23402	1.97961	1e-16	Significant
3	ADA2	OID20394	Q9NZK5	Cardiometabolic	Group	Centenarian - Healthy	1.14426	0.865822	1.4227	1e-16	Significant
4	ADAMTS16	OID20089	Q8TE57	Cardiometabolic	Group	Centenarian - Healthy	1.41125	1.16638	1.65613	1e-16	Significant
5	ANGPTL3	OID20407	Q9Y5C1	Cardiometabolic	Group	Centenarian - Healthy	0.98821	0.752467	1.22395	1e-16	Significant
6	BTN2A1	OID20713	Q7KYR7	Inflammation	Group	Centenarian - Healthy	0.97742	0.751837	1.203	1e-16	Significant
7	BTN3A2	OID20540	P78410	Inflammation	Group	Centenarian - Healthy	1.2258	0.971817	1.47979	1e-16	Significant
8	CCDC80	OID20226	Q76M96	Cardiometabolic	Group	Centenarian - Healthy	2.02093	1.72081	2.32105	1e-16	Significant
9	CCL11	OID20668	P51671	Inflammation	Group	Centenarian - Healthy	0.831241	0.610331	1.05215	1e-16	Significant
10	CCL27	OID20121	Q9Y4X3	Cardiometabolic	Group	Centenarian - Healthy	1.94658	1.62971	2.26346	1e-16	Significant
11	CCL3	OID20610	P10147	Inflammation	Group	Centenarian - Healthy	1.82601	1.42472	2.2273	1e-16	Significant
12	CCL7	OID20523	P80098	Inflammation	Group	Centenarian - Healthy	1.68774	1.27682	2.09867	1e-16	Significant
13	CCN3	OID20299	P48745	Cardiometabolic	Group	Centenarian - Healthy	1.89808	1.58032	2.21585	1e-16	Significant
14	CD4	OID20584	P01730	Inflammation	Group	Centenarian - Healthy	0.935998	0.72268	1.14932	1e-16	Significant
15	CD40	OID20724	P25942	Inflammation	Group	Centenarian - Healthy	0.955801	0.693794	1.21781	1e-16	Significant
16	CD46	OID20380	P15529	Cardiometabolic	Group	Centenarian - Healthy	0.752721	0.559573	0.945869	1e-16	Significant
17	CD59	OID20339	P13987	Cardiometabolic	Group	Centenarian - Healthy	0.968523	0.720022	1.21702	1e-16	Significant
18	CD79B	OID20635	P40259	Inflammation	Group	Centenarian - Healthy	1.30297	0.969452	1.6365	1e-16	Significant
19	CD83	OID20565	Q01151	Inflammation	Group	Centenarian - Healthy	1.00847	0.751712	1.26522	1e-16	Significant
20	CDH2	OID20170	P19022	Cardiometabolic	Group	Centenarian - Healthy	0.799028	0.589564	1.00849	1e-16	Significant
21	CHI3L1	OID20399	P36222	Cardiometabolic	Group	Centenarian - Healthy	3.06194	2.56177	3.5621	1e-16	Significant
22	CKAP4	OID20617	Q07065	Inflammation	Group	Centenarian - Healthy	1.25589	1.00732	1.50447	1e-16	Significant
23	CLEC5A	OID20165	Q9NY25	Cardiometabolic	Group	Centenarian - Healthy	1.10617	0.860569	1.35177	1e-16	Significant
24	COL18A1	OID20332	P39060	Cardiometabolic	Group	Centenarian - Healthy	0.696507	0.54587	0.847144	1e-16	Significant
25	COL6A3	OID20292	P12111	Cardiometabolic	Group	Centenarian - Healthy	1.62274	1.32489	1.92059	1e-16	Significant
26	COLEC12	OID20738	Q5KU26	Inflammation	Group	Centenarian - Healthy	1.31078	1.08344	1.53812	1e-16	Significant
27	CST3	OID20400	P01034	Cardiometabolic	Group	Centenarian - Healthy	1.34106	1.10664	1.57548	1e-16	Significant
28	CSTB	OID20294	P04080	Cardiometabolic	Group	Centenarian - Healthy	1.41483	1.11359	1.71606	1e-16	Significant
29	CTSB	OID20276	P07858	Cardiometabolic	Group	Centenarian - Healthy	1.55453	1.13573	1.97333	1e-16	Significant
30	CTSL	OID20228	P07711	Cardiometabolic	Group	Centenarian - Healthy	0.847146	0.614925	1.07937	1e-16	Significant
31	CXCL10	OID20697	P02778	Inflammation	Group	Centenarian - Healthy	1.85011	1.38866	2.31157	1e-16	Significant
32	CXCL17	OID20622	Q6UXB2	Inflammation	Group	Centenarian - Healthy	1.69895	1.37179	2.02611	1e-16	Significant
33	CXCL8	OID20153	P10145	Cardiometabolic	Group	Centenarian - Healthy	1.47656	1.11991	1.83321	1e-16	Significant
34	CXCL8	OID20631	P10145	Inflammation	Group	Centenarian - Healthy	1.46611	1.1101	1.82212	1e-16	Significant
35	CXCL9	OID20675	Q07325	Inflammation	Group	Centenarian - Healthy	2.96773	2.55931	3.37614	1e-16	Significant
36	DCN	OID20106	P07585	Cardiometabolic	Group	Centenarian - Healthy	1.42936	1.18884	1.66989	1e-16	Significant
37	DKK3	OID20264	Q9UBP4	Cardiometabolic	Group	Centenarian - Healthy	0.950504	0.695466	1.20554	1e-16	Significant
38	DPT	OID20278	Q07507	Cardiometabolic	Group	Centenarian - Healthy	0.95482	0.789347	1.12029	1e-16	Significant
39	EDIL3	OID20081	O43854	Cardiometabolic	Group	Centenarian - Healthy	1.18526	0.916028	1.45448	1e-16	Significant
40	EFEMP1	OID20414	Q12805	Cardiometabolic	Group	Centenarian - Healthy	1.46526	1.21325	1.71726	1e-16	Significant
41	EGFR	OID20319	P00533	Cardiometabolic	Group	Centenarian - Healthy	-0.532354	-0.671313	-0.393395	1e-16	Significant
42	EPHB4	OID20242	P54760	Cardiometabolic	Group	Centenarian - Healthy	0.81379	0.598217	1.02936	1e-16	Significant
43	ESAM	OID20270	Q96AP7	Cardiometabolic	Group	Centenarian - Healthy	1.02111	0.756775	1.28544	1e-16	Significant
44	F2R	OID20691	P25116	Inflammation	Group	Centenarian - Healthy	1.30164	1.04294	1.56034	1e-16	Significant
45	FAM3C	OID20233	Q92520	Cardiometabolic	Group	Centenarian - Healthy	1.08115	0.827095	1.33521	1e-16	Significant
46	FAS	OID20316	P25445	Cardiometabolic	Group	Centenarian - Healthy	0.874734	0.676783	1.07268	1e-16	Significant
47	FGF5	OID20490	P12034	Inflammation	Group	Centenarian - Healthy	1.03289	0.773284	1.29249	1e-16	Significant
48	FSTL3	OID20782	O95633	Inflammation	Group	Centenarian - Healthy	1.44048	1.16533	1.71562	1e-16	Significant
49	GDF15	OID20251	Q99988	Cardiometabolic	Group	Centenarian - Healthy	2.48441	2.18707	2.78175	1e-16	Significant
50	HSPG2	OID20383	P98160	Cardiometabolic	Group	Centenarian - Healthy	1.17196	0.916825	1.4271	1e-16	Significant
51	IGFBP1	OID20246	P08833	Cardiometabolic	Group	Centenarian - Healthy	2.50547	1.99707	3.01386	1e-16	Significant
52	IGFBP2	OID20325	P18065	Cardiometabolic	Group	Centenarian - Healthy	1.87575	1.59909	2.15242	1e-16	Significant
53	IGFBP7	OID20236	Q16270	Cardiometabolic	Group	Centenarian - Healthy	0.823741	0.624589	1.02289	1e-16	Significant
54	IGFBPL1	OID20155	Q8WX77	Cardiometabolic	Group	Centenarian - Healthy	1.36987	1.12719	1.61256	1e-16	Significant
55	IL18BP	OID20348	O95998	Cardiometabolic	Group	Centenarian - Healthy	1.0933	0.846164	1.34043	1e-16	Significant
56	IL4R	OID20576	P24394	Inflammation	Group	Centenarian - Healthy	1.26925	0.94406	1.59443	1e-16	Significant
57	IL6	OID20101	P05231	Cardiometabolic	Group	Centenarian - Healthy	2.5741	1.99371	3.15449	1e-16	Significant
58	IL6	OID20563	P05231	Inflammation	Group	Centenarian - Healthy	2.66256	2.07178	3.25334	1e-16	Significant
59	ITIH3	OID20352	Q06033	Cardiometabolic	Group	Centenarian - Healthy	0.967724	0.703235	1.23221	1e-16	Significant
60	KRT19	OID20596	P08727	Inflammation	Group	Centenarian - Healthy	1.86792	1.39617	2.33966	1e-16	Significant
61	LAIR1	OID20737	Q6GTX8	Inflammation	Group	Centenarian - Healthy	1.66519	1.32362	2.00676	1e-16	Significant
62	LAMP3	OID20638	Q9UQV4	Inflammation	Group	Centenarian - Healthy	1.32165	1.01082	1.63248	1e-16	Significant
63	LCN2	OID20392	P80188	Cardiometabolic	Group	Centenarian - Healthy	1.24023	0.911966	1.5685	1e-16	Significant
64	LGALS1	OID20154	P09382	Cardiometabolic	Group	Centenarian - Healthy	1.07419	0.862607	1.28577	1e-16	Significant
65	LGALS9	OID20781	O00182	Inflammation	Group	Centenarian - Healthy	1.10447	0.85205	1.3569	1e-16	Significant
66	LILRB4	OID20429	Q8NHJ6	Inflammation	Group	Centenarian - Healthy	1.59776	1.26881	1.9267	1e-16	Significant
67	LTBP2	OID20254	Q14767	Cardiometabolic	Group	Centenarian - Healthy	1.865	1.57539	2.1546	1e-16	Significant
68	LY6D	OID20708	Q14210	Inflammation	Group	Centenarian - Healthy	1.3833	1.03351	1.73308	1e-16	Significant
69	MAPK9	OID20557	P45984	Inflammation	Group	Centenarian - Healthy	0.677623	0.503235	0.852012	1e-16	Significant
70	MCFD2	OID20171	Q8NI22	Cardiometabolic	Group	Centenarian - Healthy	0.830743	0.619076	1.04241	1e-16	Significant
71	MLN	OID20541	P12872	Inflammation	Group	Centenarian - Healthy	2.42504	1.92051	2.92958	1e-16	Significant
72	MMP7	OID20087	P09237	Cardiometabolic	Group	Centenarian - Healthy	0.902698	0.75842	1.04698	1e-16	Significant
73	NECTIN2	OID20222	Q92692	Cardiometabolic	Group	Centenarian - Healthy	1.15745	0.890017	1.42488	1e-16	Significant
74	NOTCH3	OID20253	Q9UM47	Cardiometabolic	Group	Centenarian - Healthy	1.01097	0.762629	1.25931	1e-16	Significant
75	NPDC1	OID20205	Q9NQX5	Cardiometabolic	Group	Centenarian - Healthy	1.3829	1.0611	1.70471	1e-16	Significant
76	NPPB	OID20049	P16860	Cardiometabolic	Group	Centenarian - Healthy	4.4417	3.57346	5.30994	1e-16	Significant
77	NT-proBNP	OID20125	NTproBNP	Cardiometabolic	Group	Centenarian - Healthy	4.32577	3.4864	5.16514	1e-16	Significant
78	PAG1	OID20108	Q9NWQ8	Cardiometabolic	Group	Centenarian - Healthy	1.10821	0.820187	1.39622	1e-16	Significant
79	PGF	OID20673	P49763	Inflammation	Group	Centenarian - Healthy	1.18969	0.987911	1.39147	1e-16	Significant
80	PI3	OID20326	P19957	Cardiometabolic	Group	Centenarian - Healthy	1.65239	1.2087	2.09608	1e-16	Significant
81	PILRB	OID20197	Q9UKJ0	Cardiometabolic	Group	Centenarian - Healthy	1.25593	0.941191	1.57067	1e-16	Significant
82	PLAUR	OID20764	Q03405	Inflammation	Group	Centenarian - Healthy	1.25956	1.01465	1.50447	1e-16	Significant
83	PRELP	OID20766	P51888	Inflammation	Group	Centenarian - Healthy	0.989445	0.790079	1.18881	1e-16	Significant
84	PTGDS	OID20408	P41222	Cardiometabolic	Group	Centenarian - Healthy	1.24502	0.943738	1.5463	1e-16	Significant
85	PTN	OID20083	P21246	Cardiometabolic	Group	Centenarian - Healthy	2.97131	2.3013	3.64132	1e-16	Significant
86	REG3A	OID20258	Q06141	Cardiometabolic	Group	Centenarian - Healthy	2.16883	1.68129	2.65637	1e-16	Significant
87	RNASET2	OID20321	O00584	Cardiometabolic	Group	Centenarian - Healthy	0.747857	0.560454	0.93526	1e-16	Significant
88	ROR1	OID20224	Q01973	Cardiometabolic	Group	Centenarian - Healthy	0.987092	0.75411	1.22007	1e-16	Significant
89	SCGB1A1	OID20688	P11684	Inflammation	Group	Centenarian - Healthy	1.56964	1.23525	1.90402	1e-16	Significant
90	SLC39A5	OID20539	Q6ZMH5	Inflammation	Group	Centenarian - Healthy	1.27302	0.979593	1.56645	1e-16	Significant
91	SMOC2	OID20730	Q9H3U7	Inflammation	Group	Centenarian - Healthy	1.2719	0.975828	1.56797	1e-16	Significant
92	SPINT2	OID20720	O43291	Inflammation	Group	Centenarian - Healthy	0.846647	0.619042	1.07425	1e-16	Significant
93	SPON2	OID20221	Q9BUD6	Cardiometabolic	Group	Centenarian - Healthy	1.39674	1.18548	1.608	1e-16	Significant
94	SPP1	OID20322	P10451	Cardiometabolic	Group	Centenarian - Healthy	1.57184	1.28011	1.86356	1e-16	Significant
95	TFF3	OID20371	Q07654	Cardiometabolic	Group	Centenarian - Healthy	1.51783	1.14308	1.89258	1e-16	Significant
96	TGFA	OID20600	P01135	Inflammation	Group	Centenarian - Healthy	0.960335	0.729214	1.19146	1e-16	Significant
97	TGFB1	OID20621	P01137	Inflammation	Group	Centenarian - Healthy	0.952967	0.746041	1.15989	1e-16	Significant
98	TIMP1	OID20418	P01033	Cardiometabolic	Group	Centenarian - Healthy	1.27172	1.04742	1.49602	1e-16	Significant
99	TNF	OID20473	P01375	Inflammation	Group	Centenarian - Healthy	1.18285	0.923691	1.44201	1e-16	Significant
100	TNFRSF11A	OID20646	Q9Y6Q6	Inflammation	Group	Centenarian - Healthy	1.8508	1.51163	2.18998	1e-16	Significant
101	TNFRSF11B	OID20735	O00300	Inflammation	Group	Centenarian - Healthy	1.26087	1.01024	1.51149	1e-16	Significant
102	TNFRSF14	OID20783	Q92956	Inflammation	Group	Centenarian - Healthy	1.25578	0.990048	1.5215	1e-16	Significant
103	TNFRSF4	OID20653	P43489	Inflammation	Group	Centenarian - Healthy	1.3154	1.05235	1.57845	1e-16	Significant
104	TNFSF13	OID20733	O75888	Inflammation	Group	Centenarian - Healthy	1.10446	0.826366	1.38255	1e-16	Significant
105	TREM2	OID20731	Q9NZC2	Inflammation	Group	Centenarian - Healthy	1.86992	1.45883	2.28102	1e-16	Significant
106	VCAM1	OID20396	P19320	Cardiometabolic	Group	Centenarian - Healthy	0.735906	0.534314	0.937499	1e-16	Significant
107	WNT9A	OID20460	O14904	Inflammation	Group	Centenarian - Healthy	1.58609	1.30886	1.86333	1e-16	Significant
108	XG	OID20259	P55808	Cardiometabolic	Group	Centenarian - Healthy	1.66048	1.31267	2.00829	1e-16	Significant
109	UMOD	OID20237	P07911	Cardiometabolic	Group	Centenarian - Healthy	-1.3279	-1.6959	-0.959905	2.73115e-14	Significant
110	VEGFA	OID20650	P15692	Inflammation	Group	Centenarian - Healthy	1.08641	0.78048	1.39234	1.12133e-13	Significant
111	CCL15	OID20328	Q16663	Cardiometabolic	Group	Centenarian - Healthy	1.15488	0.827369	1.48238	1.75859e-13	Significant
112	ACAN	OID20159	P16112	Cardiometabolic	Group	Centenarian - Healthy	0.660656	0.473294	0.848018	1.76081e-13	Significant
113	IGSF8	OID20167	Q969P0	Cardiometabolic	Group	Centenarian - Healthy	1.02456	0.7336	1.31551	1.91069e-13	Significant
114	IL2RA	OID20267	P01589	Cardiometabolic	Group	Centenarian - Healthy	0.967547	0.690674	1.24442	2.91989e-13	Significant
115	CDSN	OID20667	Q15517	Inflammation	Group	Centenarian - Healthy	1.12784	0.803846	1.45183	3.5838e-13	Significant
116	DLK1	OID20295	P80370	Cardiometabolic	Group	Centenarian - Healthy	1.27723	0.909545	1.64491	3.96794e-13	Significant
117	LTBR	OID20768	P36941	Inflammation	Group	Centenarian - Healthy	0.915441	0.650869	1.18001	4.84723e-13	Significant
118	IL10RB	OID20696	Q08334	Inflammation	Group	Centenarian - Healthy	0.855471	0.608199	1.10274	4.88054e-13	Significant
119	FST	OID20770	P19883	Inflammation	Group	Centenarian - Healthy	0.997064	0.708225	1.2859	5.44897e-13	Significant
120	SPINK4	OID20509	O60575	Inflammation	Group	Centenarian - Healthy	1.8559	1.31748	2.39432	5.85532e-13	Significant
121	C1QA	OID20654	P02745	Inflammation	Group	Centenarian - Healthy	0.448627	0.318148	0.579106	6.61027e-13	Significant
122	CXCL16	OID20282	Q9H2A7	Cardiometabolic	Group	Centenarian - Healthy	0.651429	0.460367	0.842491	9.83102e-13	Significant
123	HYOU1	OID20300	Q9Y4L1	Cardiometabolic	Group	Centenarian - Healthy	0.511966	0.361739	0.662193	1.00464e-12	Significant
124	AGRN	OID20786	O00468	Inflammation	Group	Centenarian - Healthy	0.988549	0.69583	1.28127	1.52578e-12	Significant
125	SCARF1	OID20297	Q14162	Cardiometabolic	Group	Centenarian - Healthy	0.819697	0.576682	1.06271	1.61182e-12	Significant
126	IGFBP6	OID20413	P24592	Cardiometabolic	Group	Centenarian - Healthy	0.995145	0.698844	1.29145	1.95355e-12	Significant
127	CCL25	OID20674	O15444	Inflammation	Group	Centenarian - Healthy	0.871571	0.611647	1.13149	2.09877e-12	Significant
128	CCL14	OID20401	Q16627	Cardiometabolic	Group	Centenarian - Healthy	0.992665	0.695084	1.29025	2.64255e-12	Significant
129	CTSZ	OID20365	Q9UBR2	Cardiometabolic	Group	Centenarian - Healthy	0.718466	0.502287	0.934644	3.10552e-12	Significant
130	PPP1R2	OID20176	P41236	Cardiometabolic	Group	Centenarian - Healthy	0.89117	0.622767	1.15957	3.23952e-12	Significant
131	IL15RA	OID20498	Q13261	Inflammation	Group	Centenarian - Healthy	0.956684	0.667521	1.24585	3.78098e-12	Significant
132	COL9A1	OID20550	P20849	Inflammation	Group	Centenarian - Healthy	1.32893	0.926494	1.73137	4.10427e-12	Significant
133	CD276	OID20680	Q5ZPR3	Inflammation	Group	Centenarian - Healthy	0.91694	0.638613	1.19527	4.5387e-12	Significant
134	CNDP1	OID20347	Q96KN2	Cardiometabolic	Group	Centenarian - Healthy	-1.08183	-1.41211	-0.751545	5.81157e-12	Significant
135	SAMD9L	OID20536	Q8IVG5	Inflammation	Group	Centenarian - Healthy	0.91157	0.6325	1.19064	6.53044e-12	Significant
136	SCRN1	OID20542	Q12765	Inflammation	Group	Centenarian - Healthy	0.764347	0.529564	0.99913	7.52043e-12	Significant
137	CHRDL1	OID20771	Q9BU40	Inflammation	Group	Centenarian - Healthy	0.79543	0.549391	1.04147	1.00648e-11	Significant
138	FABP4	OID20245	P15090	Cardiometabolic	Group	Centenarian - Healthy	1.56174	1.07712	2.04636	1.1495e-11	Significant
139	DEFA1_DEFA1B	OID20344	P59665	Cardiometabolic	Group	Centenarian - Healthy	1.47199	1.01481	1.92916	1.19249e-11	Significant
140	SPON1	OID20759	Q9HCB6	Inflammation	Group	Centenarian - Healthy	1.01389	0.698641	1.32914	1.24902e-11	Significant
141	SCGB3A2	OID20723	Q96PL1	Inflammation	Group	Centenarian - Healthy	1.49059	1.02135	1.95983	2.07107e-11	Significant
142	SERPINA11	OID20281	Q86U17	Cardiometabolic	Group	Centenarian - Healthy	0.747738	0.511812	0.983664	2.27087e-11	Significant
143	RARRES2	OID20373	Q99969	Cardiometabolic	Group	Centenarian - Healthy	1.01168	0.690632	1.33272	2.86136e-11	Significant
144	KLRD1	OID20632	Q13241	Inflammation	Group	Centenarian - Healthy	0.946823	0.646302	1.24734	2.88343e-11	Significant
145	PLIN3	OID20143	O60664	Cardiometabolic	Group	Centenarian - Healthy	0.783087	0.534381	1.03179	2.95578e-11	Significant
146	TFF2	OID20787	Q03403	Inflammation	Group	Centenarian - Healthy	1.48282	1.01112	1.95452	3.15296e-11	Significant
147	LGALS3	OID20284	P17931	Cardiometabolic	Group	Centenarian - Healthy	0.674338	0.458873	0.889804	3.76017e-11	Significant
148	BSG	OID20626	P35613	Inflammation	Group	Centenarian - Healthy	0.517567	0.351329	0.683805	4.6201e-11	Significant
149	REG1A	OID20415	P05451	Cardiometabolic	Group	Centenarian - Healthy	1.38473	0.939326	1.83013	4.88828e-11	Significant
150	ISM1	OID20538	B1AKI9	Inflammation	Group	Centenarian - Healthy	0.653327	0.443043	0.86361	5.01724e-11	Significant
151	ALCAM	OID20273	Q13740	Cardiometabolic	Group	Centenarian - Healthy	0.522164	0.353729	0.690598	5.46567e-11	Significant
152	OSMR	OID20356	Q99650	Cardiometabolic	Group	Centenarian - Healthy	0.491019	0.332041	0.649996	6.31849e-11	Significant
153	LRP11	OID20185	Q86VZ4	Cardiometabolic	Group	Centenarian - Healthy	0.912708	0.614674	1.21074	8.78082e-11	Significant
154	ZBTB17	OID20082	Q13105	Cardiometabolic	Group	Centenarian - Healthy	0.781778	0.52593	1.03763	9.56244e-11	Significant
155	SIGLEC1	OID20690	Q9BZZ2	Inflammation	Group	Centenarian - Healthy	1.00081	0.670475	1.33115	1.32358e-10	Significant
156	SH2D1A	OID20514	O60880	Inflammation	Group	Centenarian - Healthy	1.01053	0.67681	1.34426	1.35029e-10	Significant
157	SEMA3F	OID20186	Q13275	Cardiometabolic	Group	Centenarian - Healthy	0.590443	0.394488	0.786398	1.62632e-10	Significant
158	PRDX5	OID20644	P30044	Inflammation	Group	Centenarian - Healthy	0.914331	0.609583	1.21908	1.90903e-10	Significant
159	CGREF1	OID20152	Q99674	Cardiometabolic	Group	Centenarian - Healthy	1.00347	0.667888	1.33905	2.16338e-10	Significant
160	ANGPTL4	OID20703	Q9BY76	Inflammation	Group	Centenarian - Healthy	0.796896	0.529735	1.06406	2.3717e-10	Significant
161	TNFRSF13B	OID20702	O14836	Inflammation	Group	Centenarian - Healthy	0.807692	0.536886	1.0785	2.37982e-10	Significant
162	SNX9	OID20135	Q9Y5X1	Cardiometabolic	Group	Centenarian - Healthy	0.641564	0.426085	0.857043	2.53728e-10	Significant
163	CCL13	OID20655	Q99616	Inflammation	Group	Centenarian - Healthy	1.20858	0.800933	1.61622	2.96637e-10	Significant
164	KIT	OID20370	P10721	Cardiometabolic	Group	Centenarian - Healthy	-0.591551	-0.793578	-0.389525	4.6666e-10	Significant
165	IL17A	OID20469	Q16552	Inflammation	Group	Centenarian - Healthy	1.89983	1.25003	2.54962	4.92271e-10	Significant
166	LGALS4	OID20748	P56470	Inflammation	Group	Centenarian - Healthy	1.02103	0.671426	1.37064	5.12206e-10	Significant
167	EIF4G1	OID20625	Q04637	Inflammation	Group	Centenarian - Healthy	1.18025	0.775114	1.58539	5.60424e-10	Significant
168	CXADR	OID20561	P78310	Inflammation	Group	Centenarian - Healthy	0.973918	0.639589	1.30825	5.6147e-10	Significant
169	PDGFRA	OID20133	P16234	Cardiometabolic	Group	Centenarian - Healthy	0.662413	0.433816	0.891009	6.77526e-10	Significant
170	CCL18	OID20395	P55774	Cardiometabolic	Group	Centenarian - Healthy	1.11742	0.731617	1.50323	6.8923e-10	Significant
171	IL12RB1	OID20486	P42701	Inflammation	Group	Centenarian - Healthy	0.996604	0.651547	1.34166	7.61242e-10	Significant
172	JCHAIN	OID20494	P01591	Inflammation	Group	Centenarian - Healthy	0.682594	0.445781	0.919407	8.17359e-10	Significant
173	SERPINB8	OID20630	P50452	Inflammation	Group	Centenarian - Healthy	0.83219	0.543089	1.12129	8.56968e-10	Significant
174	ENPP5	OID20736	Q9UJA9	Inflammation	Group	Centenarian - Healthy	-0.797696	-1.07515	-0.520237	8.94784e-10	Significant
175	IL16	OID20633	Q14005	Inflammation	Group	Centenarian - Healthy	0.905439	0.590498	1.22038	8.9538e-10	Significant
176	TFPI	OID20388	P10646	Cardiometabolic	Group	Centenarian - Healthy	0.624767	0.407225	0.84231	9.29055e-10	Significant
177	SLAMF1	OID20496	Q13291	Inflammation	Group	Centenarian - Healthy	1.00617	0.654102	1.35824	1.10269e-09	Significant
178	CD55	OID20377	P08174	Cardiometabolic	Group	Centenarian - Healthy	0.626869	0.406989	0.846749	1.19962e-09	Significant
179	GPNMB	OID20173	Q14956	Cardiometabolic	Group	Centenarian - Healthy	0.585325	0.379518	0.791131	1.30474e-09	Significant
180	IL19	OID20158	Q9UHD0	Cardiometabolic	Group	Centenarian - Healthy	1.45781	0.944533	1.97108	1.36724e-09	Significant
181	EGLN1	OID20572	Q9GZT9	Inflammation	Group	Centenarian - Healthy	0.78809	0.510327	1.06585	1.41679e-09	Significant
182	MFAP5	OID20239	Q13361	Cardiometabolic	Group	Centenarian - Healthy	0.945605	0.610911	1.2803	1.63858e-09	Significant
183	IRAK1	OID20485	P51617	Inflammation	Group	Centenarian - Healthy	0.68949	0.444476	0.934504	1.87652e-09	Significant
184	CDH1	OID20353	P12830	Cardiometabolic	Group	Centenarian - Healthy	0.669369	0.43121	0.907529	1.95749e-09	Significant
185	EPHA1	OID20677	P21709	Inflammation	Group	Centenarian - Healthy	0.585763	0.377104	0.794421	2.03743e-09	Significant
186	IL12B	OID20666	P29460	Inflammation	Group	Centenarian - Healthy	0.944683	0.60799	1.28138	2.07494e-09	Significant
187	CA3	OID20271	P07451	Cardiometabolic	Group	Centenarian - Healthy	0.938821	0.60369	1.27395	2.1885e-09	Significant
188	TNFRSF10C	OID20265	O14798	Cardiometabolic	Group	Centenarian - Healthy	0.874858	0.561181	1.18854	2.539e-09	Significant
189	LSP1	OID20530	P33241	Inflammation	Group	Centenarian - Healthy	0.711099	0.456009	0.966188	2.58211e-09	Significant
190	CD70	OID20599	P32970	Inflammation	Group	Centenarian - Healthy	0.84816	0.541532	1.15479	3.34568e-09	Significant
191	RETN	OID20327	Q9HD89	Cardiometabolic	Group	Centenarian - Healthy	0.852687	0.543881	1.16149	3.54639e-09	Significant
192	HCLS1	OID20648	P14317	Inflammation	Group	Centenarian - Healthy	0.830403	0.529414	1.13139	3.6465e-09	Significant
193	S100A11	OID20130	P31949	Cardiometabolic	Group	Centenarian - Healthy	0.588582	0.375075	0.80209	3.74332e-09	Significant
194	REG4	OID20784	Q9BYZ8	Inflammation	Group	Centenarian - Healthy	0.989746	0.630344	1.34915	3.87338e-09	Significant
195	STK11	OID20077	Q15831	Cardiometabolic	Group	Centenarian - Healthy	0.760184	0.484026	1.03634	3.92742e-09	Significant
196	SIRPB1	OID20739	O00241	Inflammation	Group	Centenarian - Healthy	0.983278	0.625735	1.34082	4.0524e-09	Significant
197	NUB1	OID20510	Q9Y5A7	Inflammation	Group	Centenarian - Healthy	0.814655	0.516512	1.1128	5.00529e-09	Significant
198	TNC	OID20359	P24821	Cardiometabolic	Group	Centenarian - Healthy	0.824551	0.52272	1.12638	5.04076e-09	Significant
199	FABP1	OID20778	P07148	Inflammation	Group	Centenarian - Healthy	1.76615	1.1168	2.4155	5.8138e-09	Significant
200	REG1B	OID20266	P48304	Cardiometabolic	Group	Centenarian - Healthy	1.20151	0.758975	1.64405	6.15607e-09	Significant
201	MERTK	OID20657	Q12866	Inflammation	Group	Centenarian - Healthy	0.545085	0.344094	0.746077	6.38506e-09	Significant
202	IFNGR1	OID20678	P15260	Inflammation	Group	Centenarian - Healthy	0.557117	0.351353	0.76288	6.72974e-09	Significant
203	GH1	OID20220	P01241	Cardiometabolic	Group	Centenarian - Healthy	2.57271	1.61947	3.52596	7.45782e-09	Significant
204	CTSD	OID20358	P07339	Cardiometabolic	Group	Centenarian - Healthy	0.838556	0.527385	1.14973	7.82584e-09	Significant
205	CLEC4D	OID20609	Q8WXI8	Inflammation	Group	Centenarian - Healthy	1.24792	0.783889	1.71194	8.35449e-09	Significant
206	B4GALT1	OID20780	P15291	Inflammation	Group	Centenarian - Healthy	0.535216	0.331931	0.738501	1.62484e-08	Significant
207	GAL	OID20727	P22466	Inflammation	Group	Centenarian - Healthy	-1.2466	-1.72158	-0.77163	1.78982e-08	Significant
208	PRKAB1	OID20444	Q9Y478	Inflammation	Group	Centenarian - Healthy	0.756221	0.46699	1.04545	2.01112e-08	Significant
209	STX8	OID20531	Q9UNK0	Inflammation	Group	Centenarian - Healthy	0.757341	0.467292	1.04739	2.09513e-08	Significant
210	KLRB1	OID20629	Q12918	Inflammation	Group	Centenarian - Healthy	0.709893	0.43638	0.983405	2.51318e-08	Significant
211	PRSS8	OID20763	Q16651	Inflammation	Group	Centenarian - Healthy	0.756357	0.464476	1.04824	2.63712e-08	Significant
212	OSCAR	OID20776	Q8IYS5	Inflammation	Group	Centenarian - Healthy	0.663171	0.404706	0.921635	3.54457e-08	Significant
213	PPP1R9B	OID20643	Q96SB3	Inflammation	Group	Centenarian - Healthy	0.97647	0.595236	1.3577	3.7322e-08	Significant
214	CLC	OID20126	Q05315	Cardiometabolic	Group	Centenarian - Healthy	1.16115	0.706905	1.6154	3.95956e-08	Significant
215	SIRPA	OID20304	P78324	Cardiometabolic	Group	Centenarian - Healthy	0.581399	0.353451	0.809346	4.2253e-08	Significant
216	NCR1	OID20566	O76036	Inflammation	Group	Centenarian - Healthy	0.778246	0.4721	1.08439	4.66017e-08	Significant
217	S100P	OID20103	P25815	Cardiometabolic	Group	Centenarian - Healthy	0.877351	0.531095	1.22361	5.12407e-08	Significant
218	IL17C	OID20477	Q9P0M4	Inflammation	Group	Centenarian - Healthy	1.46236	0.884392	2.04033	5.34317e-08	Significant
219	AHCY	OID20199	P23526	Cardiometabolic	Group	Centenarian - Healthy	0.757408	0.457299	1.05752	5.74979e-08	Significant
220	MSTN	OID20115	O14793	Cardiometabolic	Group	Centenarian - Healthy	-1.21579	-1.69779	-0.73379	5.84198e-08	Significant
221	CCL16	OID20334	O15467	Cardiometabolic	Group	Centenarian - Healthy	0.937346	0.56553	1.30916	5.93631e-08	Significant
222	ADGRE5	OID20260	P48960	Cardiometabolic	Group	Centenarian - Healthy	0.511951	0.308201	0.715702	6.5317e-08	Significant
223	TIMD4	OID20375	Q96H15	Cardiometabolic	Group	Centenarian - Healthy	0.759337	0.455336	1.06334	7.73631e-08	Significant
224	NFASC	OID20634	O94856	Inflammation	Group	Centenarian - Healthy	0.449552	0.269557	0.629547	7.75687e-08	Significant
225	CRIM1	OID20701	Q9NZV1	Inflammation	Group	Centenarian - Healthy	0.568578	0.34044	0.796717	8.24188e-08	Significant
226	SIGLEC7	OID20190	Q9Y286	Cardiometabolic	Group	Centenarian - Healthy	0.493037	0.293407	0.692667	1.06411e-07	Significant
227	CXCL14	OID20458	O95715	Inflammation	Group	Centenarian - Healthy	0.644931	0.383414	0.906449	1.10887e-07	Significant
228	CHIT1	OID20312	Q13231	Cardiometabolic	Group	Centenarian - Healthy	2.57463	1.53004	3.61922	1.12625e-07	Significant
229	ST6GAL1	OID20302	P15907	Cardiometabolic	Group	Centenarian - Healthy	0.563474	0.332838	0.794109	1.43719e-07	Significant
230	CEACAM8	OID20102	P31997	Cardiometabolic	Group	Centenarian - Healthy	0.995381	0.587818	1.40294	1.45118e-07	Significant
231	CD163	OID20360	Q86VB7	Cardiometabolic	Group	Centenarian - Healthy	0.752504	0.443898	1.06111	1.51597e-07	Significant
232	ACE2	OID20105	Q9BYF1	Cardiometabolic	Group	Centenarian - Healthy	0.979351	0.5764	1.3823	1.65759e-07	Significant
233	IL11	OID20455	P20809	Inflammation	Group	Centenarian - Healthy	1.44544	0.847748	2.04312	1.8978e-07	Significant
234	GPR37	OID20095	O15354	Cardiometabolic	Group	Centenarian - Healthy	1.23407	0.723418	1.74472	1.93458e-07	Significant
235	CLEC1A	OID20099	Q8NC01	Cardiometabolic	Group	Centenarian - Healthy	0.741629	0.434149	1.04911	2.039e-07	Significant
236	COMP	OID20405	P49747	Cardiometabolic	Group	Centenarian - Healthy	0.698767	0.407894	0.98964	2.27114e-07	Significant
237	NBN	OID20442	O60934	Inflammation	Group	Centenarian - Healthy	0.770433	0.448552	1.09231	2.50434e-07	Significant
238	CD160	OID20647	O95971	Inflammation	Group	Centenarian - Healthy	0.857337	0.498286	1.21639	2.66984e-07	Significant
239	MZB1	OID20732	Q8WU39	Inflammation	Group	Centenarian - Healthy	0.88373	0.509388	1.25807	3.60224e-07	Significant
240	CCN2	OID20709	P29279	Inflammation	Group	Centenarian - Healthy	0.80083	0.460588	1.14107	3.89366e-07	Significant
241	PDLIM7	OID20729	Q9NR12	Inflammation	Group	Centenarian - Healthy	1.15132	0.659397	1.64325	4.50581e-07	Significant
242	MB	OID20263	P02144	Cardiometabolic	Group	Centenarian - Healthy	0.842331	0.4812	1.20346	4.91741e-07	Significant
243	CSF1	OID20719	P09603	Inflammation	Group	Centenarian - Healthy	0.635676	0.362193	0.909158	5.37411e-07	Significant
244	CANT1	OID20181	Q8WVQ1	Cardiometabolic	Group	Centenarian - Healthy	0.347774	0.197956	0.497592	5.55739e-07	Significant
245	VSIR	OID20131	Q9H7M9	Cardiometabolic	Group	Centenarian - Healthy	0.529374	0.300901	0.757847	5.82511e-07	Significant
246	ADAMTS13	OID20249	Q76LX8	Cardiometabolic	Group	Centenarian - Healthy	-0.416626	-0.596554	-0.236698	5.9209e-07	Significant
247	CD93	OID20397	Q9NPY3	Cardiometabolic	Group	Centenarian - Healthy	0.558817	0.316787	0.800847	6.36602e-07	Significant
248	CCL23	OID20693	P55773	Inflammation	Group	Centenarian - Healthy	0.642008	0.363275	0.920742	6.76399e-07	Significant
249	ICAM1	OID20411	P05362	Cardiometabolic	Group	Centenarian - Healthy	0.41138	0.23203	0.590729	7.50654e-07	Significant
250	LACTB2	OID20150	Q53H82	Cardiometabolic	Group	Centenarian - Healthy	0.559576	0.311858	0.807294	1.09375e-06	Significant
251	SSC4D	OID20182	Q8WTU2	Cardiometabolic	Group	Centenarian - Healthy	-1.48734	-2.14729	-0.827386	1.15694e-06	Significant
252	THBD	OID20231	P07204	Cardiometabolic	Group	Centenarian - Healthy	0.579817	0.322029	0.837604	1.21422e-06	Significant
253	SULT2A1	OID20508	Q06520	Inflammation	Group	Centenarian - Healthy	0.724786	0.402261	1.04731	1.2403e-06	Significant
254	TGFBR3	OID20255	Q03167	Cardiometabolic	Group	Centenarian - Healthy	0.529199	0.293033	0.765365	1.32883e-06	Significant
255	CLSTN2	OID20664	Q9H4D0	Inflammation	Group	Centenarian - Healthy	0.688209	0.381052	0.995367	1.33199e-06	Significant
256	CCL4	OID20695	P13236	Inflammation	Group	Centenarian - Healthy	0.999375	0.552561	1.44619	1.38885e-06	Significant
257	IL17RB	OID20585	Q9NRM6	Inflammation	Group	Centenarian - Healthy	0.611252	0.335901	0.886603	1.66114e-06	Significant
258	VEGFD	OID20662	O43915	Inflammation	Group	Centenarian - Healthy	0.52921	0.290351	0.768068	1.73938e-06	Significant
259	ANGPTL1	OID20211	O95841	Cardiometabolic	Group	Centenarian - Healthy	0.473574	0.259757	0.687391	1.75282e-06	Significant
260	THBS4	OID20368	P35443	Cardiometabolic	Group	Centenarian - Healthy	0.751437	0.411563	1.09131	1.82757e-06	Significant
261	LRRN1	OID20438	Q6UXK5	Inflammation	Group	Centenarian - Healthy	-0.640867	-0.930906	-0.350828	1.8538e-06	Significant
262	F9	OID20349	P00740	Cardiometabolic	Group	Centenarian - Healthy	0.266382	0.144315	0.388448	2.4753e-06	Significant
263	HSPB1	OID20230	P04792	Cardiometabolic	Group	Centenarian - Healthy	0.857404	0.464044	1.25076	2.5435e-06	Significant
264	TNFSF13B	OID20272	Q9Y275	Cardiometabolic	Group	Centenarian - Healthy	0.480251	0.259814	0.700688	2.57193e-06	Significant
265	SORT1	OID20213	Q99523	Cardiometabolic	Group	Centenarian - Healthy	0.47386	0.255764	0.691955	2.73726e-06	Significant
266	CNTNAP2	OID20556	Q9UHC6	Inflammation	Group	Centenarian - Healthy	0.594769	0.32032	0.869218	2.9024e-06	Significant
267	SIGLEC10	OID20537	Q96LC7	Inflammation	Group	Centenarian - Healthy	0.620058	0.332785	0.907331	3.18002e-06	Significant
268	SSC5D	OID20351	A1L4H1	Cardiometabolic	Group	Centenarian - Healthy	0.607758	0.326102	0.889413	3.20072e-06	Significant
269	OLR1	OID20183	P78380	Cardiometabolic	Group	Centenarian - Healthy	0.683048	0.365631	1.00047	3.405e-06	Significant
270	IL17F	OID20456	Q96PD4	Inflammation	Group	Centenarian - Healthy	1.11139	0.594069	1.62871	3.53295e-06	Significant
271	IKBKG	OID20544	Q9Y6K9	Inflammation	Group	Centenarian - Healthy	0.736792	0.392372	1.08121	3.88603e-06	Significant
272	DCTPP1	OID20148	Q9H773	Cardiometabolic	Group	Centenarian - Healthy	0.51931	0.275684	0.762935	4.20724e-06	Significant
273	NFATC1	OID20545	O95644	Inflammation	Group	Centenarian - Healthy	0.64727	0.342669	0.951871	4.50626e-06	Significant
274	IL6ST	OID20147	P40189	Cardiometabolic	Group	Centenarian - Healthy	0.26377	0.139187	0.388354	4.88357e-06	Significant
275	CCL20	OID20671	P78556	Inflammation	Group	Centenarian - Healthy	1.3557	0.712468	1.99894	5.39211e-06	Significant
276	AGRP	OID20658	O00253	Inflammation	Group	Centenarian - Healthy	0.685415	0.35846	1.01237	6.05589e-06	Significant
277	PLXNB2	OID20317	O15031	Cardiometabolic	Group	Centenarian - Healthy	0.366499	0.191667	0.541331	6.05978e-06	Significant
278	PLA2G2A	OID20274	P14555	Cardiometabolic	Group	Centenarian - Healthy	1.05679	0.549933	1.56364	6.8053e-06	Significant
279	EDAR	OID20525	Q9UNE0	Inflammation	Group	Centenarian - Healthy	0.802157	0.41608	1.18824	7.33189e-06	Significant
280	IL5RA	OID20601	Q01344	Inflammation	Group	Centenarian - Healthy	0.839127	0.434245	1.24401	7.73094e-06	Significant
281	NCF2	OID20567	P19878	Inflammation	Group	Centenarian - Healthy	0.899638	0.464881	1.33439	7.99007e-06	Significant
282	CDH6	OID20157	P55285	Cardiometabolic	Group	Centenarian - Healthy	0.481438	0.247334	0.715541	9.09954e-06	Significant
283	PROK1	OID20543	P58294	Inflammation	Group	Centenarian - Healthy	-0.927881	-1.37919	-0.476569	9.15061e-06	Significant
284	CRTAC1	OID20279	Q9NQ79	Cardiometabolic	Group	Centenarian - Healthy	0.442084	0.226798	0.65737	9.38477e-06	Significant
285	IL20RA	OID20422	Q9UHF4	Inflammation	Group	Centenarian - Healthy	0.820725	0.418548	1.2229	1.06805e-05	Significant
286	LILRA5	OID20209	A6NI73	Cardiometabolic	Group	Centenarian - Healthy	0.513293	0.261505	0.765081	1.0911e-05	Significant
287	MARCO	OID20210	Q9UEW3	Cardiometabolic	Group	Centenarian - Healthy	0.423772	0.214879	0.632665	1.20605e-05	Significant
288	PCOLCE	OID20384	Q15113	Cardiometabolic	Group	Centenarian - Healthy	0.711633	0.360422	1.06284	1.23593e-05	Significant
289	DPP7	OID20142	Q9UHL4	Cardiometabolic	Group	Centenarian - Healthy	0.787942	0.398398	1.17749	1.28015e-05	Significant
290	FADD	OID20151	Q13158	Cardiometabolic	Group	Centenarian - Healthy	0.599276	0.302818	0.895735	1.29673e-05	Significant
291	MMP10	OID20687	P09238	Inflammation	Group	Centenarian - Healthy	0.744666	0.374037	1.1153	1.46628e-05	Significant
292	IGFBP3	OID20398	P17936	Cardiometabolic	Group	Centenarian - Healthy	-0.55422	-0.830344	-0.278097	1.49658e-05	Significant
293	MPHOSPH8	OID20092	Q99549	Cardiometabolic	Group	Centenarian - Healthy	0.717908	0.358285	1.07753	1.66804e-05	Significant
294	VWF	OID20256	P04275	Cardiometabolic	Group	Centenarian - Healthy	0.964182	0.478192	1.45017	1.88548e-05	Significant
295	CRELD2	OID20751	Q6UXH1	Inflammation	Group	Centenarian - Healthy	0.663898	0.32909	0.998706	1.90496e-05	Significant
296	CD14	OID20378	P08571	Cardiometabolic	Group	Centenarian - Healthy	0.659107	0.326377	0.991837	1.94337e-05	Significant
297	HLA-DRA	OID20520	P01903	Inflammation	Group	Centenarian - Healthy	0.703691	0.348201	1.05918	1.97074e-05	Significant
298	ITM2A	OID20504	O43736	Inflammation	Group	Centenarian - Healthy	0.61731	0.304429	0.93019	2.1019e-05	Significant
299	TINAGL1	OID20180	Q9GZM7	Cardiometabolic	Group	Centenarian - Healthy	0.364486	0.178361	0.550611	2.42989e-05	Significant
300	AOC3	OID20389	Q16853	Cardiometabolic	Group	Centenarian - Healthy	0.434838	0.21208	0.657596	2.58296e-05	Significant
301	FGF19	OID20715	O95750	Inflammation	Group	Centenarian - Healthy	1.02876	0.501139	1.55638	2.64075e-05	Significant
302	NID1	OID20362	P14543	Cardiometabolic	Group	Centenarian - Healthy	0.479653	0.233419	0.725886	2.6892e-05	Significant
303	IL1RN	OID20700	P18510	Inflammation	Group	Centenarian - Healthy	0.811352	0.394729	1.22798	2.70271e-05	Significant
304	LY9	OID20670	Q9HBG7	Inflammation	Group	Centenarian - Healthy	0.384203	0.186239	0.582166	2.88511e-05	Significant
305	TRIM5	OID20526	Q9C035	Inflammation	Group	Centenarian - Healthy	0.759828	0.365709	1.15395	3.2709e-05	Significant
306	PM20D1	OID20149	Q6GTS8	Cardiometabolic	Group	Centenarian - Healthy	-2.35018	-3.56928	-1.13108	3.27453e-05	Significant
307	IL1RL1	OID20250	Q01638	Cardiometabolic	Group	Centenarian - Healthy	0.750322	0.356937	1.14371	3.99308e-05	Significant
308	MCAM	OID20343	P43121	Cardiometabolic	Group	Centenarian - Healthy	0.536526	0.252254	0.820799	4.8404e-05	Significant
309	MSMB	OID20275	P08118	Cardiometabolic	Group	Centenarian - Healthy	1.15109	0.537282	1.7649	5.43202e-05	Significant
310	PTX3	OID20570	P26022	Inflammation	Group	Centenarian - Healthy	0.491259	0.229067	0.75345	5.51874e-05	Significant
311	SELP	OID20379	P16109	Cardiometabolic	Group	Centenarian - Healthy	0.464628	0.216633	0.712623	5.52535e-05	Significant
312	IL15	OID20562	P40933	Inflammation	Group	Centenarian - Healthy	0.415881	0.193829	0.637934	5.55935e-05	Significant
313	FCAR	OID20564	P24071	Inflammation	Group	Centenarian - Healthy	0.593412	0.276057	0.910768	5.72236e-05	Significant
314	PLAT	OID20247	P00750	Cardiometabolic	Group	Centenarian - Healthy	1.08324	0.503034	1.66344	5.88092e-05	Significant
315	GZMH	OID20096	P20718	Cardiometabolic	Group	Centenarian - Healthy	1.04982	0.486122	1.61353	6.14555e-05	Significant
316	ENAH	OID20497	Q8N8S7	Inflammation	Group	Centenarian - Healthy	0.534307	0.244277	0.824337	7.43665e-05	Significant
317	IFNG	OID20495	P01579	Inflammation	Group	Centenarian - Healthy	1.58363	0.719317	2.44795	8.17184e-05	Significant
318	CD48	OID20692	P09326	Inflammation	Group	Centenarian - Healthy	0.45327	0.204836	0.701704	8.78696e-05	Significant
319	BCR	OID20558	P11274	Inflammation	Group	Centenarian - Healthy	0.677801	0.305531	1.05007	9.10428e-05	Significant
320	ESM1	OID20758	Q9NQ30	Inflammation	Group	Centenarian - Healthy	0.767836	0.344619	1.19105	9.66891e-05	Significant
321	GP2	OID20090	P55259	Cardiometabolic	Group	Centenarian - Healthy	1.17801	0.5285	1.82752	9.72291e-05	Significant
322	MILR1	OID20482	Q7Z6M3	Inflammation	Group	Centenarian - Healthy	0.707738	0.316334	1.09914	0.000102336	Significant
323	SFTPD	OID20214	P35247	Cardiometabolic	Group	Centenarian - Healthy	0.838685	0.374021	1.30335	0.000105504	Significant
324	DNER	OID20712	Q8NFT8	Inflammation	Group	Centenarian - Healthy	-0.453332	-0.705882	-0.200781	0.000115677	Significant
325	TCN2	OID20341	P20062	Cardiometabolic	Group	Centenarian - Healthy	0.472582	0.208407	0.736757	0.000122417	Significant
326	TNFSF11	OID20592	O14788	Inflammation	Group	Centenarian - Healthy	-0.824236	-1.28539	-0.363077	0.000124221	Significant
327	PRKAR1A	OID20146	P10644	Cardiometabolic	Group	Centenarian - Healthy	0.72631	0.31759	1.13503	0.000136572	Significant
328	FABP6	OID20076	P51161	Cardiometabolic	Group	Centenarian - Healthy	0.786707	0.343777	1.22964	0.000137699	Significant
329	CDON	OID20754	Q4KMG0	Inflammation	Group	Centenarian - Healthy	-0.527152	-0.823963	-0.230341	0.000137811	Significant
330	ICAM5	OID20145	Q9UMF0	Cardiometabolic	Group	Centenarian - Healthy	0.492446	0.213802	0.77109	0.000149354	Significant
331	HEXIM1	OID20589	O94992	Inflammation	Group	Centenarian - Healthy	0.52943	0.22978	0.829079	0.000149991	Significant
332	PTPRF	OID20310	P10586	Cardiometabolic	Group	Centenarian - Healthy	0.40073	0.172198	0.629261	0.000169431	Significant
333	PREB	OID20439	Q9HCU5	Inflammation	Group	Centenarian - Healthy	0.354158	0.149596	0.55872	0.000207248	Significant
334	CTRC	OID20752	Q99895	Inflammation	Group	Centenarian - Healthy	-1.01993	-1.60992	-0.429943	0.000212114	Significant
335	DAG1	OID20774	Q14118	Inflammation	Group	Centenarian - Healthy	0.449068	0.188867	0.709269	0.000217695	Significant
336	ACP5	OID20314	P13686	Cardiometabolic	Group	Centenarian - Healthy	0.4578	0.192141	0.723459	0.000222832	Significant
337	ITGA11	OID20581	Q9UKX5	Inflammation	Group	Centenarian - Healthy	-0.449892	-0.711205	-0.188579	0.000226067	Significant
338	FCRL2	OID20639	Q96LA5	Inflammation	Group	Centenarian - Healthy	0.609249	0.255335	0.963162	0.000226469	Significant
339	PLXNB3	OID20160	Q9ULL4	Cardiometabolic	Group	Centenarian - Healthy	0.342973	0.142903	0.543043	0.000241601	Significant
340	CD200	OID20603	P41217	Inflammation	Group	Centenarian - Healthy	0.302677	0.125605	0.479748	0.000252477	Significant
341	CLTA	OID20118	P09496	Cardiometabolic	Group	Centenarian - Healthy	0.637038	0.264049	1.01003	0.000255713	Significant
342	CTSC	OID20679	P53634	Inflammation	Group	Centenarian - Healthy	0.558862	0.23102	0.886705	0.000263273	Significant
343	PRSS2	OID20364	P07478	Cardiometabolic	Group	Centenarian - Healthy	0.889619	0.367073	1.41216	0.000268484	Significant
344	ICAM2	OID20248	P13598	Cardiometabolic	Group	Centenarian - Healthy	0.325529	0.133922	0.517136	0.000277064	Significant
345	LILRB2	OID20301	Q8N423	Cardiometabolic	Group	Centenarian - Healthy	0.395747	0.162299	0.629196	0.000286403	Significant
346	ADAM23	OID20651	O75077	Inflammation	Group	Centenarian - Healthy	0.34232	0.139971	0.544669	0.000295429	Significant
347	FCRL6	OID20529	Q6DN72	Inflammation	Group	Centenarian - Healthy	0.760356	0.310797	1.20991	0.000296462	Significant
348	IL17D	OID20481	Q8TAD2	Inflammation	Group	Centenarian - Healthy	0.598084	0.243248	0.95292	0.000312162	Significant
349	SLITRK6	OID20094	Q9H5Y7	Cardiometabolic	Group	Centenarian - Healthy	0.380082	0.153865	0.606299	0.000327312	Significant
350	SDC1	OID20169	P18827	Cardiometabolic	Group	Centenarian - Healthy	0.649574	0.262739	1.03641	0.000330117	Significant
351	TYMP	OID20234	P19971	Cardiometabolic	Group	Centenarian - Healthy	0.552387	0.222169	0.882606	0.000349322	Significant
352	PAM	OID20291	P19021	Cardiometabolic	Group	Centenarian - Healthy	0.350779	0.139997	0.56156	0.000376813	Significant
353	LILRB1	OID20323	Q8NHL6	Cardiometabolic	Group	Centenarian - Healthy	0.308819	0.122848	0.49479	0.000388907	Significant
354	LEPR	OID20128	P48357	Cardiometabolic	Group	Centenarian - Healthy	0.352904	0.140319	0.565489	0.000390684	Significant
355	ENPP2	OID20288	Q13822	Cardiometabolic	Group	Centenarian - Healthy	0.383934	0.152505	0.615364	0.000394437	Significant
356	PIK3AP1	OID20587	Q6ZUJ8	Inflammation	Group	Centenarian - Healthy	0.558626	0.221142	0.896111	0.000407432	Significant
357	GAS6	OID20318	Q14393	Cardiometabolic	Group	Centenarian - Healthy	0.364628	0.144259	0.584997	0.000409719	Significant
358	CCL28	OID20569	Q9NRJ3	Inflammation	Group	Centenarian - Healthy	0.749597	0.296523	1.20267	0.000410274	Significant
359	ERBB3	OID20705	P21860	Inflammation	Group	Centenarian - Healthy	-0.33852	-0.544841	-0.132199	0.000462405	Significant
360	METAP1D	OID20519	Q6UB28	Inflammation	Group	Centenarian - Healthy	0.634524	0.245577	1.02347	0.00050146	Significant
361	TNFRSF13C	OID20480	Q96RJ3	Inflammation	Group	Centenarian - Healthy	0.56432	0.216385	0.912255	0.000544214	Significant
362	ENTPD6	OID20100	O75354	Cardiometabolic	Group	Centenarian - Healthy	0.281239	0.107412	0.455066	0.000563229	Significant
363	MGMT	OID20588	P16455	Inflammation	Group	Centenarian - Healthy	0.74798	0.284315	1.21165	0.000586589	Significant
364	CHL1	OID20366	O00533	Cardiometabolic	Group	Centenarian - Healthy	0.299606	0.113585	0.485627	0.000599741	Significant
365	CDHR5	OID20193	Q9HBB8	Cardiometabolic	Group	Centenarian - Healthy	-0.410696	-0.666341	-0.155051	0.000621131	Significant
366	IRAG2	OID20085	Q12912	Cardiometabolic	Group	Centenarian - Healthy	0.644936	0.243244	1.04663	0.000626262	Significant
367	IL24	OID20440	Q13007	Inflammation	Group	Centenarian - Healthy	0.521773	0.196575	0.846971	0.000632016	Significant
368	EPO	OID20522	P01588	Inflammation	Group	Centenarian - Healthy	1.11856	0.416364	1.82076	0.000697295	Significant
369	CR2	OID20393	P20023	Cardiometabolic	Group	Centenarian - Healthy	-0.54568	-0.889448	-0.201912	0.000731196	Significant
370	TFRC	OID20369	P02786	Cardiometabolic	Group	Centenarian - Healthy	0.455648	0.166091	0.745206	0.000821269	Significant
371	NPPC	OID20568	P23582	Inflammation	Group	Centenarian - Healthy	0.711046	0.258813	1.16328	0.000830313	Significant
372	REN	OID20201	P00797	Cardiometabolic	Group	Centenarian - Healthy	0.766753	0.277447	1.25606	0.000867983	Significant
373	PSIP1	OID20534	O75475	Inflammation	Group	Centenarian - Healthy	0.523921	0.188676	0.859167	0.000899287	Significant
374	ICAM3	OID20277	P32942	Cardiometabolic	Group	Centenarian - Healthy	0.268641	0.0965324	0.440749	0.000913829	Significant
375	ATP5IF1	OID20760	Q9UII2	Inflammation	Group	Centenarian - Healthy	0.814426	0.292007	1.33685	0.000928699	Significant
376	DFFA	OID20620	O00273	Inflammation	Group	Centenarian - Healthy	0.401628	0.141936	0.661319	0.00102981	Significant
377	CORO1A	OID20286	P31146	Cardiometabolic	Group	Centenarian - Healthy	0.618653	0.216729	1.02058	0.00109437	Significant
378	QPCT	OID20320	Q16769	Cardiometabolic	Group	Centenarian - Healthy	0.365911	0.127675	0.604147	0.00112477	Significant
379	BACH1	OID20505	O14867	Inflammation	Group	Centenarian - Healthy	0.422075	0.145478	0.698672	0.00122107	Significant
380	IL33	OID20428	O95760	Inflammation	Group	Centenarian - Healthy	0.450885	0.15443	0.747339	0.00127261	Significant
381	MMP1	OID20672	P03956	Inflammation	Group	Centenarian - Healthy	0.905242	0.30825	1.50224	0.00132138	Significant
382	IL18R1	OID20652	Q13478	Inflammation	Group	Centenarian - Healthy	0.32254	0.10943	0.535649	0.00135248	Significant
383	PRSS27	OID20212	Q9BQR3	Cardiometabolic	Group	Centenarian - Healthy	0.448033	0.151103	0.744962	0.00140436	Significant
384	SEMA7A	OID20283	O75326	Cardiometabolic	Group	Centenarian - Healthy	0.276676	0.0927562	0.460596	0.00145747	Significant
385	LIFR	OID20606	P42702	Inflammation	Group	Centenarian - Healthy	0.272388	0.0911506	0.453624	0.00147407	Significant
386	CTSO	OID20660	P43234	Inflammation	Group	Centenarian - Healthy	0.296213	0.0975754	0.49485	0.00162091	Significant
387	ALDH3A1	OID20512	P30838	Inflammation	Group	Centenarian - Healthy	0.691762	0.226117	1.15741	0.0016962	Significant
388	NRP1	OID20390	O14786	Cardiometabolic	Group	Centenarian - Healthy	0.309441	0.0999777	0.518905	0.00181321	Significant
389	ARHGEF12	OID20554	Q9NZN5	Inflammation	Group	Centenarian - Healthy	0.60322	0.19472	1.01172	0.00182246	Significant
390	TBC1D5	OID20521	Q92609	Inflammation	Group	Centenarian - Healthy	0.825974	0.265393	1.38655	0.00187049	Significant
391	FCGR3B	OID20387	O75015	Cardiometabolic	Group	Centenarian - Healthy	0.44619	0.142956	0.749423	0.00190043	Significant
392	EIF4EBP1	OID20162	Q13541	Cardiometabolic	Group	Centenarian - Healthy	0.509199	0.162738	0.855659	0.00192682	Significant
393	LPL	OID20188	P06858	Cardiometabolic	Group	Centenarian - Healthy	0.439541	0.139556	0.739527	0.00199742	Significant
394	AGER	OID20756	Q15109	Inflammation	Group	Centenarian - Healthy	0.50704	0.160916	0.853165	0.0020022	Significant
395	AXIN1	OID20582	O15169	Inflammation	Group	Centenarian - Healthy	0.628585	0.199315	1.05785	0.00201172	Significant
396	DNAJA2	OID20627	O60884	Inflammation	Group	Centenarian - Healthy	0.370415	0.117226	0.623603	0.00203288	Significant
397	GRK5	OID20066	P34947	Cardiometabolic	Group	Centenarian - Healthy	-0.936656	-1.5782	-0.295108	0.00208211	Significant
398	SPARCL1	OID20361	Q14515	Cardiometabolic	Group	Centenarian - Healthy	0.353929	0.111236	0.596622	0.0021096	Significant
399	MYO9B	OID20451	Q13459	Inflammation	Group	Centenarian - Healthy	0.574137	0.178999	0.969275	0.00220089	Significant
400	CRHBP	OID20747	P24387	Inflammation	Group	Centenarian - Healthy	0.351046	0.106776	0.595317	0.00249459	Significant
401	HYAL1	OID20357	Q12794	Cardiometabolic	Group	Centenarian - Healthy	0.219696	0.0664101	0.372981	0.00257168	Significant
402	TNF	OID20074	P01375	Cardiometabolic	Group	Centenarian - Healthy	0.696541	0.209471	1.18361	0.00263653	Significant
403	ADAM15	OID20109	Q13444	Cardiometabolic	Group	Centenarian - Healthy	0.329829	0.0980597	0.561598	0.00278404	Significant
404	MNDA	OID20156	P41218	Cardiometabolic	Group	Centenarian - Healthy	0.717522	0.212843	1.2222	0.00281356	Significant
405	CD244	OID20628	Q9BZW8	Inflammation	Group	Centenarian - Healthy	0.269086	0.0798066	0.458366	0.00281587	Significant
406	CCL21	OID20686	O00585	Inflammation	Group	Centenarian - Healthy	0.423009	0.125129	0.72089	0.00285051	Significant
407	NADK	OID20178	O95544	Cardiometabolic	Group	Centenarian - Healthy	0.532899	0.15749	0.908308	0.00286265	Significant
408	FCGR2A	OID20391	P12318	Cardiometabolic	Group	Centenarian - Healthy	0.537162	0.157665	0.916659	0.00295437	Significant
409	CXCL6	OID20613	P80162	Inflammation	Group	Centenarian - Healthy	0.491277	0.14386	0.838694	0.00298599	Significant
410	CD84	OID20607	Q9UIB8	Inflammation	Group	Centenarian - Healthy	0.246236	0.0712615	0.42121	0.00314775	Significant
411	VAMP5	OID20071	O95183	Cardiometabolic	Group	Centenarian - Healthy	0.612495	0.175285	1.0497	0.00330574	Significant
412	LBP	OID20355	P18428	Cardiometabolic	Group	Centenarian - Healthy	0.53836	0.153827	0.922893	0.00332829	Significant
413	GP1BA	OID20381	P07359	Cardiometabolic	Group	Centenarian - Healthy	0.308287	0.0876892	0.528885	0.00339362	Significant
414	LAMA4	OID20769	Q16363	Inflammation	Group	Centenarian - Healthy	0.368592	0.104331	0.632853	0.00346478	Significant
415	PSPN	OID20511	O60542	Inflammation	Group	Centenarian - Healthy	-1.06141	-1.82247	-0.300349	0.00346903	Significant
416	FBP1	OID20227	P09467	Cardiometabolic	Group	Centenarian - Healthy	0.570206	0.160129	0.980282	0.00358135	Significant
417	PON3	OID20777	Q15166	Inflammation	Group	Centenarian - Healthy	-0.268359	-0.461763	-0.0749547	0.00366251	Significant
418	IL1B	OID20427	P01584	Inflammation	Group	Centenarian - Healthy	0.920459	0.256931	1.58399	0.00367189	Significant
419	CASP3	OID20305	P42574	Cardiometabolic	Group	Centenarian - Healthy	0.457997	0.122635	0.793358	0.00432409	Significant
420	DDC	OID20215	P20711	Cardiometabolic	Group	Centenarian - Healthy	-0.49849	-0.864122	-0.132858	0.00440022	Significant
421	PRCP	OID20337	P42785	Cardiometabolic	Group	Centenarian - Healthy	0.275735	0.0731534	0.478316	0.00447572	Significant
422	NUDC	OID20623	Q9Y266	Inflammation	Group	Centenarian - Healthy	0.382682	0.100521	0.664842	0.00464177	Significant
423	SLAMF7	OID20602	Q9NQ25	Inflammation	Group	Centenarian - Healthy	0.480811	0.125777	0.835845	0.00471152	Significant
424	CRLF1	OID20699	O75462	Inflammation	Group	Centenarian - Healthy	-0.309593	-0.538241	-0.080945	0.00472041	Significant
425	CEBPB	OID20052	P17676	Cardiometabolic	Group	Centenarian - Healthy	0.553397	0.143496	0.963298	0.00486171	Significant
426	CLEC4A	OID20573	Q9UMR7	Inflammation	Group	Centenarian - Healthy	-0.309881	-0.540858	-0.0789026	0.00517868	Significant
427	SCGN	OID20457	O76038	Inflammation	Group	Centenarian - Healthy	0.424706	0.106397	0.743014	0.00546874	Significant
428	CEACAM21	OID20548	Q3KPI0	Inflammation	Group	Centenarian - Healthy	0.696531	0.174142	1.21892	0.00550538	Significant
429	MICB_MICA	OID20593	Q29980_Q29983	Inflammation	Group	Centenarian - Healthy	1.41454	0.353609	2.47547	0.00550763	Significant
430	CD69	OID20206	Q07108	Cardiometabolic	Group	Centenarian - Healthy	0.622213	0.15366	1.09077	0.00572991	Significant
431	CA13	OID20225	Q8N1Q1	Cardiometabolic	Group	Centenarian - Healthy	0.680372	0.166617	1.19413	0.00588532	Significant
432	CST7	OID20704	O76096	Inflammation	Group	Centenarian - Healthy	0.912132	0.223357	1.60091	0.00588665	Significant
433	TRAF2	OID20507	Q12933	Inflammation	Group	Centenarian - Healthy	0.427987	0.102592	0.753383	0.00628855	Significant
434	TSPAN1	OID20078	O60635	Cardiometabolic	Group	Centenarian - Healthy	0.708453	0.168664	1.24824	0.00641957	Significant
435	DOK2	OID20138	O60496	Cardiometabolic	Group	Centenarian - Healthy	0.534999	0.123235	0.946763	0.00706551	Significant
436	PADI2	OID20467	Q9Y2J8	Inflammation	Group	Centenarian - Healthy	1.00395	0.228734	1.77917	0.00728494	Significant
437	TPSAB1	OID20642	Q15661	Inflammation	Group	Centenarian - Healthy	0.358091	0.080954	0.635229	0.00744183	Significant
438	ITGB1BP2	OID20112	Q9UKP3	Cardiometabolic	Group	Centenarian - Healthy	0.704915	0.158023	1.25181	0.00761332	Significant
439	HPCAL1	OID20615	P37235	Inflammation	Group	Centenarian - Healthy	0.387312	0.0833703	0.691253	0.0084559	Significant
440	ANXA11	OID20583	P50995	Inflammation	Group	Centenarian - Healthy	0.240464	0.0491183	0.431809	0.0095798	Significant
441	TNNI3	OID20050	P19429	Cardiometabolic	Group	Centenarian - Healthy	1.62165	0.327416	2.91588	0.00983404	Significant
442	ICA1	OID20484	Q05084	Inflammation	Group	Centenarian - Healthy	0.420181	0.0840411	0.756321	0.0100409	Significant
443	MATN2	OID20767	O00339	Inflammation	Group	Centenarian - Healthy	0.311116	0.0620618	0.560169	0.0100994	Significant
444	SOST	OID20204	Q9BQB4	Cardiometabolic	Group	Centenarian - Healthy	0.359153	0.0710103	0.647296	0.0102959	Significant
445	PARP1	OID20500	P09874	Inflammation	Group	Centenarian - Healthy	0.274002	0.052312	0.495692	0.0110765	Significant
446	CXCL1	OID20762	P09341	Inflammation	Group	Centenarian - Healthy	0.70871	0.13498	1.28244	0.0111307	Significant
447	CRKL	OID20742	P46109	Inflammation	Group	Centenarian - Healthy	0.483235	0.0886429	0.877827	0.0119806	Significant
448	FCN2	OID20382	Q15485	Cardiometabolic	Group	Centenarian - Healthy	-0.332104	-0.603792	-0.0604163	0.0121697	Significant
449	CXCL5	OID20207	P42830	Cardiometabolic	Group	Centenarian - Healthy	0.916644	0.166203	1.66708	0.0122453	Significant
450	NCAM1	OID20354	P13591	Cardiometabolic	Group	Centenarian - Healthy	0.268778	0.0484001	0.489156	0.0124024	Significant
451	COMT	OID20086	P21964	Cardiometabolic	Group	Centenarian - Healthy	0.426771	0.0754927	0.77805	0.0128105	Significant
452	ADH4	OID20117	P08319	Cardiometabolic	Group	Centenarian - Healthy	-0.631146	-1.15286	-0.109428	0.0132712	Significant
453	BAG6	OID20114	P46379	Cardiometabolic	Group	Centenarian - Healthy	0.214283	0.0368438	0.391722	0.0134632	Significant
454	LY75	OID20580	O60449	Inflammation	Group	Centenarian - Healthy	0.311697	0.0531302	0.570264	0.0136631	Significant
455	DIABLO	OID20184	Q9NR28	Cardiometabolic	Group	Centenarian - Healthy	0.630278	0.103615	1.15694	0.0144986	Significant
456	OMD	OID20725	Q99983	Inflammation	Group	Centenarian - Healthy	0.366358	0.0602164	0.672499	0.014503	Significant
457	IL10	OID20431	P22301	Inflammation	Group	Centenarian - Healthy	0.671257	0.105372	1.23714	0.0155661	Significant
458	VASN	OID20345	Q6EMK4	Cardiometabolic	Group	Centenarian - Healthy	0.24457	0.0382481	0.450893	0.0156528	Significant
459	FOXO1	OID20515	Q12778	Inflammation	Group	Centenarian - Healthy	0.387354	0.0579456	0.716763	0.0166774	Significant
460	NFATC3	OID20470	Q12968	Inflammation	Group	Centenarian - Healthy	0.444595	0.0658998	0.823291	0.016889	Significant
461	CLUL1	OID20198	Q15846	Cardiometabolic	Group	Centenarian - Healthy	0.349704	0.0516346	0.647774	0.0169778	Significant
462	ITGB1	OID20376	P05556	Cardiometabolic	Group	Centenarian - Healthy	0.184788	0.027162	0.342414	0.0170811	Significant
463	WASF1	OID20091	Q92558	Cardiometabolic	Group	Centenarian - Healthy	0.459109	0.0673886	0.850828	0.0171136	Significant
464	USP8	OID20110	P40818	Cardiometabolic	Group	Centenarian - Healthy	0.407846	0.0572741	0.758417	0.0181252	Significant
465	CNST	OID20127	Q6PJW8	Cardiometabolic	Group	Centenarian - Healthy	0.539097	0.0730781	1.00511	0.0189266	Significant
466	AXL	OID20363	P30530	Cardiometabolic	Group	Centenarian - Healthy	0.254615	0.0338631	0.475366	0.0193561	Significant
467	IRAK4	OID20577	Q9NWZ3	Inflammation	Group	Centenarian - Healthy	0.465413	0.0599942	0.870833	0.0200555	Significant
468	CELA3A	OID20298	P09093	Cardiometabolic	Group	Centenarian - Healthy	-0.550773	-1.0312	-0.0703419	0.0202618	Significant
469	IL6R	OID20385	P08887	Cardiometabolic	Group	Centenarian - Healthy	0.258626	0.0319912	0.48526	0.0209678	Significant
470	RAB37	OID20425	Q96AX2	Inflammation	Group	Centenarian - Healthy	0.505731	0.0608297	0.950633	0.02158	Significant
471	IL32	OID20605	P24001	Inflammation	Group	Centenarian - Healthy	0.338637	0.0395669	0.637706	0.0222071	Significant
472	ADGRE2	OID20755	Q9UHX3	Inflammation	Group	Centenarian - Healthy	0.27761	0.0323883	0.522832	0.022239	Significant
473	IL1R2	OID20757	P27930	Inflammation	Group	Centenarian - Healthy	-0.20272	-0.381944	-0.023496	0.0223801	Significant
474	IL2	OID20419	P60568	Inflammation	Group	Centenarian - Healthy	0.732086	0.0829145	1.38126	0.0228724	Significant
475	FCRL3	OID20443	Q96P31	Inflammation	Group	Centenarian - Healthy	0.628055	0.0689083	1.1872	0.0235415	Significant
476	YTHDF3	OID20478	Q7Z739	Inflammation	Group	Centenarian - Healthy	0.311689	0.032214	0.591165	0.0247733	Significant
477	TANK	OID20474	Q92844	Inflammation	Group	Centenarian - Healthy	0.518236	0.0533232	0.983148	0.0248637	Significant
478	CA5A	OID20075	P35218	Cardiometabolic	Group	Centenarian - Healthy	0.749047	0.0701028	1.42799	0.0267368	Significant
479	SRPK2	OID20502	P78362	Inflammation	Group	Centenarian - Healthy	0.187636	0.0172826	0.35799	0.0270427	Significant
480	CCL17	OID20745	Q92583	Inflammation	Group	Centenarian - Healthy	0.732929	0.0670359	1.39882	0.0271762	Significant
481	GHRL	OID20175	Q9UBU3	Cardiometabolic	Group	Centenarian - Healthy	0.621116	0.0554847	1.18675	0.027621	Significant
482	SKAP2	OID20761	O75563	Inflammation	Group	Centenarian - Healthy	0.535677	0.0465002	1.02485	0.0281532	Significant
483	GZMA	OID20663	P12544	Inflammation	Group	Centenarian - Healthy	0.347202	0.0283446	0.66606	0.0292614	Significant
484	GUSB	OID20296	P08236	Cardiometabolic	Group	Centenarian - Healthy	0.479722	0.0378024	0.921643	0.0298801	Significant
485	GRAP2	OID20192	O75791	Cardiometabolic	Group	Centenarian - Healthy	0.627306	0.0443462	1.21027	0.0316898	Significant
486	GOPC	OID20551	Q9HD26	Inflammation	Group	Centenarian - Healthy	0.501509	0.0343079	0.968711	0.0322105	Significant
487	PLTP	OID20238	P55058	Cardiometabolic	Group	Centenarian - Healthy	0.235309	0.0159767	0.454641	0.032328	Significant
488	JUN	OID20424	P05412	Inflammation	Group	Centenarian - Healthy	0.653515	0.0398835	1.26715	0.0339263	Significant
489	BANK1	OID20594	Q8NDB2	Inflammation	Group	Centenarian - Healthy	0.566444	0.0337743	1.09911	0.0342584	Significant
490	PRTN3	OID20329	P24158	Cardiometabolic	Group	Centenarian - Healthy	0.39427	0.0196377	0.768903	0.0366311	Significant
491	LDLR	OID20240	P01130	Cardiometabolic	Group	Centenarian - Healthy	0.331873	0.0159035	0.647843	0.0370973	Significant
492	COL4A1	OID20208	P02462	Cardiometabolic	Group	Centenarian - Healthy	0.355758	0.0147811	0.696734	0.0386953	Significant
493	DECR1	OID20579	Q16698	Inflammation	Group	Centenarian - Healthy	0.384776	0.015863	0.75369	0.0387769	Significant
494	FLT3LG	OID20661	P49771	Inflammation	Group	Centenarian - Healthy	0.298269	0.0111908	0.585347	0.0397246	Significant
495	HK2	OID20065	P52789	Cardiometabolic	Group	Centenarian - Healthy	0.55032	0.0183198	1.08232	0.0408209	Significant
496	LAT	OID20640	O43561	Inflammation	Group	Centenarian - Healthy	0.538831	0.0135169	1.06415	0.0429928	Significant
497	PDGFRB	OID20268	P09619	Cardiometabolic	Group	Centenarian - Healthy	0.228177	0.00534539	0.451009	0.0434393	Significant
498	NTF3	OID20591	P20783	Inflammation	Group	Centenarian - Healthy	-0.411224	-0.8165	-0.0059474	0.0458935	Significant
499	FGF2	OID20503	P09038	Inflammation	Group	Centenarian - Healthy	0.341927	0.00468993	0.679163	0.046101	Significant
500	ITGB2	OID20315	P05107	Cardiometabolic	Group	Centenarian - Healthy	0.211528	0.00279232	0.420263	0.0462446	Significant
501	IL7	OID20535	P13232	Inflammation	Group	Centenarian - Healthy	0.498797	0.0064232	0.991171	0.0463348	Significant
502	CA4	OID20241	P22748	Cardiometabolic	Group	Centenarian - Healthy	-0.175892	-0.349974	-0.00181011	0.0470595	Significant
503	CBLIF	OID20179	P27352	Cardiometabolic	Group	Centenarian - Healthy	0.527661	0.00183238	1.05349	0.0489976	Significant
504	THPO	OID20098	P40225	Cardiometabolic	Group	Centenarian - Healthy	0.276115	0.000754754	0.551474	0.0492101	Significant
505	MEPE	OID20753	Q9NQ76	Inflammation	Group	Centenarian - Healthy	-0.190046	-0.381238	0.00114631	0.0517654	Non-significant
506	PTH1R	OID20571	Q03431	Inflammation	Group	Centenarian - Healthy	0.276507	-0.00380016	0.556814	0.0540668	Non-significant
507	SNAP23	OID20218	O00161	Cardiometabolic	Group	Centenarian - Healthy	0.503086	-0.017552	1.02372	0.0606266	Non-significant
508	EPCAM	OID20743	P16422	Inflammation	Group	Centenarian - Healthy	-0.55664	-1.13298	0.0196972	0.0607851	Non-significant
509	VIM	OID20053	P08670	Cardiometabolic	Group	Centenarian - Healthy	0.433688	-0.0231193	0.890495	0.0666279	Non-significant
510	GLOD4	OID20710	Q9HC38	Inflammation	Group	Centenarian - Healthy	0.200154	-0.0112361	0.411544	0.0675724	Non-significant
511	AZU1	OID20309	P20160	Cardiometabolic	Group	Centenarian - Healthy	0.433279	-0.0262562	0.892815	0.0690742	Non-significant
512	ACY1	OID20137	Q03154	Cardiometabolic	Group	Centenarian - Healthy	-0.263737	-0.544825	0.0173514	0.0708401	Non-significant
513	FETUB	OID20404	Q9UGM5	Cardiometabolic	Group	Centenarian - Healthy	-0.211457	-0.437734	0.0148194	0.0723145	Non-significant
514	MEGF9	OID20285	Q9H1U4	Cardiometabolic	Group	Centenarian - Healthy	-0.129882	-0.271461	0.011697	0.0793482	Non-significant
515	RNASE3	OID20203	P12724	Cardiometabolic	Group	Centenarian - Healthy	0.692416	-0.0625079	1.44734	0.0794259	Non-significant
516	PLPBP	OID20144	O94903	Cardiometabolic	Group	Centenarian - Healthy	0.254559	-0.0281645	0.537282	0.0868745	Non-significant
517	PLA2G4A	OID20685	P47712	Inflammation	Group	Centenarian - Healthy	0.332518	-0.0382145	0.703251	0.0884749	Non-significant
518	PTPRS	OID20306	Q13332	Cardiometabolic	Group	Centenarian - Healthy	0.166855	-0.0200116	0.353721	0.0903608	Non-significant
519	C1QTNF1	OID20367	Q9BXJ1	Cardiometabolic	Group	Centenarian - Healthy	0.315495	-0.041882	0.672873	0.0952531	Non-significant
520	CD6	OID20649	P30203	Inflammation	Group	Centenarian - Healthy	0.297808	-0.0396852	0.635301	0.0954489	Non-significant
521	FABP2	OID20200	P12104	Cardiometabolic	Group	Centenarian - Healthy	0.4271	-0.0586273	0.912827	0.0970006	Non-significant
522	RCOR1	OID20073	Q9UKL0	Cardiometabolic	Group	Centenarian - Healthy	0.272702	-0.0426356	0.58804	0.104503	Non-significant
523	MVK	OID20459	Q03426	Inflammation	Group	Centenarian - Healthy	0.338052	-0.0540371	0.73014	0.105901	Non-significant
524	IL10RA	OID20420	Q13651	Inflammation	Group	Centenarian - Healthy	0.459393	-0.0748078	0.993593	0.107101	Non-significant
525	CNPY2	OID20069	Q9Y2B0	Cardiometabolic	Group	Centenarian - Healthy	0.353845	-0.0601412	0.767831	0.109975	Non-significant
526	DPP4	OID20406	P27487	Cardiometabolic	Group	Centenarian - Healthy	-0.174227	-0.37921	0.0307548	0.112641	Non-significant
527	GYS1	OID20097	P13807	Cardiometabolic	Group	Centenarian - Healthy	0.471707	-0.0909144	1.03433	0.119321	Non-significant
528	HLA-E	OID20532	P13747	Inflammation	Group	Centenarian - Healthy	0.177811	-0.0360397	0.391661	0.123478	Non-significant
529	CLIP2	OID20559	Q9UDT6	Inflammation	Group	Centenarian - Healthy	0.524911	-0.107033	1.15685	0.123991	Non-significant
530	GBP2	OID20489	P32456	Inflammation	Group	Centenarian - Healthy	0.828302	-0.175019	1.83162	0.127109	Non-significant
531	BOC	OID20116	Q9BWV1	Cardiometabolic	Group	Centenarian - Healthy	-0.155961	-0.345014	0.0330924	0.127484	Non-significant
532	APOM	OID20374	O95445	Cardiometabolic	Group	Centenarian - Healthy	-0.187434	-0.415348	0.04048	0.12909	Non-significant
533	FXYD5	OID20463	Q96DB9	Inflammation	Group	Centenarian - Healthy	0.322783	-0.076525	0.722092	0.138145	Non-significant
534	TRIM21	OID20533	P19474	Inflammation	Group	Centenarian - Healthy	0.238281	-0.0569093	0.533471	0.138904	Non-significant
535	FIS1	OID20722	Q9Y3D6	Inflammation	Group	Centenarian - Healthy	0.218428	-0.0534551	0.490312	0.141463	Non-significant
536	DBNL	OID20681	Q9UJU6	Inflammation	Group	Centenarian - Healthy	0.293378	-0.0767687	0.663526	0.14888	Non-significant
537	AMY2A	OID20333	P04746	Cardiometabolic	Group	Centenarian - Healthy	0.286451	-0.0808699	0.653771	0.158026	Non-significant
538	FASLG	OID20665	P48023	Inflammation	Group	Centenarian - Healthy	-0.186083	-0.425221	0.0530551	0.159274	Non-significant
539	DNAJB8	OID20093	Q8NHS0	Cardiometabolic	Group	Centenarian - Healthy	0.229945	-0.068699	0.528589	0.165386	Non-significant
540	HSPA1A	OID20718	P0DMV8	Inflammation	Group	Centenarian - Healthy	0.177846	-0.0552061	0.410898	0.170635	Non-significant
541	LAP3	OID20436	P28838	Inflammation	Group	Centenarian - Healthy	0.364404	-0.114383	0.843192	0.172206	Non-significant
542	CCL22	OID20765	O00626	Inflammation	Group	Centenarian - Healthy	0.386635	-0.122174	0.895443	0.173158	Non-significant
543	IL13	OID20430	P35225	Inflammation	Group	Centenarian - Healthy	-0.758689	-1.76256	0.245186	0.176411	Non-significant
544	FABP9	OID20501	Q0Z7S8	Inflammation	Group	Centenarian - Healthy	-0.3356	-0.784408	0.113208	0.182854	Non-significant
545	CEP43	OID20084	O95684	Cardiometabolic	Group	Centenarian - Healthy	0.279829	-0.0960202	0.655678	0.185504	Non-significant
546	BPIFB1	OID20308	Q8TDL5	Cardiometabolic	Group	Centenarian - Healthy	0.338049	-0.116192	0.792291	0.185767	Non-significant
547	PRDX3	OID20483	P30048	Inflammation	Group	Centenarian - Healthy	0.256619	-0.0974836	0.610721	0.20236	Non-significant
548	CDH5	OID20243	P33151	Cardiometabolic	Group	Centenarian - Healthy	0.148636	-0.0598959	0.357168	0.213008	Non-significant
549	CASP2	OID20555	P42575	Inflammation	Group	Centenarian - Healthy	0.266516	-0.108587	0.641619	0.215067	Non-significant
550	CD200R1	OID20595	Q8TD46	Inflammation	Group	Centenarian - Healthy	-0.177668	-0.428946	0.0736091	0.218243	Non-significant
551	IL18	OID20694	Q14116	Inflammation	Group	Centenarian - Healthy	0.249233	-0.103303	0.601768	0.218324	Non-significant
552	CHRDL2	OID20223	Q6WN34	Cardiometabolic	Group	Centenarian - Healthy	0.20018	-0.0932206	0.49358	0.241972	Non-significant
553	GDF2	OID20202	Q9UK05	Cardiometabolic	Group	Centenarian - Healthy	0.198784	-0.095495	0.493062	0.248752	Non-significant
554	WAS	OID20479	P42768	Inflammation	Group	Centenarian - Healthy	0.332399	-0.168	0.832798	0.260249	Non-significant
555	NT5C3A	OID20553	Q9H0P0	Inflammation	Group	Centenarian - Healthy	-0.122943	-0.309332	0.0634458	0.265124	Non-significant
556	GLRX	OID20195	P35754	Cardiometabolic	Group	Centenarian - Healthy	0.199148	-0.10397	0.502267	0.267873	Non-significant
557	SMPDL3A	OID20676	Q92484	Inflammation	Group	Centenarian - Healthy	-0.273923	-0.692492	0.144647	0.270606	Non-significant
558	PPIB	OID20331	P23284	Cardiometabolic	Group	Centenarian - Healthy	0.295653	-0.161063	0.752368	0.278215	Non-significant
559	CXCL12	OID20464	P48061	Inflammation	Group	Centenarian - Healthy	0.159996	-0.0872402	0.407231	0.278441	Non-significant
560	ANXA4	OID20123	P09525	Cardiometabolic	Group	Centenarian - Healthy	0.16362	-0.0907895	0.418029	0.282803	Non-significant
561	GZMB	OID20604	P10144	Inflammation	Group	Centenarian - Healthy	0.301955	-0.167552	0.771462	0.282807	Non-significant
562	IL1RL2	OID20487	Q9HB29	Inflammation	Group	Centenarian - Healthy	0.17718	-0.101079	0.45544	0.289856	Non-significant
563	PTPN6	OID20717	P29350	Inflammation	Group	Centenarian - Healthy	0.297655	-0.173644	0.768955	0.295654	Non-significant
564	TSHB	OID20129	P01222	Cardiometabolic	Group	Centenarian - Healthy	0.319489	-0.187948	0.826926	0.297854	Non-significant
565	APLP1	OID20164	P51693	Cardiometabolic	Group	Centenarian - Healthy	-0.271876	-0.704201	0.160449	0.298695	Non-significant
566	MAP2K6	OID20552	P52564	Inflammation	Group	Centenarian - Healthy	0.176658	-0.104346	0.457662	0.298925	Non-significant
567	NCK2	OID20683	O43639	Inflammation	Group	Centenarian - Healthy	0.250184	-0.14848	0.648847	0.300185	Non-significant
568	TIMP3	OID20684	P35625	Inflammation	Group	Centenarian - Healthy	0.552965	-0.334375	1.4403	0.30519	Non-significant
569	KYNU	OID20669	Q16719	Inflammation	Group	Centenarian - Healthy	0.151786	-0.0932552	0.396826	0.309501	Non-significant
570	HNRNPK	OID20051	P61978	Cardiometabolic	Group	Centenarian - Healthy	0.304502	-0.198471	0.807475	0.325975	Non-significant
571	MANF	OID20707	P55145	Inflammation	Group	Centenarian - Healthy	0.382341	-0.249963	1.01465	0.326839	Non-significant
572	CD2AP	OID20177	Q9Y5K6	Cardiometabolic	Group	Centenarian - Healthy	0.196786	-0.130849	0.524421	0.3317	Non-significant
573	AK1	OID20122	P00568	Cardiometabolic	Group	Centenarian - Healthy	0.226753	-0.154427	0.607934	0.338667	Non-significant
574	STK4	OID20140	Q13043	Cardiometabolic	Group	Centenarian - Healthy	0.192585	-0.134659	0.519828	0.34647	Non-significant
575	CXCL3	OID20788	P19876	Inflammation	Group	Centenarian - Healthy	0.391528	-0.276956	1.06001	0.349945	Non-significant
576	GLO1	OID20107	Q04760	Cardiometabolic	Group	Centenarian - Healthy	0.215549	-0.157036	0.588133	0.358901	Non-significant
577	ANGPTL2	OID20726	Q9UKU9	Inflammation	Group	Centenarian - Healthy	0.266217	-0.197199	0.729632	0.364019	Non-significant
578	HMOX1	OID20217	P09601	Cardiometabolic	Group	Centenarian - Healthy	0.208273	-0.157278	0.573824	0.370016	Non-significant
579	OSM	OID20574	P13725	Inflammation	Group	Centenarian - Healthy	0.299551	-0.231682	0.830784	0.377555	Non-significant
580	DUOX2	OID20059	Q9NRD8	Cardiometabolic	Group	Centenarian - Healthy	-0.415427	-1.15698	0.326124	0.382298	Non-significant
581	THOP1	OID20194	P52888	Cardiometabolic	Group	Centenarian - Healthy	-0.106451	-0.297326	0.0844241	0.385569	Non-significant
582	SERPINE1	OID20342	P05121	Cardiometabolic	Group	Centenarian - Healthy	0.281866	-0.224105	0.787836	0.386378	Non-significant
583	NME3	OID20789	Q13232	Inflammation	Group	Centenarian - Healthy	-0.110942	-0.310587	0.0887037	0.388188	Non-significant
584	PDGFA	OID20313	P04085	Cardiometabolic	Group	Centenarian - Healthy	0.334622	-0.274916	0.944159	0.397024	Non-significant
585	CHEK2	OID20054	O96017	Cardiometabolic	Group	Centenarian - Healthy	0.342486	-0.282089	0.967062	0.397851	Non-significant
586	IFNLR1	OID20506	Q8IU57	Inflammation	Group	Centenarian - Healthy	0.120189	-0.0994912	0.339868	0.399498	Non-significant
587	CCL5	OID20412	P13501	Cardiometabolic	Group	Centenarian - Healthy	0.410801	-0.346535	1.16814	0.405726	Non-significant
588	CES1	OID20244	P23141	Cardiometabolic	Group	Centenarian - Healthy	0.197477	-0.167826	0.56278	0.408193	Non-significant
589	MFAP3	OID20057	P55082	Cardiometabolic	Group	Centenarian - Healthy	0.276202	-0.236959	0.789363	0.411344	Non-significant
590	TPP1	OID20750	O14773	Inflammation	Group	Centenarian - Healthy	0.13271	-0.116596	0.382015	0.419337	Non-significant
591	ROBO1	OID20734	Q9Y6N7	Inflammation	Group	Centenarian - Healthy	-0.143464	-0.414141	0.127214	0.422462	Non-significant
592	COL1A1	OID20335	P02452	Cardiometabolic	Group	Centenarian - Healthy	0.196721	-0.174987	0.56843	0.423525	Non-significant
593	AMN	OID20492	Q9BXJ7	Inflammation	Group	Centenarian - Healthy	0.252031	-0.231698	0.735761	0.434781	Non-significant
594	LILRB5	OID20324	O75023	Cardiometabolic	Group	Centenarian - Healthy	0.286315	-0.268074	0.840704	0.441087	Non-significant
595	DAPP1	OID20524	Q9UN19	Inflammation	Group	Centenarian - Healthy	0.341209	-0.328059	1.01048	0.450307	Non-significant
596	NOTCH1	OID20311	P46531	Cardiometabolic	Group	Centenarian - Healthy	0.0674613	-0.0660287	0.200951	0.45655	Non-significant
597	TIA1	OID20068	P31483	Cardiometabolic	Group	Centenarian - Healthy	0.210684	-0.208157	0.629525	0.459854	Non-significant
598	TNFSF10	OID20611	P50591	Inflammation	Group	Centenarian - Healthy	0.0958834	-0.0974483	0.289215	0.46984	Non-significant
599	AMBN	OID20437	Q9NP70	Inflammation	Group	Centenarian - Healthy	-0.0788471	-0.241498	0.0838044	0.485814	Non-significant
600	NELL2	OID20706	Q99435	Inflammation	Group	Centenarian - Healthy	0.147306	-0.156886	0.451499	0.486541	Non-significant
601	MPIG6B	OID20779	O95866	Inflammation	Group	Centenarian - Healthy	0.281429	-0.302325	0.865182	0.489635	Non-significant
602	C2	OID20410	P06681	Cardiometabolic	Group	Centenarian - Healthy	0.0655199	-0.0705128	0.201552	0.490289	Non-significant
603	F7	OID20372	P08709	Cardiometabolic	Group	Centenarian - Healthy	0.10818	-0.11661	0.332971	0.490863	Non-significant
604	TYRO3	OID20161	Q06418	Cardiometabolic	Group	Centenarian - Healthy	-0.106677	-0.328521	0.115166	0.491413	Non-significant
605	ICAM4	OID20578	Q14773	Inflammation	Group	Centenarian - Healthy	0.14429	-0.158323	0.446903	0.497262	Non-significant
606	MEP1B	OID20168	Q16820	Cardiometabolic	Group	Centenarian - Healthy	-0.328232	-1.01833	0.361865	0.498973	Non-significant
607	PAPPA	OID20421	Q13219	Inflammation	Group	Centenarian - Healthy	0.249671	-0.280873	0.780216	0.506279	Non-significant
608	CDH17	OID20134	Q12864	Cardiometabolic	Group	Centenarian - Healthy	0.246188	-0.280479	0.772855	0.510861	Non-significant
609	AMY2B	OID20340	P19961	Cardiometabolic	Group	Centenarian - Healthy	0.17224	-0.204932	0.549413	0.526637	Non-significant
610	GSTA1	OID20166	P08263	Cardiometabolic	Group	Centenarian - Healthy	-0.232745	-0.753434	0.287944	0.540875	Non-significant
611	CD209	OID20262	Q9NNX6	Cardiometabolic	Group	Centenarian - Healthy	0.107092	-0.134201	0.348385	0.545559	Non-significant
612	CST6	OID20293	Q15828	Cardiometabolic	Group	Centenarian - Healthy	-0.194868	-0.63475	0.245013	0.546778	Non-significant
613	AOC1	OID20452	P19801	Inflammation	Group	Centenarian - Healthy	-0.315397	-1.02942	0.39863	0.548681	Non-significant
614	MET	OID20269	P08581	Cardiometabolic	Group	Centenarian - Healthy	0.0696985	-0.089831	0.229228	0.555823	Non-significant
615	ADGRG2	OID20189	Q8IZP9	Cardiometabolic	Group	Centenarian - Healthy	-0.10058	-0.335641	0.134481	0.569224	Non-significant
616	CLEC4G	OID20590	Q6UXB4	Inflammation	Group	Centenarian - Healthy	0.107427	-0.147472	0.362327	0.578826	Non-significant
617	KYAT1	OID20232	Q16773	Cardiometabolic	Group	Centenarian - Healthy	-0.148077	-0.50152	0.205366	0.58255	Non-significant
618	BLMH	OID20336	Q13867	Cardiometabolic	Group	Centenarian - Healthy	0.0824673	-0.115437	0.280372	0.585916	Non-significant
619	SCG3	OID20728	Q8WXD2	Inflammation	Group	Centenarian - Healthy	0.131494	-0.185677	0.448665	0.589082	Non-significant
620	CTSH	OID20113	P09668	Cardiometabolic	Group	Centenarian - Healthy	0.203003	-0.296443	0.702449	0.60124	Non-significant
621	PON2	OID20088	Q15165	Cardiometabolic	Group	Centenarian - Healthy	0.111346	-0.16366	0.386353	0.603592	Non-significant
622	PROC	OID20402	P04070	Cardiometabolic	Group	Centenarian - Healthy	-0.0763654	-0.270218	0.117487	0.619981	Non-significant
623	GGH	OID20416	Q92820	Cardiometabolic	Group	Centenarian - Healthy	0.0862212	-0.134006	0.306448	0.62361	Non-significant
624	RGS8	OID20454	P57771	Inflammation	Group	Centenarian - Healthy	-0.20047	-0.715072	0.314132	0.626526	Non-significant
625	SOD1	OID20386	P00441	Cardiometabolic	Group	Centenarian - Healthy	0.0816031	-0.129786	0.292992	0.631804	Non-significant
626	PCSK9	OID20235	Q8NBP7	Cardiometabolic	Group	Centenarian - Healthy	0.0860696	-0.139187	0.311326	0.637689	Non-significant
627	IL22RA1	OID20449	Q8N6P7	Inflammation	Group	Centenarian - Healthy	0.128518	-0.215142	0.472177	0.64982	Non-significant
628	ANG	OID20403	P03950	Cardiometabolic	Group	Centenarian - Healthy	0.0867774	-0.148434	0.321989	0.65732	Non-significant
629	ENPP7	OID20689	Q6UWV6	Inflammation	Group	Centenarian - Healthy	0.181911	-0.315504	0.679325	0.66211	Non-significant
630	PNPT1	OID20445	Q8TCS8	Inflammation	Group	Centenarian - Healthy	0.141136	-0.258224	0.540495	0.680343	Non-significant
631	SHMT1	OID20714	P34896	Inflammation	Group	Centenarian - Healthy	0.161897	-0.301128	0.624921	0.68588	Non-significant
632	GMPR	OID20641	P36959	Inflammation	Group	Centenarian - Healthy	-0.12786	-0.493741	0.238021	0.686163	Non-significant
633	PLXNA4	OID20597	Q9HCM2	Inflammation	Group	Centenarian - Healthy	0.150614	-0.284993	0.586221	0.69161	Non-significant
634	TGFBI	OID20417	Q15582	Cardiometabolic	Group	Centenarian - Healthy	-0.0700731	-0.274568	0.134422	0.696145	Non-significant
635	NRCAM	OID20229	Q92823	Cardiometabolic	Group	Centenarian - Healthy	0.0658664	-0.127179	0.258912	0.698295	Non-significant
636	IL20	OID20453	Q9NYY1	Inflammation	Group	Centenarian - Healthy	0.112107	-0.218332	0.442547	0.701117	Non-significant
637	PEAR1	OID20257	Q5VY43	Cardiometabolic	Group	Centenarian - Healthy	0.0504313	-0.0983362	0.199199	0.701517	Non-significant
638	WFIKKN2	OID20785	Q8TEU8	Inflammation	Group	Centenarian - Healthy	0.104344	-0.213015	0.421703	0.716366	Non-significant
639	CD22	OID20637	P20273	Inflammation	Group	Centenarian - Healthy	0.115746	-0.240088	0.471581	0.721434	Non-significant
640	HSD11B1	OID20575	P28845	Inflammation	Group	Centenarian - Healthy	0.0764646	-0.159796	0.312725	0.723795	Non-significant
641	TP53INP1	OID20120	Q96A56	Cardiometabolic	Group	Centenarian - Healthy	0.0819496	-0.181083	0.344983	0.741091	Non-significant
642	IL2RB	OID20450	P14784	Inflammation	Group	Centenarian - Healthy	-0.289247	-1.21971	0.641212	0.742073	Non-significant
643	CLEC4C	OID20547	Q8WTT0	Inflammation	Group	Centenarian - Healthy	-0.098615	-0.419521	0.222291	0.747118	Non-significant
644	VASH1	OID20516	Q7L8A9	Inflammation	Group	Centenarian - Healthy	0.111323	-0.256785	0.479431	0.753994	Non-significant
645	KITLG	OID20196	P21583	Cardiometabolic	Group	Centenarian - Healthy	0.0773132	-0.181051	0.335677	0.758444	Non-significant
646	CD58	OID20716	P19256	Inflammation	Group	Centenarian - Healthy	-0.0543787	-0.239051	0.130294	0.765101	Non-significant
647	ENTPD5	OID20104	O75356	Cardiometabolic	Group	Centenarian - Healthy	0.050536	-0.121661	0.222733	0.766463	Non-significant
648	PNLIPRP2	OID20775	P54317	Inflammation	Group	Centenarian - Healthy	0.545121	-1.32636	2.41661	0.769505	Non-significant
649	AKR1C4	OID20062	P17516	Cardiometabolic	Group	Centenarian - Healthy	0.188797	-0.469864	0.847459	0.775885	Non-significant
650	TSLP	OID20056	Q969D9	Cardiometabolic	Group	Centenarian - Healthy	0.188292	-0.472784	0.849367	0.778363	Non-significant
651	PRKCQ	OID20468	Q04759	Inflammation	Group	Centenarian - Healthy	-0.0950556	-0.442118	0.252007	0.793157	Non-significant
652	SIT1	OID20462	Q9Y3P8	Inflammation	Group	Centenarian - Healthy	0.0981419	-0.260207	0.456491	0.793175	Non-significant
653	NPTXR	OID20191	O95502	Cardiometabolic	Group	Centenarian - Healthy	0.0785917	-0.209223	0.366407	0.794258	Non-significant
654	SUSD1	OID20072	Q6UWL2	Cardiometabolic	Group	Centenarian - Healthy	0.102828	-0.275834	0.481489	0.79627	Non-significant
655	DPP10	OID20527	Q8N608	Inflammation	Group	Centenarian - Healthy	0.0708996	-0.190861	0.33266	0.7972	Non-significant
656	IL1A	OID20488	P01583	Inflammation	Group	Centenarian - Healthy	0.0977901	-0.269091	0.464672	0.802915	Non-significant
657	MTPN	OID20080	P58546	Cardiometabolic	Group	Centenarian - Healthy	0.0636047	-0.179737	0.306946	0.80969	Non-significant
658	SELPLG	OID20560	Q14242	Inflammation	Group	Centenarian - Healthy	-0.0299969	-0.145135	0.0851411	0.810798	Non-significant
659	LGMN	OID20773	Q99538	Inflammation	Group	Centenarian - Healthy	-0.0563704	-0.275672	0.162931	0.815319	Non-significant
660	SELE	OID20290	P16581	Cardiometabolic	Group	Centenarian - Healthy	0.0762183	-0.224197	0.376634	0.819613	Non-significant
661	DNPH1	OID20744	O43598	Inflammation	Group	Centenarian - Healthy	-0.0805888	-0.403623	0.242446	0.825017	Non-significant
662	PCDH1	OID20614	Q08174	Inflammation	Group	Centenarian - Healthy	0.0130223	-0.0400327	0.0660773	0.830101	Non-significant
663	ADA	OID20645	P00813	Inflammation	Group	Centenarian - Healthy	0.0554531	-0.173073	0.283979	0.8336	Non-significant
664	CNTN1	OID20307	Q12860	Cardiometabolic	Group	Centenarian - Healthy	-0.045214	-0.233151	0.142723	0.836183	Non-significant
665	ENG	OID20287	P17813	Cardiometabolic	Group	Centenarian - Healthy	-0.0319398	-0.170041	0.106161	0.847582	Non-significant
666	RABGAP1L	OID20447	Q5R372	Inflammation	Group	Centenarian - Healthy	0.0738331	-0.247731	0.395397	0.849601	Non-significant
667	ANPEP	OID20350	P15144	Cardiometabolic	Group	Centenarian - Healthy	-0.0496924	-0.272943	0.173558	0.857965	Non-significant
668	ANGPT1	OID20740	Q15389	Inflammation	Group	Centenarian - Healthy	0.156308	-0.547903	0.860519	0.8587	Non-significant
669	TIE1	OID20303	P35590	Cardiometabolic	Group	Centenarian - Healthy	0.0515909	-0.182571	0.285753	0.860626	Non-significant
670	PSMG3	OID20549	Q9BT73	Inflammation	Group	Centenarian - Healthy	0.0650809	-0.245771	0.375933	0.873229	Non-significant
671	CRX	OID20070	O43186	Cardiometabolic	Group	Centenarian - Healthy	0.202871	-0.789695	1.19544	0.878794	Non-significant
672	QDPR	OID20174	P09417	Cardiometabolic	Group	Centenarian - Healthy	0.0358966	-0.148513	0.220306	0.889401	Non-significant
673	FKBP1B	OID20618	P68106	Inflammation	Group	Centenarian - Healthy	0.0760126	-0.319692	0.471718	0.892128	Non-significant
674	CPB1	OID20289	P15086	Cardiometabolic	Group	Centenarian - Healthy	0.0915987	-0.392916	0.576113	0.895329	Non-significant
675	IL4	OID20426	P05112	Inflammation	Group	Centenarian - Healthy	-0.240614	-1.54123	1.06	0.899532	Non-significant
676	MEGF10	OID20746	Q96KG7	Inflammation	Group	Centenarian - Healthy	0.0572786	-0.252631	0.367188	0.899713	Non-significant
677	NCLN	OID20448	Q969V3	Inflammation	Group	Centenarian - Healthy	0.104916	-0.466116	0.675947	0.900835	Non-significant
678	IL3RA	OID20461	P26951	Inflammation	Group	Centenarian - Healthy	-0.046575	-0.300414	0.207264	0.901088	Non-significant
679	SPRY2	OID20475	O43597	Inflammation	Group	Centenarian - Healthy	0.0757668	-0.342724	0.494258	0.903563	Non-significant
680	PDCD6	OID20163	O75340	Cardiometabolic	Group	Centenarian - Healthy	0.110305	-0.501452	0.722063	0.904309	Non-significant
681	CKMT1A_CKMT1B	OID20721	P12532	Inflammation	Group	Centenarian - Healthy	0.0925446	-0.465405	0.650494	0.918392	Non-significant
682	TNFSF12	OID20624	O43508	Inflammation	Group	Centenarian - Healthy	-0.0376179	-0.26677	0.191534	0.91999	Non-significant
683	CPA1	OID20280	P15085	Cardiometabolic	Group	Centenarian - Healthy	0.081596	-0.431472	0.594664	0.924714	Non-significant
684	ITGA6	OID20528	P23229	Inflammation	Group	Centenarian - Healthy	0.0332925	-0.181601	0.248186	0.928411	Non-significant
685	ACOX1	OID20124	Q15067	Cardiometabolic	Group	Centenarian - Healthy	0.0812409	-0.451611	0.614093	0.930586	Non-significant
686	PDGFB	OID20741	P01127	Inflammation	Group	Centenarian - Healthy	0.123817	-0.700191	0.947824	0.932507	Non-significant
687	PCDH17	OID20132	O14917	Cardiometabolic	Group	Centenarian - Healthy	0.0356713	-0.211208	0.282551	0.937427	Non-significant
688	TPT1	OID20476	P13693	Inflammation	Group	Centenarian - Healthy	0.183071	-1.09557	1.46171	0.938522	Non-significant
689	CA1	OID20409	P00915	Cardiometabolic	Group	Centenarian - Healthy	0.0449338	-0.273614	0.363482	0.940271	Non-significant
690	IL5	OID20472	P05113	Inflammation	Group	Centenarian - Healthy	-0.197131	-1.59489	1.20063	0.940292	Non-significant
691	NTRK2	OID20136	Q16620	Cardiometabolic	Group	Centenarian - Healthy	0.0265792	-0.162063	0.215222	0.940404	Non-significant
692	PKLR	OID20682	P30613	Inflammation	Group	Centenarian - Healthy	0.0507693	-0.31145	0.412989	0.941005	Non-significant
693	NRTN	OID20465	Q99748	Inflammation	Group	Centenarian - Healthy	0.0983849	-0.618785	0.815555	0.943411	Non-significant
694	TGM2	OID20141	P21980	Cardiometabolic	Group	Centenarian - Healthy	-0.0529559	-0.446785	0.340874	0.94557	Non-significant
695	GALNT3	OID20471	Q14435	Inflammation	Group	Centenarian - Healthy	0.039777	-0.258739	0.338293	0.946522	Non-significant
696	LEP	OID20187	P41159	Cardiometabolic	Group	Centenarian - Healthy	-0.115141	-0.994995	0.764714	0.948369	Non-significant
697	SERPINB5	OID20064	P36952	Cardiometabolic	Group	Centenarian - Healthy	0.132065	-0.92242	1.18655	0.952603	Non-significant
698	TCL1B	OID20058	O95988	Cardiometabolic	Group	Centenarian - Healthy	0.0781403	-0.609658	0.765938	0.960828	Non-significant
699	AGXT	OID20139	P21549	Cardiometabolic	Group	Centenarian - Healthy	-0.0549337	-0.552141	0.442273	0.962912	Non-significant
700	ITGB6	OID20493	P18564	Inflammation	Group	Centenarian - Healthy	0.0264595	-0.229162	0.282081	0.96737	Non-significant
701	SDC4	OID20216	P31431	Cardiometabolic	Group	Centenarian - Healthy	-0.0427454	-0.489616	0.404125	0.972066	Non-significant
702	CTF1	OID20061	Q16619	Cardiometabolic	Group	Centenarian - Healthy	0.0481057	-0.482413	0.578624	0.974861	Non-significant
703	FAP	OID20330	Q12884	Cardiometabolic	Group	Centenarian - Healthy	0.0197545	-0.198807	0.238316	0.975021	Non-significant
704	DGKZ	OID20466	Q13574	Inflammation	Group	Centenarian - Healthy	-0.028301	-0.347111	0.290509	0.975894	Non-significant
705	ARNT	OID20432	P27540	Inflammation	Group	Centenarian - Healthy	-0.0534079	-0.747305	0.640489	0.981822	Non-significant
706	CSF3	OID20491	P09919	Inflammation	Group	Centenarian - Healthy	-0.0255653	-0.368007	0.316877	0.982888	Non-significant
707	CCL24	OID20772	O00175	Inflammation	Group	Centenarian - Healthy	0.0375495	-0.525932	0.601031	0.986342	Non-significant
708	CRHR1	OID20055	P34998	Cardiometabolic	Group	Centenarian - Healthy	-0.0382918	-0.637146	0.560563	0.987418	Non-significant
709	EIF5A	OID20423	P63241	Inflammation	Group	Centenarian - Healthy	0.0168344	-0.253088	0.286757	0.988026	Non-significant
710	VSTM2L	OID20067	Q96N03	Cardiometabolic	Group	Centenarian - Healthy	-0.0193114	-0.443863	0.40524	0.993612	Non-significant
711	CCL26	OID20546	Q9Y258	Inflammation	Group	Centenarian - Healthy	-0.0285479	-0.670288	0.613193	0.99389	Non-significant
712	FUCA1	OID20261	P04066	Cardiometabolic	Group	Centenarian - Healthy	-0.0143242	-0.50283	0.474182	0.99734	Non-significant
713	CEP164	OID20441	Q9UPV0	Inflammation	Group	Centenarian - Healthy	-0.00663186	-0.36766	0.354396	0.998955	Non-significant
714	TNFAIP8	OID20433	O95379	Inflammation	Group	Centenarian - Healthy	-0.0155537	-0.869935	0.838828	0.998974	Non-significant
715	LHPP	OID20749	Q9H008	Inflammation	Group	Centenarian - Healthy	-0.0055641	-0.355865	0.344737	0.999219	Non-significant
716	TLR3	OID20612	O15455	Inflammation	Group	Centenarian - Healthy	-0.00598737	-0.409321	0.397346	0.999318	Non-significant
717	SERPINA12	OID20219	Q8IW75	Cardiometabolic	Group	Centenarian - Healthy	-0.00836115	-0.632284	0.615562	0.999444	Non-significant
718	FCRL1	OID20172	Q96LA6	Cardiometabolic	Group	Centenarian - Healthy	0.00400942	-0.352881	0.360899	0.999609	Non-significant
719	HEBP1	OID20063	Q9NRV9	Cardiometabolic	Group	Centenarian - Healthy	-0.00394526	-0.396672	0.388781	0.999687	Non-significant
720	PLA2G1B	OID20252	P04054	Cardiometabolic	Group	Centenarian - Healthy	-0.0040416	-0.421595	0.413512	0.99971	Non-significant
721	ART3	OID20346	Q13508	Cardiometabolic	Group	Centenarian - Healthy	0.00193981	-0.304653	0.308533	0.999876	Non-significant
722	EGF	OID20698	P01133	Inflammation	Group	Centenarian - Healthy	-0.00363494	-0.664863	0.657593	0.999906	Non-significant
723	LTO1	OID20434	Q8WV07	Inflammation	Group	Centenarian - Healthy	0.00221917	-0.472029	0.476467	0.999932	Non-significant
724	ARTN	OID20446	Q5T4W7	Inflammation	Group	Centenarian - Healthy	0.000584423	-0.328423	0.329591	0.99999	Non-significant

## Sheet: 2.b Centenarian - Geriatric
	Assay	OlinkID	UniProt	Panel	term	contrast	log2FoldChange	conf.low	conf.high	Adjusted_pval	Threshold
1	NOTCH3	OID20253	Q9UM47	Cardiometabolic	Group	Centenarian - Geriatric	0.718685	0.489355	0.948016	3.56714e-11	Significant
2	EDIL3	OID20081	O43854	Cardiometabolic	Group	Centenarian - Geriatric	0.743501	0.494882	0.992121	2.15557e-10	Significant
3	COMP	OID20405	P49747	Cardiometabolic	Group	Centenarian - Geriatric	0.69213	0.423523	0.960738	3.12348e-08	Significant
4	CCDC80	OID20226	Q76M96	Cardiometabolic	Group	Centenarian - Geriatric	0.664874	0.387724	0.942024	2.35743e-07	Significant
5	CTSB	OID20276	P07858	Cardiometabolic	Group	Centenarian - Geriatric	0.892968	0.506225	1.27971	6.36122e-07	Significant
6	IL1RN	OID20700	P18510	Inflammation	Group	Centenarian - Geriatric	-0.862109	-1.24684	-0.477376	1.32874e-06	Significant
7	SDC1	OID20169	P18827	Cardiometabolic	Group	Centenarian - Geriatric	-0.79501	-1.15223	-0.437786	1.56453e-06	Significant
8	DPP4	OID20406	P27487	Cardiometabolic	Group	Centenarian - Geriatric	0.4115	0.222209	0.600791	2.70343e-06	Significant
9	FAP	OID20330	Q12884	Cardiometabolic	Group	Centenarian - Geriatric	0.434392	0.232561	0.636223	3.39216e-06	Significant
10	PRSS27	OID20212	Q9BQR3	Cardiometabolic	Group	Centenarian - Geriatric	0.545049	0.270849	0.81925	1.81531e-05	Significant
11	ANGPTL3	OID20407	Q9Y5C1	Cardiometabolic	Group	Centenarian - Geriatric	0.430993	0.213296	0.648691	1.96523e-05	Significant
12	CHL1	OID20366	O00533	Cardiometabolic	Group	Centenarian - Geriatric	0.337508	0.165726	0.509289	2.28e-05	Significant
13	PLTP	OID20238	P55058	Cardiometabolic	Group	Centenarian - Geriatric	0.396252	0.193709	0.598795	2.47572e-05	Significant
14	CLEC4A	OID20573	Q9UMR7	Inflammation	Group	Centenarian - Geriatric	0.413458	0.200161	0.626756	2.95245e-05	Significant
15	GLRX	OID20195	P35754	Cardiometabolic	Group	Centenarian - Geriatric	-0.538934	-0.81885	-0.259019	3.35357e-05	Significant
16	AOC3	OID20389	Q16853	Cardiometabolic	Group	Centenarian - Geriatric	0.394993	0.189287	0.600699	3.5263e-05	Significant
17	ACY1	OID20137	Q03154	Cardiometabolic	Group	Centenarian - Geriatric	-0.497992	-0.757564	-0.238421	3.58368e-05	Significant
18	SCGB3A2	OID20723	Q96PL1	Inflammation	Group	Centenarian - Geriatric	0.830235	0.396913	1.26356	3.67297e-05	Significant
19	ROR1	OID20224	Q01973	Cardiometabolic	Group	Centenarian - Geriatric	0.411209	0.196061	0.626356	3.84375e-05	Significant
20	LBP	OID20355	P18428	Cardiometabolic	Group	Centenarian - Geriatric	-0.675	-1.0301	-0.319902	4.25019e-05	Significant
21	CDH6	OID20157	P55285	Cardiometabolic	Group	Centenarian - Geriatric	0.406177	0.189994	0.622361	5.25174e-05	Significant
22	PLAT	OID20247	P00750	Cardiometabolic	Group	Centenarian - Geriatric	-0.99116	-1.52695	-0.455372	6.91703e-05	Significant
23	ITGA11	OID20581	Q9UKX5	Inflammation	Group	Centenarian - Geriatric	0.444697	0.203387	0.686007	7.39484e-05	Significant
24	CRTAC1	OID20279	Q9NQ79	Cardiometabolic	Group	Centenarian - Geriatric	0.362861	0.164055	0.561667	8.73028e-05	Significant
25	CNTN1	OID20307	Q12860	Cardiometabolic	Group	Centenarian - Geriatric	0.314087	0.140535	0.487638	0.000100857	Significant
26	SULT2A1	OID20508	Q06520	Inflammation	Group	Centenarian - Geriatric	-0.530711	-0.828547	-0.232874	0.000130604	Significant
27	ITGB1	OID20376	P05556	Cardiometabolic	Group	Centenarian - Geriatric	0.25921	0.11365	0.40477	0.000131951	Significant
28	ADGRG2	OID20189	Q8IZP9	Cardiometabolic	Group	Centenarian - Geriatric	0.380375	0.163308	0.597443	0.000171234	Significant
29	ENPP2	OID20288	Q13822	Cardiometabolic	Group	Centenarian - Geriatric	0.366665	0.152951	0.580379	0.00023855	Significant
30	LGALS9	OID20781	O00182	Inflammation	Group	Centenarian - Geriatric	-0.397595	-0.630696	-0.164494	0.000260908	Significant
31	TGM2	OID20141	P21980	Cardiometabolic	Group	Centenarian - Geriatric	-0.614245	-0.977928	-0.250562	0.000302798	Significant
32	CLUL1	OID20198	Q15846	Cardiometabolic	Group	Centenarian - Geriatric	0.461922	0.186669	0.737175	0.000333136	Significant
33	FGF19	OID20715	O95750	Inflammation	Group	Centenarian - Geriatric	0.814472	0.32724	1.3017	0.000352921	Significant
34	FABP4	OID20245	P15090	Cardiometabolic	Group	Centenarian - Geriatric	-0.747838	-1.19536	-0.300313	0.000354716	Significant
35	ESM1	OID20758	Q9NQ30	Inflammation	Group	Centenarian - Geriatric	-0.634313	-1.02513	-0.243493	0.000538999	Significant
36	PRELP	OID20766	P51888	Inflammation	Group	Centenarian - Geriatric	0.29726	0.113156	0.481364	0.000579395	Significant
37	KIT	OID20370	P10721	Cardiometabolic	Group	Centenarian - Geriatric	0.299337	0.112775	0.485899	0.000631942	Significant
38	NTRK2	OID20136	Q16620	Cardiometabolic	Group	Centenarian - Geriatric	0.275479	0.101276	0.449681	0.000769157	Significant
39	TNFRSF13B	OID20702	O14836	Inflammation	Group	Centenarian - Geriatric	0.393324	0.143248	0.6434	0.000826723	Significant
40	ACP5	OID20314	P13686	Cardiometabolic	Group	Centenarian - Geriatric	-0.379451	-0.624775	-0.134127	0.00102827	Significant
41	BOC	OID20116	Q9BWV1	Cardiometabolic	Group	Centenarian - Geriatric	0.268569	0.0939876	0.443151	0.00110228	Significant
42	LY9	OID20670	Q9HBG7	Inflammation	Group	Centenarian - Geriatric	0.280992	0.0981818	0.463802	0.00111409	Significant
43	LY75	OID20580	O60449	Inflammation	Group	Centenarian - Geriatric	0.365677	0.126903	0.604451	0.0011668	Significant
44	ITGB6	OID20493	P18564	Inflammation	Group	Centenarian - Geriatric	0.35959	0.123536	0.595644	0.00124766	Significant
45	FASLG	OID20665	P48023	Inflammation	Group	Centenarian - Geriatric	0.333212	0.112379	0.554045	0.00140432	Significant
46	ICAM3	OID20277	P32942	Cardiometabolic	Group	Centenarian - Geriatric	0.238448	0.0795137	0.397381	0.00150606	Significant
47	USP8	OID20110	P40818	Cardiometabolic	Group	Centenarian - Geriatric	-0.485125	-0.808862	-0.161389	0.00152791	Significant
48	HMOX1	OID20217	P09601	Cardiometabolic	Group	Centenarian - Geriatric	-0.5032	-0.840769	-0.16563	0.00162837	Significant
49	PTPRS	OID20306	Q13332	Cardiometabolic	Group	Centenarian - Geriatric	0.256438	0.0838762	0.429	0.00168985	Significant
50	PROK1	OID20543	P58294	Inflammation	Group	Centenarian - Geriatric	-0.619231	-1.036	-0.202466	0.0016934	Significant
51	PTN	OID20083	P21246	Cardiometabolic	Group	Centenarian - Geriatric	-0.916502	-1.53522	-0.29778	0.00175616	Significant
52	IL1A	OID20488	P01583	Inflammation	Group	Centenarian - Geriatric	-0.500003	-0.8388	-0.161205	0.001835	Significant
53	SHMT1	OID20714	P34896	Inflammation	Group	Centenarian - Geriatric	-0.62704	-1.05462	-0.199459	0.00197721	Significant
54	MCAM	OID20343	P43121	Cardiometabolic	Group	Centenarian - Geriatric	0.383081	0.120569	0.645593	0.00209383	Significant
55	QDPR	OID20174	P09417	Cardiometabolic	Group	Centenarian - Geriatric	-0.246804	-0.417098	-0.0765106	0.0022666	Significant
56	ACAN	OID20159	P16112	Cardiometabolic	Group	Centenarian - Geriatric	0.249999	0.0769786	0.423019	0.00234626	Significant
57	ADAMTS16	OID20089	Q8TE57	Cardiometabolic	Group	Centenarian - Geriatric	0.324844	0.098712	0.550976	0.00250636	Significant
58	ST6GAL1	OID20302	P15907	Cardiometabolic	Group	Centenarian - Geriatric	-0.305858	-0.518839	-0.0928776	0.00251502	Significant
59	TPP1	OID20750	O14773	Inflammation	Group	Centenarian - Geriatric	-0.32962	-0.559841	-0.0993981	0.00260196	Significant
60	PRDX3	OID20483	P30048	Inflammation	Group	Centenarian - Geriatric	-0.467767	-0.794764	-0.14077	0.00262766	Significant
61	EIF4G1	OID20625	Q04637	Inflammation	Group	Centenarian - Geriatric	-0.533749	-0.907877	-0.159622	0.00270781	Significant
62	CCL7	OID20523	P80098	Inflammation	Group	Centenarian - Geriatric	-0.537772	-0.917244	-0.158301	0.00291553	Significant
63	FCRL2	OID20639	Q96LA5	Inflammation	Group	Centenarian - Geriatric	0.462852	0.13603	0.789675	0.00293692	Significant
64	SOD1	OID20386	P00441	Cardiometabolic	Group	Centenarian - Geriatric	-0.27528	-0.470487	-0.0800722	0.00307745	Significant
65	SCGB1A1	OID20688	P11684	Inflammation	Group	Centenarian - Geriatric	0.434341	0.125552	0.743129	0.00316413	Significant
66	CCN3	OID20299	P48745	Cardiometabolic	Group	Centenarian - Geriatric	0.412297	0.118856	0.705738	0.00320232	Significant
67	CNTNAP2	OID20556	Q9UHC6	Inflammation	Group	Centenarian - Geriatric	0.348885	0.0954443	0.602326	0.00398133	Significant
68	SFTPD	OID20214	P35247	Cardiometabolic	Group	Centenarian - Geriatric	0.586184	0.157089	1.01528	0.00431069	Significant
69	CCL23	OID20693	P55773	Inflammation	Group	Centenarian - Geriatric	-0.349517	-0.606914	-0.0921199	0.0045852	Significant
70	YTHDF3	OID20478	Q7Z739	Inflammation	Group	Centenarian - Geriatric	-0.349786	-0.607868	-0.0917039	0.00467421	Significant
71	DNAJA2	OID20627	O60884	Inflammation	Group	Centenarian - Geriatric	-0.316846	-0.550654	-0.0830387	0.00468017	Significant
72	SLAMF1	OID20496	Q13291	Inflammation	Group	Centenarian - Geriatric	0.439243	0.114124	0.764362	0.00482734	Significant
73	EIF4EBP1	OID20162	Q13541	Cardiometabolic	Group	Centenarian - Geriatric	-0.430963	-0.750903	-0.111023	0.0049742	Significant
74	PON3	OID20777	Q15166	Inflammation	Group	Centenarian - Geriatric	0.240049	0.0614492	0.418649	0.00508479	Significant
75	CD200	OID20603	P41217	Inflammation	Group	Centenarian - Geriatric	0.219159	0.0556415	0.382676	0.00522988	Significant
76	CEP43	OID20084	O95684	Cardiometabolic	Group	Centenarian - Geriatric	-0.463467	-0.810546	-0.116388	0.00542532	Significant
77	TYMP	OID20234	P19971	Cardiometabolic	Group	Centenarian - Geriatric	-0.405754	-0.710695	-0.100813	0.00561875	Significant
78	DPP10	OID20527	Q8N608	Inflammation	Group	Centenarian - Geriatric	0.320707	0.078984	0.562431	0.00578045	Significant
79	HEXIM1	OID20589	O94992	Inflammation	Group	Centenarian - Geriatric	-0.366307	-0.643019	-0.0895957	0.00590812	Significant
80	HCLS1	OID20648	P14317	Inflammation	Group	Centenarian - Geriatric	-0.365504	-0.643453	-0.0875549	0.00630142	Significant
81	ITGB2	OID20315	P05107	Cardiometabolic	Group	Centenarian - Geriatric	0.253264	0.0605066	0.446021	0.00635244	Significant
82	ANGPTL2	OID20726	Q9UKU9	Inflammation	Group	Centenarian - Geriatric	-0.559762	-0.987704	-0.131819	0.00663055	Significant
83	PTX3	OID20570	P26022	Inflammation	Group	Centenarian - Geriatric	-0.316131	-0.558253	-0.0740098	0.00674534	Significant
84	SEMA7A	OID20283	O75326	Cardiometabolic	Group	Centenarian - Geriatric	0.221591	0.0517494	0.391432	0.0067936	Significant
85	CSF1	OID20719	P09603	Inflammation	Group	Centenarian - Geriatric	-0.327839	-0.580387	-0.0752914	0.00712504	Significant
86	PCSK9	OID20235	Q8NBP7	Cardiometabolic	Group	Centenarian - Geriatric	-0.269828	-0.477841	-0.0618143	0.00717484	Significant
87	HNRNPK	OID20051	P61978	Cardiometabolic	Group	Centenarian - Geriatric	-0.599784	-1.06426	-0.135312	0.00748394	Significant
88	GSTA1	OID20166	P08263	Cardiometabolic	Group	Centenarian - Geriatric	-0.619554	-1.10039	-0.138722	0.00763753	Significant
89	ISM1	OID20538	B1AKI9	Inflammation	Group	Centenarian - Geriatric	0.249865	0.0556778	0.444052	0.00773609	Significant
90	NADK	OID20178	O95544	Cardiometabolic	Group	Centenarian - Geriatric	-0.443989	-0.790662	-0.097317	0.0080767	Significant
91	HPCAL1	OID20615	P37235	Inflammation	Group	Centenarian - Geriatric	-0.359008	-0.639683	-0.0783325	0.00817159	Significant
92	PSMG3	OID20549	Q9BT73	Inflammation	Group	Centenarian - Geriatric	-0.365711	-0.652769	-0.0786542	0.00847375	Significant
93	CA5A	OID20075	P35218	Cardiometabolic	Group	Centenarian - Geriatric	-0.794204	-1.42118	-0.167232	0.00892369	Significant
94	SAMD9L	OID20536	Q8IVG5	Inflammation	Group	Centenarian - Geriatric	-0.325953	-0.583661	-0.0682447	0.00904576	Significant
95	CD209	OID20262	Q9NNX6	Cardiometabolic	Group	Centenarian - Geriatric	0.281175	0.058352	0.503998	0.0092359	Significant
96	EFEMP1	OID20414	Q12805	Cardiometabolic	Group	Centenarian - Geriatric	0.293284	0.0605694	0.525998	0.00934117	Significant
97	TNFRSF13C	OID20480	Q96RJ3	Inflammation	Group	Centenarian - Geriatric	0.403551	0.0822499	0.724852	0.00962787	Significant
98	ZBTB17	OID20082	Q13105	Cardiometabolic	Group	Centenarian - Geriatric	-0.295696	-0.53196	-0.0594317	0.00993359	Significant
99	LGMN	OID20773	Q99538	Inflammation	Group	Centenarian - Geriatric	-0.252406	-0.45492	-0.049891	0.0103019	Significant
100	EGLN1	OID20572	Q9GZT9	Inflammation	Group	Centenarian - Geriatric	-0.3172	-0.573701	-0.0606983	0.011025	Significant
101	BACH1	OID20505	O14867	Inflammation	Group	Centenarian - Geriatric	-0.315604	-0.571028	-0.0601793	0.0111046	Significant
102	NID1	OID20362	P14543	Cardiometabolic	Group	Centenarian - Geriatric	-0.280307	-0.507692	-0.0529221	0.0113277	Significant
103	SMOC2	OID20730	Q9H3U7	Inflammation	Group	Centenarian - Geriatric	0.335809	0.0624018	0.609217	0.0116868	Significant
104	PREB	OID20439	Q9HCU5	Inflammation	Group	Centenarian - Geriatric	-0.230278	-0.419181	-0.0413745	0.0124535	Significant
105	RARRES2	OID20373	Q99969	Cardiometabolic	Group	Centenarian - Geriatric	-0.360922	-0.657391	-0.0644537	0.0125929	Significant
106	C2	OID20410	P06681	Cardiometabolic	Group	Centenarian - Geriatric	-0.152788	-0.278407	-0.0271679	0.0126913	Significant
107	ADH4	OID20117	P08319	Cardiometabolic	Group	Centenarian - Geriatric	-0.585078	-1.06686	-0.103295	0.012855	Significant
108	DLK1	OID20295	P80370	Cardiometabolic	Group	Centenarian - Geriatric	0.409163	0.0696269	0.748699	0.0137017	Significant
109	MVK	OID20459	Q03426	Inflammation	Group	Centenarian - Geriatric	-0.434994	-0.797069	-0.0729184	0.0140485	Significant
110	CLEC5A	OID20165	Q9NY25	Cardiometabolic	Group	Centenarian - Geriatric	0.272268	0.0454658	0.49907	0.014137	Significant
111	LGALS4	OID20748	P56470	Inflammation	Group	Centenarian - Geriatric	-0.385028	-0.707873	-0.0621826	0.0149093	Significant
112	MEGF10	OID20746	Q96KG7	Inflammation	Group	Centenarian - Geriatric	0.338845	0.0526589	0.625032	0.0157983	Significant
113	DNPH1	OID20744	O43598	Inflammation	Group	Centenarian - Geriatric	-0.348569	-0.646876	-0.0502616	0.0175213	Significant
114	LDLR	OID20240	P01130	Cardiometabolic	Group	Centenarian - Geriatric	-0.339739	-0.631522	-0.0479563	0.0180078	Significant
115	VEGFD	OID20662	O43915	Inflammation	Group	Centenarian - Geriatric	0.25597	0.0353961	0.476545	0.0184758	Significant
116	DBNL	OID20681	Q9UJU6	Inflammation	Group	Centenarian - Geriatric	-0.39413	-0.735943	-0.0523166	0.0193997	Significant
117	SLITRK6	OID20094	Q9H5Y7	Cardiometabolic	Group	Centenarian - Geriatric	0.240506	0.0316054	0.449406	0.0196252	Significant
118	CDH17	OID20134	Q12864	Cardiometabolic	Group	Centenarian - Geriatric	0.557673	0.0713207	1.04402	0.0202313	Significant
119	SNX9	OID20135	Q9Y5X1	Cardiometabolic	Group	Centenarian - Geriatric	-0.226619	-0.425603	-0.0276346	0.0212808	Significant
120	CD2AP	OID20177	Q9Y5K6	Cardiometabolic	Group	Centenarian - Geriatric	-0.344281	-0.646836	-0.0417253	0.021415	Significant
121	CCL18	OID20395	P55774	Cardiometabolic	Group	Centenarian - Geriatric	-0.405131	-0.761404	-0.0488592	0.0215222	Significant
122	PROC	OID20402	P04070	Cardiometabolic	Group	Centenarian - Geriatric	-0.201319	-0.380332	-0.0223056	0.0233361	Significant
123	ALCAM	OID20273	Q13740	Cardiometabolic	Group	Centenarian - Geriatric	0.174583	0.0190418	0.330125	0.023665	Significant
124	IL10	OID20431	P22301	Inflammation	Group	Centenarian - Geriatric	-0.585023	-1.10759	-0.0624549	0.0241098	Significant
125	FABP2	OID20200	P12104	Cardiometabolic	Group	Centenarian - Geriatric	-0.500541	-0.949087	-0.0519951	0.0246703	Significant
126	IKBKG	OID20544	Q9Y6K9	Inflammation	Group	Centenarian - Geriatric	-0.353761	-0.671816	-0.0357061	0.0252517	Significant
127	AK1	OID20122	P00568	Cardiometabolic	Group	Centenarian - Geriatric	-0.39037	-0.742372	-0.0383683	0.025781	Significant
128	THBS4	OID20368	P35443	Cardiometabolic	Group	Centenarian - Geriatric	0.347525	0.0336671	0.661382	0.0260657	Significant
129	OSMR	OID20356	Q99650	Cardiometabolic	Group	Centenarian - Geriatric	0.162441	0.0156325	0.30925	0.026196	Significant
130	TINAGL1	OID20180	Q9GZM7	Cardiometabolic	Group	Centenarian - Geriatric	-0.189501	-0.361378	-0.017623	0.0268588	Significant
131	GLOD4	OID20710	Q9HC38	Inflammation	Group	Centenarian - Geriatric	-0.215122	-0.410331	-0.0199138	0.0269469	Significant
132	SSC4D	OID20182	Q8WTU2	Cardiometabolic	Group	Centenarian - Geriatric	-0.668623	-1.27806	-0.0591869	0.0277912	Significant
133	NCF2	OID20567	P19878	Inflammation	Group	Centenarian - Geriatric	-0.435765	-0.837242	-0.034288	0.0299056	Significant
134	GLO1	OID20107	Q04760	Cardiometabolic	Group	Centenarian - Geriatric	-0.372077	-0.716141	-0.0280134	0.0306564	Significant
135	DFFA	OID20620	O00273	Inflammation	Group	Centenarian - Geriatric	-0.259291	-0.499104	-0.0194785	0.0306936	Significant
136	CDHR5	OID20193	Q9HBB8	Cardiometabolic	Group	Centenarian - Geriatric	-0.254734	-0.49081	-0.0186584	0.0311132	Significant
137	CD276	OID20680	Q5ZPR3	Inflammation	Group	Centenarian - Geriatric	-0.276033	-0.533055	-0.0190112	0.0321044	Significant
138	CHIT1	OID20312	Q13231	Cardiometabolic	Group	Centenarian - Geriatric	1.0349	0.0702759	1.99953	0.032326	Significant
139	CDSN	OID20667	Q15517	Inflammation	Group	Centenarian - Geriatric	0.320441	0.0212488	0.619632	0.0326932	Significant
140	NCAM1	OID20354	P13591	Cardiometabolic	Group	Centenarian - Geriatric	0.216996	0.0134874	0.420505	0.0336613	Significant
141	FABP1	OID20778	P07148	Inflammation	Group	Centenarian - Geriatric	-0.638995	-1.23864	-0.0393485	0.0337968	Significant
142	CD46	OID20380	P15529	Cardiometabolic	Group	Centenarian - Geriatric	0.19004	0.0116771	0.368403	0.0338282	Significant
143	LGALS3	OID20284	P17931	Cardiometabolic	Group	Centenarian - Geriatric	-0.21193	-0.410902	-0.0129577	0.0338998	Significant
144	LRRN1	OID20438	Q6UXK5	Inflammation	Group	Centenarian - Geriatric	0.283998	0.0161604	0.551835	0.0349074	Significant
145	FCRL1	OID20172	Q96LA6	Cardiometabolic	Group	Centenarian - Geriatric	0.347909	0.0183374	0.67748	0.0359211	Significant
146	PLPBP	OID20144	O94903	Cardiometabolic	Group	Centenarian - Geriatric	-0.275507	-0.536588	-0.014425	0.0360062	Significant
147	AHCY	OID20199	P23526	Cardiometabolic	Group	Centenarian - Geriatric	-0.29238	-0.569516	-0.0152437	0.0360603	Significant
148	RNASE3	OID20203	P12724	Cardiometabolic	Group	Centenarian - Geriatric	-0.729884	-1.42702	-0.0327479	0.0378584	Significant
149	ARHGEF12	OID20554	Q9NZN5	Inflammation	Group	Centenarian - Geriatric	-0.394598	-0.771829	-0.0173668	0.0380732	Significant
150	LEPR	OID20128	P48357	Cardiometabolic	Group	Centenarian - Geriatric	0.203638	0.00732601	0.39995	0.0401228	Significant
151	AZU1	OID20309	P20160	Cardiometabolic	Group	Centenarian - Geriatric	-0.439495	-0.863854	-0.0151355	0.0405215	Significant
152	ATP5IF1	OID20760	Q9UII2	Inflammation	Group	Centenarian - Geriatric	-0.499148	-0.981577	-0.0167188	0.0407674	Significant
153	CXCL9	OID20675	Q07325	Inflammation	Group	Centenarian - Geriatric	0.390186	0.0130345	0.767337	0.0407906	Significant
154	CD93	OID20397	Q9NPY3	Cardiometabolic	Group	Centenarian - Geriatric	0.230446	0.00694256	0.453949	0.0416512	Significant
155	NUDC	OID20623	Q9Y266	Inflammation	Group	Centenarian - Geriatric	-0.267525	-0.528087	-0.00696386	0.0427396	Significant
156	SLC39A5	OID20539	Q6ZMH5	Inflammation	Group	Centenarian - Geriatric	-0.276548	-0.547513	-0.00558293	0.0443179	Significant
157	BTN2A1	OID20713	Q7KYR7	Inflammation	Group	Centenarian - Geriatric	0.212569	0.00425361	0.420884	0.0443662	Significant
158	LEP	OID20187	P41159	Cardiometabolic	Group	Centenarian - Geriatric	-0.825331	-1.63784	-0.012827	0.0455943	Significant
159	APOM	OID20374	O95445	Cardiometabolic	Group	Centenarian - Geriatric	0.213668	0.00320049	0.424136	0.0457503	Significant
160	ANGPTL4	OID20703	Q9BY76	Inflammation	Group	Centenarian - Geriatric	-0.250253	-0.496964	-0.0035424	0.0459789	Significant
161	ERBB3	OID20705	P21860	Inflammation	Group	Centenarian - Geriatric	-0.192765	-0.383293	-0.0022371	0.0466905	Significant
162	CCL17	OID20745	Q92583	Inflammation	Group	Centenarian - Geriatric	-0.619551	-1.23447	-0.00463077	0.0478553	Significant
163	ANPEP	OID20350	P15144	Cardiometabolic	Group	Centenarian - Geriatric	-0.20745	-0.413611	-0.00128904	0.0482137	Significant
164	NRTN	OID20465	Q99748	Inflammation	Group	Centenarian - Geriatric	-0.662845	-1.32512	-0.000572335	0.0497498	Significant
165	SCG3	OID20728	Q8WXD2	Inflammation	Group	Centenarian - Geriatric	-0.292433	-0.585325	0.000458842	0.0504563	Non-significant
166	AMY2A	OID20333	P04746	Cardiometabolic	Group	Centenarian - Geriatric	0.336888	-0.00231531	0.676091	0.0520139	Non-significant
167	MAP2K6	OID20552	P52564	Inflammation	Group	Centenarian - Geriatric	-0.257654	-0.517148	0.00183999	0.0520934	Non-significant
168	IGFBP7	OID20236	Q16270	Cardiometabolic	Group	Centenarian - Geriatric	0.182054	-0.00185324	0.365962	0.0529971	Non-significant
169	LAP3	OID20436	P28838	Inflammation	Group	Centenarian - Geriatric	-0.437219	-0.879357	0.00491918	0.0533176	Non-significant
170	FAM3C	OID20233	Q92520	Cardiometabolic	Group	Centenarian - Geriatric	0.231357	-0.00325446	0.465969	0.0541644	Non-significant
171	ANG	OID20403	P03950	Cardiometabolic	Group	Centenarian - Geriatric	-0.213575	-0.430782	0.00363154	0.0550545	Non-significant
172	GYS1	OID20097	P13807	Cardiometabolic	Group	Centenarian - Geriatric	-0.505817	-1.02537	0.0137373	0.0581868	Non-significant
173	BPIFB1	OID20308	Q8TDL5	Cardiometabolic	Group	Centenarian - Geriatric	0.404429	-0.015042	0.823899	0.061363	Non-significant
174	COL9A1	OID20550	P20849	Inflammation	Group	Centenarian - Geriatric	0.357675	-0.0139599	0.729309	0.0619529	Non-significant
175	TNFRSF4	OID20653	P43489	Inflammation	Group	Centenarian - Geriatric	0.23274	-0.0101713	0.475652	0.0634656	Non-significant
176	XG	OID20259	P55808	Cardiometabolic	Group	Centenarian - Geriatric	0.307646	-0.0135416	0.628833	0.063568	Non-significant
177	CRIM1	OID20701	Q9NZV1	Inflammation	Group	Centenarian - Geriatric	-0.201267	-0.411942	0.00940853	0.0644602	Non-significant
178	IGFBP2	OID20325	P18065	Cardiometabolic	Group	Centenarian - Geriatric	0.24356	-0.0119252	0.499045	0.0651885	Non-significant
179	RABGAP1L	OID20447	Q5R372	Inflammation	Group	Centenarian - Geriatric	-0.280345	-0.577293	0.0166044	0.0686113	Non-significant
180	IL1B	OID20427	P01584	Inflammation	Group	Centenarian - Geriatric	-0.57796	-1.1907	0.0347765	0.0689296	Non-significant
181	LPL	OID20188	P06858	Cardiometabolic	Group	Centenarian - Geriatric	0.261133	-0.0158898	0.538155	0.0691589	Non-significant
182	IFNG	OID20495	P01579	Inflammation	Group	Centenarian - Geriatric	-0.751748	-1.5499	0.0464066	0.0694577	Non-significant
183	HSPA1A	OID20718	P0DMV8	Inflammation	Group	Centenarian - Geriatric	-0.202417	-0.417629	0.0127957	0.0699614	Non-significant
184	CRKL	OID20742	P46109	Inflammation	Group	Centenarian - Geriatric	-0.342223	-0.70661	0.0221643	0.0704899	Non-significant
185	CHRDL2	OID20223	Q6WN34	Cardiometabolic	Group	Centenarian - Geriatric	0.254382	-0.0165594	0.525323	0.0706028	Non-significant
186	IL18	OID20694	Q14116	Inflammation	Group	Centenarian - Geriatric	-0.305343	-0.630893	0.0202066	0.0709721	Non-significant
187	METAP1D	OID20519	Q6UB28	Inflammation	Group	Centenarian - Geriatric	-0.336577	-0.695751	0.0225968	0.0713012	Non-significant
188	FXYD5	OID20463	Q96DB9	Inflammation	Group	Centenarian - Geriatric	-0.344638	-0.71338	0.0241046	0.0722661	Non-significant
189	MAPK9	OID20557	P45984	Inflammation	Group	Centenarian - Geriatric	-0.149784	-0.310824	0.0112553	0.0740704	Non-significant
190	CLTA	OID20118	P09496	Cardiometabolic	Group	Centenarian - Geriatric	-0.319784	-0.664222	0.0246542	0.0747527	Non-significant
191	WNT9A	OID20460	O14904	Inflammation	Group	Centenarian - Geriatric	0.237154	-0.0188582	0.493166	0.0756026	Non-significant
192	IRAK4	OID20577	Q9NWZ3	Inflammation	Group	Centenarian - Geriatric	-0.346593	-0.720979	0.0277924	0.075838	Non-significant
193	PIK3AP1	OID20587	Q6ZUJ8	Inflammation	Group	Centenarian - Geriatric	-0.287045	-0.598696	0.0246059	0.0777977	Non-significant
194	AGXT	OID20139	P21549	Cardiometabolic	Group	Centenarian - Geriatric	-0.421967	-0.881114	0.03718	0.0786504	Non-significant
195	CTSL	OID20228	P07711	Cardiometabolic	Group	Centenarian - Geriatric	-0.1959	-0.410345	0.0185449	0.0810087	Non-significant
196	NME3	OID20789	Q13232	Inflammation	Group	Centenarian - Geriatric	0.168011	-0.0163525	0.352374	0.0819758	Non-significant
197	DCN	OID20106	P07585	Cardiometabolic	Group	Centenarian - Geriatric	0.201463	-0.0206523	0.423579	0.0838693	Non-significant
198	FADD	OID20151	Q13158	Cardiometabolic	Group	Centenarian - Geriatric	-0.248175	-0.521941	0.0255904	0.0840907	Non-significant
199	CCL28	OID20569	Q9NRJ3	Inflammation	Group	Centenarian - Geriatric	-0.379093	-0.797485	0.0392992	0.0842936	Non-significant
200	ENG	OID20287	P17813	Cardiometabolic	Group	Centenarian - Geriatric	0.115455	-0.0120745	0.242985	0.0846307	Non-significant
201	DECR1	OID20579	Q16698	Inflammation	Group	Centenarian - Geriatric	-0.308116	-0.648791	0.0325577	0.0850308	Non-significant
202	ITGB1BP2	OID20112	Q9UKP3	Cardiometabolic	Group	Centenarian - Geriatric	-0.455973	-0.961003	0.0490564	0.0857404	Non-significant
203	MPHOSPH8	OID20092	Q99549	Cardiometabolic	Group	Centenarian - Geriatric	-0.299449	-0.631544	0.0326451	0.086271	Non-significant
204	PLIN3	OID20143	O60664	Cardiometabolic	Group	Centenarian - Geriatric	-0.205488	-0.435155	0.0241798	0.0895067	Non-significant
205	PTPRF	OID20310	P10586	Cardiometabolic	Group	Centenarian - Geriatric	-0.188734	-0.399772	0.0223041	0.0896977	Non-significant
206	CD244	OID20628	Q9BZW8	Inflammation	Group	Centenarian - Geriatric	0.155423	-0.0193676	0.330214	0.0921353	Non-significant
207	BCR	OID20558	P11274	Inflammation	Group	Centenarian - Geriatric	-0.30507	-0.648845	0.0387037	0.0929958	Non-significant
208	THOP1	OID20194	P52888	Cardiometabolic	Group	Centenarian - Geriatric	-0.156284	-0.332548	0.01998	0.093369	Non-significant
209	FCN2	OID20382	Q15485	Cardiometabolic	Group	Centenarian - Geriatric	-0.221814	-0.472705	0.0290766	0.0946122	Non-significant
210	IRAK1	OID20485	P51617	Inflammation	Group	Centenarian - Geriatric	-0.200009	-0.426268	0.0262496	0.0946725	Non-significant
211	MSTN	OID20115	O14793	Cardiometabolic	Group	Centenarian - Geriatric	0.392588	-0.052515	0.837692	0.095645	Non-significant
212	PGF	OID20673	P49763	Inflammation	Group	Centenarian - Geriatric	0.163365	-0.0229672	0.349697	0.0982919	Non-significant
213	PKLR	OID20682	P30613	Inflammation	Group	Centenarian - Geriatric	-0.292744	-0.627237	0.0417486	0.0990818	Non-significant
214	IL18R1	OID20652	Q13478	Inflammation	Group	Centenarian - Geriatric	-0.172206	-0.369002	0.0245906	0.0991546	Non-significant
215	ICAM4	OID20578	Q14773	Inflammation	Group	Centenarian - Geriatric	0.241113	-0.0383358	0.520562	0.10556	Non-significant
216	ICAM5	OID20145	Q9UMF0	Cardiometabolic	Group	Centenarian - Geriatric	0.221009	-0.0363057	0.478323	0.107676	Non-significant
217	GOPC	OID20551	Q9HD26	Inflammation	Group	Centenarian - Geriatric	-0.370517	-0.801955	0.0609215	0.107737	Non-significant
218	ESAM	OID20270	Q96AP7	Cardiometabolic	Group	Centenarian - Geriatric	0.209403	-0.0346967	0.453502	0.108249	Non-significant
219	KLRB1	OID20629	Q12918	Inflammation	Group	Centenarian - Geriatric	0.216296	-0.0362796	0.468873	0.109071	Non-significant
220	TIMD4	OID20375	Q96H15	Cardiometabolic	Group	Centenarian - Geriatric	0.240182	-0.0405489	0.520913	0.109513	Non-significant
221	GP2	OID20090	P55259	Cardiometabolic	Group	Centenarian - Geriatric	0.512956	-0.0868357	1.11275	0.109699	Non-significant
222	IL4R	OID20576	P24394	Inflammation	Group	Centenarian - Geriatric	-0.25529	-0.555585	0.0450047	0.112546	Non-significant
223	CDH5	OID20243	P33151	Cardiometabolic	Group	Centenarian - Geriatric	0.16183	-0.0307389	0.3544	0.118163	Non-significant
224	SCGN	OID20457	O76038	Inflammation	Group	Centenarian - Geriatric	0.246352	-0.0475911	0.540295	0.119508	Non-significant
225	JCHAIN	OID20494	P01591	Inflammation	Group	Centenarian - Geriatric	0.183148	-0.0355382	0.401834	0.119865	Non-significant
226	LILRB2	OID20301	Q8N423	Cardiometabolic	Group	Centenarian - Geriatric	-0.180521	-0.3961	0.035058	0.119933	Non-significant
227	VWF	OID20256	P04275	Cardiometabolic	Group	Centenarian - Geriatric	-0.375658	-0.824446	0.0731302	0.120127	Non-significant
228	FGF5	OID20490	P12034	Inflammation	Group	Centenarian - Geriatric	0.200514	-0.0392177	0.440245	0.120508	Non-significant
229	ICA1	OID20484	Q05084	Inflammation	Group	Centenarian - Geriatric	-0.258624	-0.569033	0.0517854	0.12245	Non-significant
230	CASP3	OID20305	P42574	Cardiometabolic	Group	Centenarian - Geriatric	-0.257488	-0.567179	0.0522025	0.1235	Non-significant
231	AMY2B	OID20340	P19961	Cardiometabolic	Group	Centenarian - Geriatric	0.288948	-0.059353	0.637249	0.124624	Non-significant
232	TRIM21	OID20533	P19474	Inflammation	Group	Centenarian - Geriatric	-0.22587	-0.498465	0.0467239	0.125235	Non-significant
233	SRPK2	OID20502	P78362	Inflammation	Group	Centenarian - Geriatric	-0.130309	-0.287622	0.0270044	0.125392	Non-significant
234	VSTM2L	OID20067	Q96N03	Cardiometabolic	Group	Centenarian - Geriatric	-0.323153	-0.715206	0.0688999	0.127919	Non-significant
235	GAL	OID20727	P22466	Inflammation	Group	Centenarian - Geriatric	-0.359739	-0.798356	0.0788772	0.130492	Non-significant
236	TIMP1	OID20418	P01033	Cardiometabolic	Group	Centenarian - Geriatric	0.169537	-0.0375921	0.376665	0.131547	Non-significant
237	MGMT	OID20588	P16455	Inflammation	Group	Centenarian - Geriatric	-0.350175	-0.778347	0.0779982	0.131977	Non-significant
238	ADAM23	OID20651	O75077	Inflammation	Group	Centenarian - Geriatric	0.152478	-0.0343818	0.339338	0.133153	Non-significant
239	LHPP	OID20749	Q9H008	Inflammation	Group	Centenarian - Geriatric	-0.262124	-0.58561	0.0613629	0.136857	Non-significant
240	PLXNB3	OID20160	Q9ULL4	Cardiometabolic	Group	Centenarian - Geriatric	0.149658	-0.0350969	0.334414	0.137036	Non-significant
241	NRCAM	OID20229	Q92823	Cardiometabolic	Group	Centenarian - Geriatric	0.143477	-0.0347908	0.321746	0.140487	Non-significant
242	CD55	OID20377	P08174	Cardiometabolic	Group	Centenarian - Geriatric	0.162871	-0.0401777	0.36592	0.142315	Non-significant
243	PLAUR	OID20764	Q03405	Inflammation	Group	Centenarian - Geriatric	-0.181363	-0.407527	0.0448007	0.142463	Non-significant
244	SIGLEC1	OID20690	Q9BZZ2	Inflammation	Group	Centenarian - Geriatric	-0.244366	-0.549419	0.0606857	0.143037	Non-significant
245	UMOD	OID20237	P07911	Cardiometabolic	Group	Centenarian - Geriatric	-0.271266	-0.611093	0.0685617	0.144963	Non-significant
246	LSP1	OID20530	P33241	Inflammation	Group	Centenarian - Geriatric	-0.186851	-0.422414	0.0487121	0.148453	Non-significant
247	NOTCH1	OID20311	P46531	Cardiometabolic	Group	Centenarian - Geriatric	0.097324	-0.0259477	0.220596	0.151058	Non-significant
248	LILRA5	OID20209	A6NI73	Cardiometabolic	Group	Centenarian - Geriatric	-0.183518	-0.416032	0.0489964	0.151223	Non-significant
249	TNFRSF11B	OID20735	O00300	Inflammation	Group	Centenarian - Geriatric	0.182401	-0.0490363	0.413839	0.152042	Non-significant
250	COMT	OID20086	P21964	Cardiometabolic	Group	Centenarian - Geriatric	-0.254997	-0.579386	0.0693922	0.153499	Non-significant
251	MNDA	OID20156	P41218	Cardiometabolic	Group	Centenarian - Geriatric	-0.366274	-0.832321	0.0997741	0.15362	Non-significant
252	FBP1	OID20227	P09467	Cardiometabolic	Group	Centenarian - Geriatric	-0.295737	-0.674423	0.0829499	0.15721	Non-significant
253	PTPN6	OID20717	P29350	Inflammation	Group	Centenarian - Geriatric	-0.336637	-0.77186	0.0985855	0.162735	Non-significant
254	CCL24	OID20772	O00175	Inflammation	Group	Centenarian - Geriatric	-0.401263	-0.921611	0.119086	0.164494	Non-significant
255	TNFRSF10C	OID20265	O14798	Cardiometabolic	Group	Centenarian - Geriatric	0.222696	-0.0669706	0.512362	0.166269	Non-significant
256	CD79B	OID20635	P40259	Inflammation	Group	Centenarian - Geriatric	0.236605	-0.0713868	0.544597	0.166713	Non-significant
257	GMPR	OID20641	P36959	Inflammation	Group	Centenarian - Geriatric	-0.259184	-0.597058	0.07869	0.167565	Non-significant
258	CHI3L1	OID20399	P36222	Cardiometabolic	Group	Centenarian - Geriatric	0.35402	-0.107858	0.815897	0.168042	Non-significant
259	AGRN	OID20786	O00468	Inflammation	Group	Centenarian - Geriatric	-0.206709	-0.477021	0.0636039	0.169409	Non-significant
260	CST6	OID20293	Q15828	Cardiometabolic	Group	Centenarian - Geriatric	-0.308502	-0.714711	0.0977078	0.173485	Non-significant
261	CNST	OID20127	Q6PJW8	Cardiometabolic	Group	Centenarian - Geriatric	-0.324526	-0.754872	0.10582	0.17773	Non-significant
262	TNF	OID20473	P01375	Inflammation	Group	Centenarian - Geriatric	-0.180086	-0.419407	0.0592346	0.179024	Non-significant
263	CCL11	OID20668	P51671	Inflammation	Group	Centenarian - Geriatric	0.153428	-0.050572	0.357428	0.179339	Non-significant
264	C1QTNF1	OID20367	Q9BXJ1	Cardiometabolic	Group	Centenarian - Geriatric	-0.247749	-0.57777	0.0822716	0.180459	Non-significant
265	MSMB	OID20275	P08118	Cardiometabolic	Group	Centenarian - Geriatric	0.425141	-0.141683	0.991966	0.180999	Non-significant
266	TSHB	OID20129	P01222	Cardiometabolic	Group	Centenarian - Geriatric	0.351225	-0.117369	0.819819	0.181413	Non-significant
267	PPP1R9B	OID20643	Q96SB3	Inflammation	Group	Centenarian - Geriatric	-0.263558	-0.615609	0.0884936	0.18214	Non-significant
268	TFRC	OID20369	P02786	Cardiometabolic	Group	Centenarian - Geriatric	-0.199754	-0.467147	0.0676383	0.183436	Non-significant
269	HYAL1	OID20357	Q12794	Cardiometabolic	Group	Centenarian - Geriatric	-0.105283	-0.246835	0.0362688	0.186121	Non-significant
270	IGFBPL1	OID20155	Q8WX77	Cardiometabolic	Group	Centenarian - Geriatric	0.166617	-0.0574911	0.390725	0.186377	Non-significant
271	ADGRE5	OID20260	P48960	Cardiometabolic	Group	Centenarian - Geriatric	0.139583	-0.048571	0.327737	0.187714	Non-significant
272	SELP	OID20379	P16109	Cardiometabolic	Group	Centenarian - Geriatric	0.169502	-0.0595093	0.398514	0.189137	Non-significant
273	CSTB	OID20294	P04080	Cardiometabolic	Group	Centenarian - Geriatric	-0.205728	-0.483902	0.0724466	0.189625	Non-significant
274	PLA2G2A	OID20274	P14555	Cardiometabolic	Group	Centenarian - Geriatric	-0.345356	-0.813412	0.122701	0.191063	Non-significant
275	IL6ST	OID20147	P40189	Cardiometabolic	Group	Centenarian - Geriatric	0.0845067	-0.0305403	0.199554	0.193863	Non-significant
276	PPP1R2	OID20176	P41236	Cardiometabolic	Group	Centenarian - Geriatric	-0.179837	-0.427694	0.0680209	0.201605	Non-significant
277	HSPB1	OID20230	P04792	Cardiometabolic	Group	Centenarian - Geriatric	-0.262792	-0.626042	0.100458	0.203462	Non-significant
278	PRCP	OID20337	P42785	Cardiometabolic	Group	Centenarian - Geriatric	0.134826	-0.0522487	0.3219	0.205884	Non-significant
279	MANF	OID20707	P55145	Inflammation	Group	Centenarian - Geriatric	-0.418001	-1.0019	0.165902	0.210203	Non-significant
280	FIS1	OID20722	Q9Y3D6	Inflammation	Group	Centenarian - Geriatric	-0.179644	-0.430716	0.0714276	0.210532	Non-significant
281	QPCT	OID20320	Q16769	Cardiometabolic	Group	Centenarian - Geriatric	0.157231	-0.0627684	0.377231	0.211272	Non-significant
282	CEACAM21	OID20548	Q3KPI0	Inflammation	Group	Centenarian - Geriatric	-0.344162	-0.826564	0.13824	0.212409	Non-significant
283	CD70	OID20599	P32970	Inflammation	Group	Centenarian - Geriatric	-0.20103	-0.484186	0.0821256	0.215572	Non-significant
284	NFASC	OID20634	O94856	Inflammation	Group	Centenarian - Geriatric	0.117829	-0.0483886	0.284046	0.216563	Non-significant
285	IL5RA	OID20601	Q01344	Inflammation	Group	Centenarian - Geriatric	0.264316	-0.109573	0.638205	0.218357	Non-significant
286	NT5C3A	OID20553	Q9H0P0	Inflammation	Group	Centenarian - Geriatric	-0.121497	-0.293618	0.0506243	0.219336	Non-significant
287	PAG1	OID20108	Q9NWQ8	Cardiometabolic	Group	Centenarian - Geriatric	-0.187723	-0.453694	0.0782479	0.219407	Non-significant
288	FCGR3B	OID20387	O75015	Cardiometabolic	Group	Centenarian - Geriatric	0.197013	-0.0830081	0.477035	0.221489	Non-significant
289	TIMP3	OID20684	P35625	Inflammation	Group	Centenarian - Geriatric	-0.574887	-1.3943	0.244528	0.223345	Non-significant
290	F7	OID20372	P08709	Cardiometabolic	Group	Centenarian - Geriatric	-0.145042	-0.352625	0.062542	0.226048	Non-significant
291	EGF	OID20698	P01133	Inflammation	Group	Centenarian - Geriatric	-0.42404	-1.03465	0.186574	0.23011	Non-significant
292	WFIKKN2	OID20785	Q8TEU8	Inflammation	Group	Centenarian - Geriatric	0.202896	-0.09017	0.495962	0.232154	Non-significant
293	SKAP2	OID20761	O75563	Inflammation	Group	Centenarian - Geriatric	-0.310431	-0.762163	0.141301	0.237124	Non-significant
294	SPRY2	OID20475	O43597	Inflammation	Group	Centenarian - Geriatric	-0.264793	-0.65125	0.121663	0.239103	Non-significant
295	AXIN1	OID20582	O15169	Inflammation	Group	Centenarian - Geriatric	-0.271487	-0.667896	0.124923	0.239417	Non-significant
296	KLRD1	OID20632	Q13241	Inflammation	Group	Centenarian - Geriatric	0.189437	-0.0880805	0.466954	0.241638	Non-significant
297	NTF3	OID20591	P20783	Inflammation	Group	Centenarian - Geriatric	-0.255446	-0.6297	0.118808	0.241702	Non-significant
298	BSG	OID20626	P35613	Inflammation	Group	Centenarian - Geriatric	0.104546	-0.0489673	0.258059	0.243216	Non-significant
299	SOST	OID20204	Q9BQB4	Cardiometabolic	Group	Centenarian - Geriatric	-0.181143	-0.447229	0.0849436	0.24347	Non-significant
300	CEP164	OID20441	Q9UPV0	Inflammation	Group	Centenarian - Geriatric	-0.224415	-0.557807	0.108977	0.25115	Non-significant
301	PAPPA	OID20421	Q13219	Inflammation	Group	Centenarian - Geriatric	-0.327523	-0.817455	0.16241	0.25587	Non-significant
302	NT-proBNP	OID20125	NTproBNP	Cardiometabolic	Group	Centenarian - Geriatric	0.516528	-0.25859	1.29165	0.258054	Non-significant
303	MB	OID20263	P02144	Cardiometabolic	Group	Centenarian - Geriatric	0.221736	-0.111751	0.555224	0.259591	Non-significant
304	CLEC4D	OID20609	Q8WXI8	Inflammation	Group	Centenarian - Geriatric	0.283591	-0.144916	0.712097	0.262809	Non-significant
305	CD6	OID20649	P30203	Inflammation	Group	Centenarian - Geriatric	0.205063	-0.106596	0.516722	0.266845	Non-significant
306	MET	OID20269	P08581	Cardiometabolic	Group	Centenarian - Geriatric	0.0965551	-0.0507629	0.243873	0.269548	Non-significant
307	LCN2	OID20392	P80188	Cardiometabolic	Group	Centenarian - Geriatric	0.198095	-0.105042	0.501233	0.27161	Non-significant
308	IL17D	OID20481	Q8TAD2	Inflammation	Group	Centenarian - Geriatric	0.214077	-0.113598	0.541751	0.271784	Non-significant
309	SLAMF7	OID20602	Q9NQ25	Inflammation	Group	Centenarian - Geriatric	0.213583	-0.114274	0.54144	0.273785	Non-significant
310	TSLP	OID20056	Q969D9	Cardiometabolic	Group	Centenarian - Geriatric	0.394244	-0.216228	1.00472	0.279892	Non-significant
311	CA1	OID20409	P00915	Cardiometabolic	Group	Centenarian - Geriatric	-0.189665	-0.483829	0.104498	0.281026	Non-significant
312	ADAM15	OID20109	Q13444	Cardiometabolic	Group	Centenarian - Geriatric	0.137425	-0.0766026	0.351453	0.28395	Non-significant
313	ANXA4	OID20123	P09525	Cardiometabolic	Group	Centenarian - Geriatric	-0.150481	-0.385416	0.0844536	0.285673	Non-significant
314	MMP7	OID20087	P09237	Cardiometabolic	Group	Centenarian - Geriatric	0.0850881	-0.048146	0.218322	0.287758	Non-significant
315	CCL25	OID20674	O15444	Inflammation	Group	Centenarian - Geriatric	0.153233	-0.0867942	0.393261	0.288021	Non-significant
316	CD84	OID20607	Q9UIB8	Inflammation	Group	Centenarian - Geriatric	0.103082	-0.0584983	0.264662	0.288506	Non-significant
317	ACE2	OID20105	Q9BYF1	Cardiometabolic	Group	Centenarian - Geriatric	-0.236899	-0.609006	0.135207	0.289968	Non-significant
318	COL1A1	OID20335	P02452	Cardiometabolic	Group	Centenarian - Geriatric	0.218352	-0.124903	0.561607	0.29055	Non-significant
319	PAM	OID20291	P19021	Cardiometabolic	Group	Centenarian - Geriatric	0.123478	-0.0711693	0.318124	0.292508	Non-significant
320	CR2	OID20393	P20023	Cardiometabolic	Group	Centenarian - Geriatric	0.201062	-0.116391	0.518515	0.293635	Non-significant
321	LACTB2	OID20150	Q53H82	Cardiometabolic	Group	Centenarian - Geriatric	-0.144585	-0.373341	0.0841706	0.295106	Non-significant
322	CLSTN2	OID20664	Q9H4D0	Inflammation	Group	Centenarian - Geriatric	0.178389	-0.105256	0.462035	0.298642	Non-significant
323	KITLG	OID20196	P21583	Cardiometabolic	Group	Centenarian - Geriatric	0.149948	-0.0886394	0.388534	0.299135	Non-significant
324	NUB1	OID20510	Q9Y5A7	Inflammation	Group	Centenarian - Geriatric	-0.172394	-0.447716	0.102927	0.301778	Non-significant
325	SERPINA12	OID20219	Q8IW75	Cardiometabolic	Group	Centenarian - Geriatric	0.359431	-0.216732	0.935594	0.304429	Non-significant
326	SIRPB1	OID20739	O00241	Inflammation	Group	Centenarian - Geriatric	-0.203786	-0.533959	0.126388	0.312076	Non-significant
327	IL32	OID20605	P24001	Inflammation	Group	Centenarian - Geriatric	0.170322	-0.105855	0.446499	0.312652	Non-significant
328	BANK1	OID20594	Q8NDB2	Inflammation	Group	Centenarian - Geriatric	-0.30188	-0.793776	0.190016	0.316162	Non-significant
329	TNFSF13	OID20733	O75888	Inflammation	Group	Centenarian - Geriatric	-0.157532	-0.414334	0.099271	0.316482	Non-significant
330	CTSZ	OID20365	Q9UBR2	Cardiometabolic	Group	Centenarian - Geriatric	0.122226	-0.0774051	0.321856	0.317862	Non-significant
331	CNDP1	OID20347	Q96KN2	Cardiometabolic	Group	Centenarian - Geriatric	-0.186102	-0.491104	0.1189	0.320324	Non-significant
332	PRTN3	OID20329	P24158	Cardiometabolic	Group	Centenarian - Geriatric	-0.211068	-0.557024	0.134888	0.320402	Non-significant
333	IL6R	OID20385	P08887	Cardiometabolic	Group	Centenarian - Geriatric	0.127529	-0.081757	0.336815	0.321286	Non-significant
334	FETUB	OID20404	Q9UGM5	Cardiometabolic	Group	Centenarian - Geriatric	-0.127264	-0.336219	0.0816921	0.321649	Non-significant
335	DGKZ	OID20466	Q13574	Inflammation	Group	Centenarian - Geriatric	-0.178357	-0.472762	0.116049	0.325478	Non-significant
336	CRX	OID20070	O43186	Cardiometabolic	Group	Centenarian - Geriatric	0.551443	-0.365144	1.46803	0.330495	Non-significant
337	NCK2	OID20683	O43639	Inflammation	Group	Centenarian - Geriatric	-0.220985	-0.589132	0.147162	0.332135	Non-significant
338	CD200R1	OID20595	Q8TD46	Inflammation	Group	Centenarian - Geriatric	0.139281	-0.0927621	0.371324	0.332167	Non-significant
339	GPR37	OID20095	O15354	Cardiometabolic	Group	Centenarian - Geriatric	-0.280636	-0.752197	0.190924	0.338361	Non-significant
340	SIT1	OID20462	Q9Y3P8	Inflammation	Group	Centenarian - Geriatric	-0.195828	-0.526747	0.13509	0.342455	Non-significant
341	DIABLO	OID20184	Q9NR28	Cardiometabolic	Group	Centenarian - Geriatric	-0.287636	-0.773984	0.198713	0.342887	Non-significant
342	PDGFB	OID20741	P01127	Inflammation	Group	Centenarian - Geriatric	-0.449345	-1.21028	0.311588	0.343992	Non-significant
343	FCGR2A	OID20391	P12318	Cardiometabolic	Group	Centenarian - Geriatric	0.206793	-0.143655	0.55724	0.344529	Non-significant
344	PTGDS	OID20408	P41222	Cardiometabolic	Group	Centenarian - Geriatric	0.163386	-0.114833	0.441606	0.348013	Non-significant
345	STK4	OID20140	Q13043	Cardiometabolic	Group	Centenarian - Geriatric	-0.176973	-0.479167	0.12522	0.350028	Non-significant
346	BLMH	OID20336	Q13867	Cardiometabolic	Group	Centenarian - Geriatric	-0.10679	-0.289545	0.0759652	0.351636	Non-significant
347	SPP1	OID20322	P10451	Cardiometabolic	Group	Centenarian - Geriatric	0.157315	-0.112081	0.426711	0.352108	Non-significant
348	GHRL	OID20175	Q9UBU3	Cardiometabolic	Group	Centenarian - Geriatric	-0.304225	-0.826559	0.218108	0.354002	Non-significant
349	CKMT1A_CKMT1B	OID20721	P12532	Inflammation	Group	Centenarian - Geriatric	-0.299921	-0.815162	0.215319	0.35442	Non-significant
350	PSIP1	OID20534	O75475	Inflammation	Group	Centenarian - Geriatric	-0.180059	-0.489643	0.129524	0.355022	Non-significant
351	NELL2	OID20706	Q99435	Inflammation	Group	Centenarian - Geriatric	0.163285	-0.117622	0.444192	0.355446	Non-significant
352	NBN	OID20442	O60934	Inflammation	Group	Centenarian - Geriatric	-0.172464	-0.469705	0.124777	0.356776	Non-significant
353	IL12RB1	OID20486	P42701	Inflammation	Group	Centenarian - Geriatric	-0.183891	-0.502535	0.134753	0.360687	Non-significant
354	PADI2	OID20467	Q9Y2J8	Inflammation	Group	Centenarian - Geriatric	-0.410438	-1.12631	0.305438	0.365451	Non-significant
355	OMD	OID20725	Q99983	Inflammation	Group	Centenarian - Geriatric	0.161583	-0.121124	0.44429	0.367715	Non-significant
356	AGRP	OID20658	O00253	Inflammation	Group	Centenarian - Geriatric	-0.171729	-0.473657	0.130199	0.371263	Non-significant
357	FSTL3	OID20782	O95633	Inflammation	Group	Centenarian - Geriatric	0.144293	-0.109791	0.398376	0.372389	Non-significant
358	STX8	OID20531	Q9UNK0	Inflammation	Group	Centenarian - Geriatric	-0.151781	-0.419627	0.116064	0.373955	Non-significant
359	PEAR1	OID20257	Q5VY43	Cardiometabolic	Group	Centenarian - Geriatric	0.0778012	-0.0595785	0.215181	0.374408	Non-significant
360	COL18A1	OID20332	P39060	Cardiometabolic	Group	Centenarian - Geriatric	-0.07862	-0.217726	0.0604861	0.375877	Non-significant
361	TRAF2	OID20507	Q12933	Inflammation	Group	Centenarian - Geriatric	-0.169707	-0.470194	0.130781	0.376403	Non-significant
362	SERPINE1	OID20342	P05121	Cardiometabolic	Group	Centenarian - Geriatric	-0.263678	-0.730918	0.203562	0.376971	Non-significant
363	CST3	OID20400	P01034	Cardiometabolic	Group	Centenarian - Geriatric	0.121453	-0.0950186	0.337924	0.381204	Non-significant
364	PNLIPRP2	OID20775	P54317	Inflammation	Group	Centenarian - Geriatric	0.964477	-0.763751	2.6927	0.385082	Non-significant
365	VASN	OID20345	Q6EMK4	Cardiometabolic	Group	Centenarian - Geriatric	-0.106056	-0.296585	0.0844732	0.386953	Non-significant
366	MYO9B	OID20451	Q13459	Inflammation	Group	Centenarian - Geriatric	-0.203108	-0.567999	0.161783	0.38697	Non-significant
367	TFF3	OID20371	Q07654	Cardiometabolic	Group	Centenarian - Geriatric	0.191881	-0.154186	0.537949	0.3898	Non-significant
368	TLR3	OID20612	O15455	Inflammation	Group	Centenarian - Geriatric	0.205054	-0.167405	0.577514	0.394957	Non-significant
369	AGER	OID20756	Q15109	Inflammation	Group	Centenarian - Geriatric	0.175708	-0.143922	0.495337	0.396037	Non-significant
370	DPT	OID20278	Q07507	Cardiometabolic	Group	Centenarian - Geriatric	0.0839901	-0.0688169	0.236797	0.396135	Non-significant
371	CD14	OID20378	P08571	Cardiometabolic	Group	Centenarian - Geriatric	-0.168295	-0.475555	0.138966	0.398678	Non-significant
372	ENTPD6	OID20100	O75354	Cardiometabolic	Group	Centenarian - Geriatric	0.0878899	-0.0726313	0.248411	0.398941	Non-significant
373	CA3	OID20271	P07451	Cardiometabolic	Group	Centenarian - Geriatric	0.168723	-0.140755	0.4782	0.402051	Non-significant
374	CLIP2	OID20559	Q9UDT6	Inflammation	Group	Centenarian - Geriatric	-0.316841	-0.900411	0.266729	0.405049	Non-significant
375	TBC1D5	OID20521	Q92609	Inflammation	Group	Centenarian - Geriatric	0.280506	-0.237164	0.798176	0.406483	Non-significant
376	GALNT3	OID20471	Q14435	Inflammation	Group	Centenarian - Geriatric	0.149346	-0.12632	0.425012	0.406613	Non-significant
377	CORO1A	OID20286	P31146	Cardiometabolic	Group	Centenarian - Geriatric	-0.200313	-0.571471	0.170844	0.409381	Non-significant
378	PPIB	OID20331	P23284	Cardiometabolic	Group	Centenarian - Geriatric	-0.227335	-0.64909	0.19442	0.410289	Non-significant
379	PRKAR1A	OID20146	P10644	Cardiometabolic	Group	Centenarian - Geriatric	-0.203187	-0.580621	0.174246	0.411207	Non-significant
380	CSF3	OID20491	P09919	Inflammation	Group	Centenarian - Geriatric	-0.17015	-0.486379	0.146079	0.411584	Non-significant
381	CELA3A	OID20298	P09093	Cardiometabolic	Group	Centenarian - Geriatric	-0.238407	-0.682062	0.205248	0.412511	Non-significant
382	LTO1	OID20434	Q8WV07	Inflammation	Group	Centenarian - Geriatric	-0.23384	-0.671786	0.204105	0.417128	Non-significant
383	KYAT1	OID20232	Q16773	Cardiometabolic	Group	Centenarian - Geriatric	-0.174	-0.500388	0.152387	0.418264	Non-significant
384	TGFB1	OID20621	P01137	Inflammation	Group	Centenarian - Geriatric	0.101749	-0.0893374	0.292835	0.419121	Non-significant
385	EPCAM	OID20743	P16422	Inflammation	Group	Centenarian - Geriatric	-0.283379	-0.815599	0.24884	0.41916	Non-significant
386	AXL	OID20363	P30530	Cardiometabolic	Group	Centenarian - Geriatric	-0.10837	-0.312224	0.0954838	0.420301	Non-significant
387	SPINK4	OID20509	O60575	Inflammation	Group	Centenarian - Geriatric	0.263763	-0.233441	0.760968	0.421815	Non-significant
388	RNASET2	OID20321	O00584	Cardiometabolic	Group	Centenarian - Geriatric	0.0917152	-0.0813424	0.264773	0.422526	Non-significant
389	ITM2A	OID20504	O43736	Inflammation	Group	Centenarian - Geriatric	-0.152226	-0.441157	0.136705	0.426766	Non-significant
390	PARP1	OID20500	P09874	Inflammation	Group	Centenarian - Geriatric	-0.107797	-0.312517	0.0969233	0.427179	Non-significant
391	LAMP3	OID20638	Q9UQV4	Inflammation	Group	Centenarian - Geriatric	0.150713	-0.136322	0.437748	0.429218	Non-significant
392	TPT1	OID20476	P13693	Inflammation	Group	Centenarian - Geriatric	0.617099	-0.563666	1.79786	0.432567	Non-significant
393	TCN2	OID20341	P20062	Cardiometabolic	Group	Centenarian - Geriatric	-0.127167	-0.37112	0.116786	0.434424	Non-significant
394	SNAP23	OID20218	O00161	Cardiometabolic	Group	Centenarian - Geriatric	-0.249339	-0.730124	0.231445	0.438102	Non-significant
395	FAS	OID20316	P25445	Cardiometabolic	Group	Centenarian - Geriatric	0.0946503	-0.0881478	0.277448	0.43924	Non-significant
396	PDGFRB	OID20268	P09619	Cardiometabolic	Group	Centenarian - Geriatric	0.106227	-0.0995476	0.312002	0.441393	Non-significant
397	CD58	OID20716	P19256	Inflammation	Group	Centenarian - Geriatric	0.0879794	-0.0825571	0.258516	0.441855	Non-significant
398	GH1	OID20220	P01241	Cardiometabolic	Group	Centenarian - Geriatric	0.453469	-0.426807	1.33375	0.4429	Non-significant
399	ITIH3	OID20352	Q06033	Cardiometabolic	Group	Centenarian - Geriatric	-0.125791	-0.370035	0.118452	0.443066	Non-significant
400	SH2D1A	OID20514	O60880	Inflammation	Group	Centenarian - Geriatric	0.158212	-0.149965	0.466389	0.445351	Non-significant
401	TNFSF10	OID20611	P50591	Inflammation	Group	Centenarian - Geriatric	0.0912517	-0.087281	0.269784	0.448498	Non-significant
402	ART3	OID20346	Q13508	Cardiometabolic	Group	Centenarian - Geriatric	0.144527	-0.138597	0.427652	0.4494	Non-significant
403	CTSH	OID20113	P09668	Cardiometabolic	Group	Centenarian - Geriatric	-0.234659	-0.695874	0.226555	0.451758	Non-significant
404	CCL16	OID20334	O15467	Cardiometabolic	Group	Centenarian - Geriatric	-0.174342	-0.517697	0.169013	0.453195	Non-significant
405	VIM	OID20053	P08670	Cardiometabolic	Group	Centenarian - Geriatric	-0.213725	-0.635564	0.208115	0.45475	Non-significant
406	VSIR	OID20131	Q9H7M9	Cardiometabolic	Group	Centenarian - Geriatric	0.106622	-0.104362	0.317606	0.456563	Non-significant
407	FST	OID20770	P19883	Inflammation	Group	Centenarian - Geriatric	0.134738	-0.131991	0.401467	0.456857	Non-significant
408	COL6A3	OID20292	P12111	Cardiometabolic	Group	Centenarian - Geriatric	-0.13827	-0.413318	0.136778	0.460285	Non-significant
409	EPHA1	OID20677	P21709	Inflammation	Group	Centenarian - Geriatric	-0.0968536	-0.28954	0.0958325	0.460371	Non-significant
410	NPTXR	OID20191	O95502	Cardiometabolic	Group	Centenarian - Geriatric	0.133528	-0.132255	0.399312	0.460731	Non-significant
411	TREM2	OID20731	Q9NZC2	Inflammation	Group	Centenarian - Geriatric	-0.190177	-0.569804	0.189449	0.462755	Non-significant
412	FOXO1	OID20515	Q12778	Inflammation	Group	Centenarian - Geriatric	-0.152224	-0.456417	0.15197	0.463519	Non-significant
413	OSM	OID20574	P13725	Inflammation	Group	Centenarian - Geriatric	-0.242024	-0.732593	0.248544	0.473532	Non-significant
414	ANGPTL1	OID20211	O95841	Cardiometabolic	Group	Centenarian - Geriatric	-0.0974001	-0.29485	0.10005	0.473624	Non-significant
415	GRAP2	OID20192	O75791	Cardiometabolic	Group	Centenarian - Geriatric	-0.263603	-0.801939	0.274733	0.478796	Non-significant
416	BAG6	OID20114	P46379	Cardiometabolic	Group	Centenarian - Geriatric	-0.080054	-0.243911	0.0838026	0.48037	Non-significant
417	REG3A	OID20258	Q06141	Cardiometabolic	Group	Centenarian - Geriatric	0.218895	-0.231326	0.669116	0.483759	Non-significant
418	PLXNA4	OID20597	Q9HCM2	Inflammation	Group	Centenarian - Geriatric	-0.195061	-0.597323	0.207202	0.485602	Non-significant
419	FCRL6	OID20529	Q6DN72	Inflammation	Group	Centenarian - Geriatric	0.199609	-0.215537	0.614755	0.491486	Non-significant
420	JUN	OID20424	P05412	Inflammation	Group	Centenarian - Geriatric	-0.27203	-0.838689	0.29463	0.492579	Non-significant
421	SEMA3F	OID20186	Q13275	Cardiometabolic	Group	Centenarian - Geriatric	-0.0866197	-0.267575	0.0943354	0.494566	Non-significant
422	PCOLCE	OID20384	Q15113	Cardiometabolic	Group	Centenarian - Geriatric	0.155153	-0.169173	0.47948	0.494992	Non-significant
423	REN	OID20201	P00797	Cardiometabolic	Group	Centenarian - Geriatric	-0.216088	-0.667939	0.235762	0.495218	Non-significant
424	TP53INP1	OID20120	Q96A56	Cardiometabolic	Group	Centenarian - Geriatric	-0.115477	-0.358375	0.127422	0.499292	Non-significant
425	VASH1	OID20516	Q7L8A9	Inflammation	Group	Centenarian - Geriatric	-0.161402	-0.501333	0.178528	0.500163	Non-significant
426	MPIG6B	OID20779	O95866	Inflammation	Group	Centenarian - Geriatric	-0.255097	-0.794166	0.283972	0.50247	Non-significant
427	PLA2G4A	OID20685	P47712	Inflammation	Group	Centenarian - Geriatric	-0.161177	-0.503531	0.181177	0.505994	Non-significant
428	TNFSF11	OID20592	O14788	Inflammation	Group	Centenarian - Geriatric	-0.19952	-0.625378	0.226338	0.509307	Non-significant
429	PSPN	OID20511	O60542	Inflammation	Group	Centenarian - Geriatric	-0.327994	-1.0308	0.374811	0.511958	Non-significant
430	AMN	OID20492	Q9BXJ7	Inflammation	Group	Centenarian - Geriatric	-0.208226	-0.654928	0.238476	0.512763	Non-significant
431	DAPP1	OID20524	Q9UN19	Inflammation	Group	Centenarian - Geriatric	-0.287003	-0.90504	0.331034	0.515336	Non-significant
432	GRK5	OID20066	P34947	Cardiometabolic	Group	Centenarian - Geriatric	-0.273784	-0.866223	0.318656	0.518623	Non-significant
433	PRSS8	OID20763	Q16651	Inflammation	Group	Centenarian - Geriatric	-0.123634	-0.393172	0.145904	0.523663	Non-significant
434	REG1A	OID20415	P05451	Cardiometabolic	Group	Centenarian - Geriatric	0.188402	-0.222905	0.599709	0.524589	Non-significant
435	ENAH	OID20497	Q8N8S7	Inflammation	Group	Centenarian - Geriatric	-0.122198	-0.390027	0.145631	0.527237	Non-significant
436	ANXA11	OID20583	P50995	Inflammation	Group	Centenarian - Geriatric	0.0799094	-0.0967888	0.256608	0.533143	Non-significant
437	CRLF1	OID20699	O75462	Inflammation	Group	Centenarian - Geriatric	-0.0950294	-0.306175	0.116116	0.536342	Non-significant
438	CHEK2	OID20054	O96017	Cardiometabolic	Group	Centenarian - Geriatric	-0.258015	-0.834781	0.318751	0.540353	Non-significant
439	HYOU1	OID20300	Q9Y4L1	Cardiometabolic	Group	Centenarian - Geriatric	0.0618812	-0.0768465	0.200609	0.542251	Non-significant
440	THPO	OID20098	P40225	Cardiometabolic	Group	Centenarian - Geriatric	-0.113285	-0.367566	0.140997	0.543071	Non-significant
441	IL2	OID20419	P60568	Inflammation	Group	Centenarian - Geriatric	-0.267013	-0.866493	0.332466	0.543217	Non-significant
442	F9	OID20349	P00740	Cardiometabolic	Group	Centenarian - Geriatric	-0.0501684	-0.162891	0.0625541	0.543732	Non-significant
443	TNFSF12	OID20624	O43508	Inflammation	Group	Centenarian - Geriatric	-0.0941127	-0.305724	0.117499	0.544202	Non-significant
444	FCAR	OID20564	P24071	Inflammation	Group	Centenarian - Geriatric	0.129923	-0.16314	0.422986	0.546295	Non-significant
445	CD22	OID20637	P20273	Inflammation	Group	Centenarian - Geriatric	0.145246	-0.18335	0.473842	0.548232	Non-significant
446	IL11	OID20455	P20809	Inflammation	Group	Centenarian - Geriatric	-0.243904	-0.795841	0.308032	0.5484	Non-significant
447	ANGPT1	OID20740	Q15389	Inflammation	Group	Centenarian - Geriatric	-0.286742	-0.937047	0.363563	0.54984	Non-significant
448	MEPE	OID20753	Q9NQ76	Inflammation	Group	Centenarian - Geriatric	0.0778318	-0.0987253	0.254389	0.549993	Non-significant
449	IL15	OID20562	P40933	Inflammation	Group	Centenarian - Geriatric	-0.0903698	-0.295425	0.114685	0.550172	Non-significant
450	MEP1B	OID20168	Q16820	Cardiometabolic	Group	Centenarian - Geriatric	0.280598	-0.356674	0.917869	0.550764	Non-significant
451	LAT	OID20640	O43561	Inflammation	Group	Centenarian - Geriatric	-0.211925	-0.697028	0.273178	0.555874	Non-significant
452	IL19	OID20158	Q9UHD0	Cardiometabolic	Group	Centenarian - Geriatric	0.2068	-0.267186	0.680786	0.556713	Non-significant
453	WASF1	OID20091	Q92558	Cardiometabolic	Group	Centenarian - Geriatric	-0.156533	-0.518267	0.205202	0.562023	Non-significant
454	DAG1	OID20774	Q14118	Inflammation	Group	Centenarian - Geriatric	-0.103756	-0.344039	0.136528	0.563394	Non-significant
455	FGF2	OID20503	P09038	Inflammation	Group	Centenarian - Geriatric	0.1333	-0.178122	0.444722	0.569005	Non-significant
456	CD83	OID20565	Q01151	Inflammation	Group	Centenarian - Geriatric	0.10139	-0.13571	0.33849	0.569617	Non-significant
457	IL4	OID20426	P05112	Inflammation	Group	Centenarian - Geriatric	-0.512734	-1.71379	0.688326	0.570696	Non-significant
458	ADA	OID20645	P00813	Inflammation	Group	Centenarian - Geriatric	0.0885687	-0.122465	0.299602	0.581453	Non-significant
459	MERTK	OID20657	Q12866	Inflammation	Group	Centenarian - Geriatric	-0.0777452	-0.263351	0.107861	0.582676	Non-significant
460	CDON	OID20754	Q4KMG0	Inflammation	Group	Centenarian - Geriatric	-0.114465	-0.388556	0.159625	0.584548	Non-significant
461	STK11	OID20077	Q15831	Cardiometabolic	Group	Centenarian - Geriatric	-0.106198	-0.361217	0.14882	0.58632	Non-significant
462	ICAM2	OID20248	P13598	Cardiometabolic	Group	Centenarian - Geriatric	-0.0732107	-0.25015	0.103729	0.590315	Non-significant
463	SMPDL3A	OID20676	Q92484	Inflammation	Group	Centenarian - Geriatric	0.158751	-0.227778	0.54528	0.594878	Non-significant
464	TNFRSF11A	OID20646	Q9Y6Q6	Inflammation	Group	Centenarian - Geriatric	-0.128267	-0.44148	0.184946	0.596658	Non-significant
465	PTH1R	OID20571	Q03431	Inflammation	Group	Centenarian - Geriatric	-0.105668	-0.364518	0.153182	0.598602	Non-significant
466	CCL26	OID20546	Q9Y258	Inflammation	Group	Centenarian - Geriatric	-0.240352	-0.832969	0.352265	0.602555	Non-significant
467	AOC1	OID20452	P19801	Inflammation	Group	Centenarian - Geriatric	-0.266775	-0.926145	0.392596	0.604034	Non-significant
468	ARNT	OID20432	P27540	Inflammation	Group	Centenarian - Geriatric	0.259234	-0.381547	0.900015	0.60408	Non-significant
469	SIGLEC10	OID20537	Q96LC7	Inflammation	Group	Centenarian - Geriatric	-0.107279	-0.372562	0.158005	0.604329	Non-significant
470	HEBP1	OID20063	Q9NRV9	Cardiometabolic	Group	Centenarian - Geriatric	-0.146126	-0.50879	0.216538	0.606528	Non-significant
471	FABP6	OID20076	P51161	Cardiometabolic	Group	Centenarian - Geriatric	-0.164718	-0.573742	0.244307	0.60685	Non-significant
472	DOK2	OID20138	O60496	Cardiometabolic	Group	Centenarian - Geriatric	-0.152682	-0.532927	0.227562	0.608604	Non-significant
473	IL20RA	OID20422	Q9UHF4	Inflammation	Group	Centenarian - Geriatric	0.148963	-0.222429	0.520355	0.609268	Non-significant
474	HLA-E	OID20532	P13747	Inflammation	Group	Centenarian - Geriatric	-0.0785516	-0.276032	0.118929	0.614245	Non-significant
475	PI3	OID20326	P19957	Cardiometabolic	Group	Centenarian - Geriatric	0.162832	-0.246893	0.572557	0.614769	Non-significant
476	GP1BA	OID20381	P07359	Cardiometabolic	Group	Centenarian - Geriatric	0.0807487	-0.122963	0.28446	0.616312	Non-significant
477	IL5	OID20472	P05113	Inflammation	Group	Centenarian - Geriatric	-0.511027	-1.80179	0.779739	0.617027	Non-significant
478	LILRB5	OID20324	O75023	Cardiometabolic	Group	Centenarian - Geriatric	0.201936	-0.310016	0.713888	0.619222	Non-significant
479	CXCL17	OID20622	Q6UXB2	Inflammation	Group	Centenarian - Geriatric	0.119084	-0.183033	0.421201	0.619639	Non-significant
480	MTPN	OID20080	P58546	Cardiometabolic	Group	Centenarian - Geriatric	-0.0884935	-0.313208	0.136221	0.620179	Non-significant
481	CLEC4G	OID20590	Q6UXB4	Inflammation	Group	Centenarian - Geriatric	-0.0926753	-0.328063	0.142712	0.620314	Non-significant
482	KYNU	OID20669	Q16719	Inflammation	Group	Centenarian - Geriatric	-0.0886269	-0.31491	0.137657	0.623383	Non-significant
483	CPB1	OID20289	P15086	Cardiometabolic	Group	Centenarian - Geriatric	-0.173725	-0.621151	0.273701	0.62845	Non-significant
484	AKR1C4	OID20062	P17516	Cardiometabolic	Group	Centenarian - Geriatric	-0.234409	-0.842652	0.373833	0.632769	Non-significant
485	SERPINB5	OID20064	P36952	Cardiometabolic	Group	Centenarian - Geriatric	0.375191	-0.598577	1.34896	0.632904	Non-significant
486	DPP7	OID20142	Q9UHL4	Cardiometabolic	Group	Centenarian - Geriatric	0.138309	-0.221417	0.498034	0.634121	Non-significant
487	CEBPB	OID20052	P17676	Cardiometabolic	Group	Centenarian - Geriatric	-0.14514	-0.523664	0.233384	0.635687	Non-significant
488	IL33	OID20428	O95760	Inflammation	Group	Centenarian - Geriatric	-0.103623	-0.377385	0.170138	0.643034	Non-significant
489	TIA1	OID20068	P31483	Cardiometabolic	Group	Centenarian - Geriatric	-0.146115	-0.532894	0.240665	0.644146	Non-significant
490	HK2	OID20065	P52789	Cardiometabolic	Group	Centenarian - Geriatric	-0.185314	-0.676591	0.305963	0.644987	Non-significant
491	CA4	OID20241	P22748	Cardiometabolic	Group	Centenarian - Geriatric	-0.0600252	-0.220781	0.100731	0.650678	Non-significant
492	IL20	OID20453	Q9NYY1	Inflammation	Group	Centenarian - Geriatric	-0.112653	-0.417798	0.192491	0.656952	Non-significant
493	CDH1	OID20353	P12830	Cardiometabolic	Group	Centenarian - Geriatric	0.081012	-0.138917	0.300941	0.65818	Non-significant
494	PRKAB1	OID20444	Q9Y478	Inflammation	Group	Centenarian - Geriatric	-0.0979167	-0.365008	0.169174	0.660784	Non-significant
495	RAB37	OID20425	Q96AX2	Inflammation	Group	Centenarian - Geriatric	-0.149916	-0.560762	0.260929	0.663321	Non-significant
496	CD40	OID20724	P25942	Inflammation	Group	Centenarian - Geriatric	-0.087897	-0.329848	0.154054	0.665716	Non-significant
497	IGFBP6	OID20413	P24592	Cardiometabolic	Group	Centenarian - Geriatric	0.098375	-0.175245	0.371995	0.671281	Non-significant
498	IFNLR1	OID20506	Q8IU57	Inflammation	Group	Centenarian - Geriatric	0.072805	-0.130059	0.275669	0.672238	Non-significant
499	RETN	OID20327	Q9HD89	Cardiometabolic	Group	Centenarian - Geriatric	-0.101933	-0.387101	0.183235	0.674364	Non-significant
500	MLN	OID20541	P12872	Inflammation	Group	Centenarian - Geriatric	-0.166296	-0.63221	0.299618	0.67514	Non-significant
501	VAMP5	OID20071	O95183	Cardiometabolic	Group	Centenarian - Geriatric	-0.143989	-0.547731	0.259753	0.675568	Non-significant
502	SUSD1	OID20072	Q6UWL2	Cardiometabolic	Group	Centenarian - Geriatric	-0.124316	-0.473991	0.22536	0.677222	Non-significant
503	RCOR1	OID20073	Q9UKL0	Cardiometabolic	Group	Centenarian - Geriatric	-0.102614	-0.393813	0.188586	0.681852	Non-significant
504	PILRB	OID20197	Q9UKJ0	Cardiometabolic	Group	Centenarian - Geriatric	0.102007	-0.188642	0.392655	0.683947	Non-significant
505	IL6	OID20101	P05231	Cardiometabolic	Group	Centenarian - Geriatric	-0.18767	-0.72363	0.34829	0.685134	Non-significant
506	ACTN4	OID20435	O43707	Inflammation	Group	Centenarian - Geriatric	0.119445	-0.224811	0.4637	0.689832	Non-significant
507	PRDX5	OID20644	P30044	Inflammation	Group	Centenarian - Geriatric	-0.0968348	-0.378255	0.184585	0.694049	Non-significant
508	IL17F	OID20456	Q96PD4	Inflammation	Group	Centenarian - Geriatric	0.163943	-0.313776	0.641662	0.695391	Non-significant
509	GZMB	OID20604	P10144	Inflammation	Group	Centenarian - Geriatric	-0.148027	-0.581595	0.28554	0.697973	Non-significant
510	NCLN	OID20448	Q969V3	Inflammation	Group	Centenarian - Geriatric	-0.179757	-0.707078	0.347564	0.698749	Non-significant
511	RGS8	OID20454	P57771	Inflammation	Group	Centenarian - Geriatric	-0.161082	-0.636293	0.314129	0.701554	Non-significant
512	ENPP5	OID20736	Q9UJA9	Inflammation	Group	Centenarian - Geriatric	0.0868471	-0.169373	0.343067	0.701573	Non-significant
513	TGFBI	OID20417	Q15582	Cardiometabolic	Group	Centenarian - Geriatric	0.0635787	-0.125262	0.25242	0.704898	Non-significant
514	PDGFA	OID20313	P04085	Cardiometabolic	Group	Centenarian - Geriatric	-0.189014	-0.751893	0.373865	0.706181	Non-significant
515	DKK3	OID20264	Q9UBP4	Cardiometabolic	Group	Centenarian - Geriatric	-0.0789242	-0.314439	0.156591	0.707179	Non-significant
516	IL15RA	OID20498	Q13261	Inflammation	Group	Centenarian - Geriatric	0.088748	-0.17828	0.355776	0.711192	Non-significant
517	CD48	OID20692	P09326	Inflammation	Group	Centenarian - Geriatric	0.0762132	-0.153204	0.30563	0.711411	Non-significant
518	SPINT2	OID20720	O43291	Inflammation	Group	Centenarian - Geriatric	0.0695636	-0.140619	0.279746	0.713206	Non-significant
519	IL16	OID20633	Q14005	Inflammation	Group	Centenarian - Geriatric	-0.09598	-0.386812	0.194852	0.714583	Non-significant
520	FABP9	OID20501	Q0Z7S8	Inflammation	Group	Centenarian - Geriatric	0.136775	-0.277678	0.551228	0.71459	Non-significant
521	SCRN1	OID20542	Q12765	Inflammation	Group	Centenarian - Geriatric	-0.071461	-0.288272	0.14535	0.715189	Non-significant
522	GPNMB	OID20173	Q14956	Cardiometabolic	Group	Centenarian - Geriatric	0.0626325	-0.12742	0.252685	0.715257	Non-significant
523	NPPB	OID20049	P16860	Cardiometabolic	Group	Centenarian - Geriatric	0.264009	-0.537768	1.06579	0.715653	Non-significant
524	HLA-DRA	OID20520	P01903	Inflammation	Group	Centenarian - Geriatric	0.10802	-0.220258	0.436297	0.715988	Non-significant
525	DNAJB8	OID20093	Q8NHS0	Cardiometabolic	Group	Centenarian - Geriatric	0.0904028	-0.185381	0.366186	0.71779	Non-significant
526	IL6	OID20563	P05231	Inflammation	Group	Centenarian - Geriatric	-0.177491	-0.723047	0.368065	0.721351	Non-significant
527	TYRO3	OID20161	Q06418	Cardiometabolic	Group	Centenarian - Geriatric	0.0666305	-0.138231	0.271492	0.721486	Non-significant
528	F2R	OID20691	P25116	Inflammation	Group	Centenarian - Geriatric	0.0775429	-0.161357	0.316443	0.722442	Non-significant
529	CD59	OID20339	P13987	Cardiometabolic	Group	Centenarian - Geriatric	0.0741155	-0.155363	0.303594	0.724761	Non-significant
530	ITGA6	OID20528	P23229	Inflammation	Group	Centenarian - Geriatric	-0.063093	-0.261537	0.135351	0.731989	Non-significant
531	PLA2G1B	OID20252	P04054	Cardiometabolic	Group	Centenarian - Geriatric	0.121813	-0.263778	0.507404	0.734886	Non-significant
532	PDGFRA	OID20133	P16234	Cardiometabolic	Group	Centenarian - Geriatric	-0.0665733	-0.277671	0.144525	0.735665	Non-significant
533	CASP2	OID20555	P42575	Inflammation	Group	Centenarian - Geriatric	0.108709	-0.23768	0.455099	0.737848	Non-significant
534	IGFBP1	OID20246	P08833	Cardiometabolic	Group	Centenarian - Geriatric	0.146681	-0.3228	0.616162	0.739846	Non-significant
535	CXADR	OID20561	P78310	Inflammation	Group	Centenarian - Geriatric	0.096088	-0.212649	0.404825	0.741556	Non-significant
536	CXCL6	OID20613	P80162	Inflammation	Group	Centenarian - Geriatric	0.099612	-0.221211	0.420435	0.742606	Non-significant
537	TNNI3	OID20050	P19429	Cardiometabolic	Group	Centenarian - Geriatric	0.369193	-0.825969	1.56435	0.74485	Non-significant
538	CTRC	OID20752	Q99895	Inflammation	Group	Centenarian - Geriatric	-0.167461	-0.712289	0.377367	0.74703	Non-significant
539	THBD	OID20231	P07204	Cardiometabolic	Group	Centenarian - Geriatric	0.0724534	-0.165601	0.310508	0.751272	Non-significant
540	TNFRSF14	OID20783	Q92956	Inflammation	Group	Centenarian - Geriatric	-0.0744391	-0.319826	0.170948	0.752682	Non-significant
541	HSD11B1	OID20575	P28845	Inflammation	Group	Centenarian - Geriatric	0.0661733	-0.152003	0.284349	0.752754	Non-significant
542	HSPG2	OID20383	P98160	Cardiometabolic	Group	Centenarian - Geriatric	0.07132	-0.164289	0.306929	0.753594	Non-significant
543	SSC5D	OID20351	A1L4H1	Cardiometabolic	Group	Centenarian - Geriatric	-0.0778521	-0.337947	0.182243	0.758333	Non-significant
544	PCDH17	OID20132	O14917	Cardiometabolic	Group	Centenarian - Geriatric	0.0682162	-0.159765	0.296198	0.758477	Non-significant
545	IL17C	OID20477	Q9P0M4	Inflammation	Group	Centenarian - Geriatric	0.157462	-0.376265	0.69119	0.764318	Non-significant
546	CCL5	OID20412	P13501	Cardiometabolic	Group	Centenarian - Geriatric	-0.205407	-0.904771	0.493957	0.766147	Non-significant
547	IL1RL2	OID20487	Q9HB29	Inflammation	Group	Centenarian - Geriatric	-0.0744575	-0.331417	0.182502	0.771592	Non-significant
548	CEACAM8	OID20102	P31997	Cardiometabolic	Group	Centenarian - Geriatric	0.108948	-0.267416	0.485313	0.771989	Non-significant
549	CNPY2	OID20069	Q9Y2B0	Cardiometabolic	Group	Centenarian - Geriatric	0.110279	-0.272017	0.492576	0.773378	Non-significant
550	MEGF9	OID20285	Q9H1U4	Cardiometabolic	Group	Centenarian - Geriatric	0.0376555	-0.0930859	0.168397	0.773996	Non-significant
551	IL1RL1	OID20250	Q01638	Cardiometabolic	Group	Centenarian - Geriatric	-0.104296	-0.467569	0.258977	0.77525	Non-significant
552	IL2RA	OID20267	P01589	Cardiometabolic	Group	Centenarian - Geriatric	-0.0730082	-0.328687	0.182671	0.777378	Non-significant
553	TNFAIP8	OID20433	O95379	Inflammation	Group	Centenarian - Geriatric	-0.224043	-1.01302	0.564938	0.779538	Non-significant
554	PDLIM7	OID20729	Q9NR12	Inflammation	Group	Centenarian - Geriatric	-0.127166	-0.581435	0.327104	0.785014	Non-significant
555	CDH2	OID20170	P19022	Cardiometabolic	Group	Centenarian - Geriatric	-0.0535567	-0.246986	0.139873	0.789139	Non-significant
556	CTSO	OID20660	P43234	Inflammation	Group	Centenarian - Geriatric	-0.0506212	-0.234053	0.132811	0.790366	Non-significant
557	IL10RA	OID20420	Q13651	Inflammation	Group	Centenarian - Geriatric	0.134054	-0.359255	0.627363	0.796017	Non-significant
558	CST7	OID20704	O76096	Inflammation	Group	Centenarian - Geriatric	-0.171523	-0.807574	0.464529	0.79878	Non-significant
559	CCL27	OID20121	Q9Y4X3	Cardiometabolic	Group	Centenarian - Geriatric	-0.0788969	-0.371519	0.213725	0.798843	Non-significant
560	B4GALT1	OID20780	P15291	Inflammation	Group	Centenarian - Geriatric	-0.0501433	-0.237868	0.137581	0.802166	Non-significant
561	TANK	OID20474	Q92844	Inflammation	Group	Centenarian - Geriatric	-0.113184	-0.542509	0.316141	0.806743	Non-significant
562	LTBP2	OID20254	Q14767	Cardiometabolic	Group	Centenarian - Geriatric	0.070405	-0.197031	0.337841	0.807232	Non-significant
563	TGFBR3	OID20255	Q03167	Cardiometabolic	Group	Centenarian - Geriatric	0.0572788	-0.160809	0.275367	0.808042	Non-significant
564	IFNGR1	OID20678	P15260	Inflammation	Group	Centenarian - Geriatric	-0.0498297	-0.239843	0.140183	0.808562	Non-significant
565	EPO	OID20522	P01588	Inflammation	Group	Centenarian - Geriatric	-0.169746	-0.818191	0.4787	0.809177	Non-significant
566	C1QA	OID20654	P02745	Inflammation	Group	Centenarian - Geriatric	-0.0313506	-0.151842	0.0891407	0.811241	Non-significant
567	TNC	OID20359	P24821	Cardiometabolic	Group	Centenarian - Geriatric	-0.0716551	-0.350381	0.207071	0.815273	Non-significant
568	NFATC3	OID20470	Q12968	Inflammation	Group	Centenarian - Geriatric	0.0897698	-0.259938	0.439477	0.815765	Non-significant
569	MILR1	OID20482	Q7Z6M3	Inflammation	Group	Centenarian - Geriatric	0.0920706	-0.269373	0.453514	0.818302	Non-significant
570	LGALS1	OID20154	P09382	Cardiometabolic	Group	Centenarian - Geriatric	0.0496196	-0.145767	0.245006	0.819297	Non-significant
571	LILRB1	OID20323	Q8NHL6	Cardiometabolic	Group	Centenarian - Geriatric	0.043444	-0.128291	0.215179	0.820559	Non-significant
572	CXCL16	OID20282	Q9H2A7	Cardiometabolic	Group	Centenarian - Geriatric	-0.0431456	-0.219582	0.133291	0.831244	Non-significant
573	PRKCQ	OID20468	Q04759	Inflammation	Group	Centenarian - Geriatric	-0.078359	-0.398855	0.242137	0.831301	Non-significant
574	S100A11	OID20130	P31949	Cardiometabolic	Group	Centenarian - Geriatric	-0.0479201	-0.245084	0.149244	0.833111	Non-significant
575	LAIR1	OID20737	Q6GTX8	Inflammation	Group	Centenarian - Geriatric	-0.0766193	-0.392044	0.238805	0.833284	Non-significant
576	SIRPA	OID20304	P78324	Cardiometabolic	Group	Centenarian - Geriatric	0.0506978	-0.159801	0.261196	0.835852	Non-significant
577	ADAMTS13	OID20249	Q76LX8	Cardiometabolic	Group	Centenarian - Geriatric	0.0398764	-0.126279	0.206031	0.836908	Non-significant
578	CD4	OID20584	P01730	Inflammation	Group	Centenarian - Geriatric	-0.0463252	-0.243314	0.150664	0.842853	Non-significant
579	CCL15	OID20328	Q16663	Cardiometabolic	Group	Centenarian - Geriatric	0.0710193	-0.231417	0.373456	0.843272	Non-significant
580	CXCL8	OID20631	P10145	Inflammation	Group	Centenarian - Geriatric	0.077159	-0.251599	0.405917	0.843425	Non-significant
581	IL17RB	OID20585	Q9NRM6	Inflammation	Group	Centenarian - Geriatric	-0.0585266	-0.3128	0.195747	0.848919	Non-significant
582	TNFSF13B	OID20272	Q9Y275	Cardiometabolic	Group	Centenarian - Geriatric	0.0468532	-0.15671	0.250416	0.848927	Non-significant
583	CRHR1	OID20055	P34998	Cardiometabolic	Group	Centenarian - Geriatric	-0.125486	-0.6785	0.427528	0.852831	Non-significant
584	SPON2	OID20221	Q9BUD6	Cardiometabolic	Group	Centenarian - Geriatric	-0.0439031	-0.23899	0.151184	0.855057	Non-significant
585	SIGLEC7	OID20190	Q9Y286	Cardiometabolic	Group	Centenarian - Geriatric	0.0403182	-0.144031	0.224667	0.862512	Non-significant
586	GBP2	OID20489	P32456	Inflammation	Group	Centenarian - Geriatric	-0.201748	-1.12827	0.724771	0.863626	Non-significant
587	NCR1	OID20566	O76036	Inflammation	Group	Centenarian - Geriatric	-0.0609547	-0.343666	0.221757	0.866103	Non-significant
588	REG4	OID20784	Q9BYZ8	Inflammation	Group	Centenarian - Geriatric	0.0714511	-0.260439	0.403341	0.866474	Non-significant
589	TPSAB1	OID20642	Q15661	Inflammation	Group	Centenarian - Geriatric	0.0547574	-0.201166	0.310681	0.867997	Non-significant
590	COLEC12	OID20738	Q5KU26	Inflammation	Group	Centenarian - Geriatric	0.0443116	-0.165622	0.254246	0.871291	Non-significant
591	NPDC1	OID20205	Q9NQX5	Cardiometabolic	Group	Centenarian - Geriatric	0.0624231	-0.234747	0.359593	0.872442	Non-significant
592	FCRL3	OID20443	Q96P31	Inflammation	Group	Centenarian - Geriatric	0.107649	-0.408696	0.623994	0.874222	Non-significant
593	PLXNB2	OID20317	O15031	Cardiometabolic	Group	Centenarian - Geriatric	0.0333301	-0.128119	0.194779	0.876508	Non-significant
594	CD69	OID20206	Q07108	Cardiometabolic	Group	Centenarian - Geriatric	-0.0887615	-0.521449	0.343926	0.877961	Non-significant
595	OLR1	OID20183	P78380	Cardiometabolic	Group	Centenarian - Geriatric	-0.0600345	-0.353154	0.233085	0.878326	Non-significant
596	OSCAR	OID20776	Q8IYS5	Inflammation	Group	Centenarian - Geriatric	-0.0486208	-0.287301	0.190059	0.879552	Non-significant
597	IL2RB	OID20450	P14784	Inflammation	Group	Centenarian - Geriatric	0.174463	-0.684771	1.0337	0.880283	Non-significant
598	NRP1	OID20390	O14786	Cardiometabolic	Group	Centenarian - Geriatric	-0.0390084	-0.232438	0.154421	0.881801	Non-significant
599	LY6D	OID20708	Q14210	Inflammation	Group	Centenarian - Geriatric	0.0648771	-0.258133	0.387887	0.882695	Non-significant
600	CXCL1	OID20762	P09341	Inflammation	Group	Centenarian - Geriatric	0.105536	-0.424277	0.635348	0.884504	Non-significant
601	SPON1	OID20759	Q9HCB6	Inflammation	Group	Centenarian - Geriatric	-0.0579769	-0.349097	0.233143	0.884551	Non-significant
602	EDAR	OID20525	Q9UNE0	Inflammation	Group	Centenarian - Geriatric	0.0708011	-0.285723	0.427326	0.885165	Non-significant
603	DNER	OID20712	Q8NFT8	Inflammation	Group	Centenarian - Geriatric	0.0460043	-0.187214	0.279223	0.886604	Non-significant
604	NFATC1	OID20545	O95644	Inflammation	Group	Centenarian - Geriatric	-0.0553904	-0.336675	0.225894	0.88697	Non-significant
605	CLC	OID20126	Q05315	Cardiometabolic	Group	Centenarian - Geriatric	0.0818462	-0.337628	0.501321	0.888909	Non-significant
606	CES1	OID20244	P23141	Cardiometabolic	Group	Centenarian - Geriatric	0.0656529	-0.271687	0.402993	0.889441	Non-significant
607	IL10RB	OID20696	Q08334	Inflammation	Group	Centenarian - Geriatric	0.0420058	-0.186339	0.27035	0.900601	Non-significant
608	TRIM5	OID20526	Q9C035	Inflammation	Group	Centenarian - Geriatric	-0.0668378	-0.430789	0.297113	0.900922	Non-significant
609	MMP10	OID20687	P09238	Inflammation	Group	Centenarian - Geriatric	0.062783	-0.279476	0.405042	0.901134	Non-significant
610	FLT3LG	OID20661	P49771	Inflammation	Group	Centenarian - Geriatric	0.0483811	-0.216722	0.313484	0.90209	Non-significant
611	CCL4	OID20695	P13236	Inflammation	Group	Centenarian - Geriatric	0.0750993	-0.337512	0.487711	0.902588	Non-significant
612	MICB_MICA	OID20593	Q29980_Q29983	Inflammation	Group	Centenarian - Geriatric	0.171664	-0.808055	1.15138	0.909381	Non-significant
613	SDC4	OID20216	P31431	Cardiometabolic	Group	Centenarian - Geriatric	-0.0720969	-0.48476	0.340567	0.90988	Non-significant
614	PCDH1	OID20614	Q08174	Inflammation	Group	Centenarian - Geriatric	0.00855897	-0.0404348	0.0575528	0.909895	Non-significant
615	SELE	OID20290	P16581	Cardiometabolic	Group	Centenarian - Geriatric	0.0482895	-0.22913	0.325709	0.910512	Non-significant
616	IL1R2	OID20757	P27930	Inflammation	Group	Centenarian - Geriatric	0.0287401	-0.136765	0.194245	0.910919	Non-significant
617	CLEC4C	OID20547	Q8WTT0	Inflammation	Group	Centenarian - Geriatric	-0.0511596	-0.347501	0.245182	0.911907	Non-significant
618	GAS6	OID20318	Q14393	Cardiometabolic	Group	Centenarian - Geriatric	0.0349977	-0.168503	0.238498	0.912548	Non-significant
619	SERPINA11	OID20281	Q86U17	Cardiometabolic	Group	Centenarian - Geriatric	-0.0372892	-0.255155	0.180577	0.913344	Non-significant
620	CCL14	OID20401	Q16627	Cardiometabolic	Group	Centenarian - Geriatric	-0.0460605	-0.320863	0.228742	0.916739	Non-significant
621	CXCL5	OID20207	P42830	Cardiometabolic	Group	Centenarian - Geriatric	0.1152	-0.577796	0.808197	0.918044	Non-significant
622	CCL3	OID20610	P10147	Inflammation	Group	Centenarian - Geriatric	0.0607197	-0.309852	0.431292	0.920277	Non-significant
623	CCL20	OID20671	P78556	Inflammation	Group	Centenarian - Geriatric	0.0949169	-0.499082	0.688916	0.924024	Non-significant
624	CXCL8	OID20153	P10145	Cardiometabolic	Group	Centenarian - Geriatric	0.0526275	-0.276721	0.381976	0.924025	Non-significant
625	CRHBP	OID20747	P24387	Inflammation	Group	Centenarian - Geriatric	-0.0355954	-0.261167	0.189977	0.925834	Non-significant
626	PON2	OID20088	Q15165	Cardiometabolic	Group	Centenarian - Geriatric	0.0388103	-0.215145	0.292766	0.930271	Non-significant
627	LILRB4	OID20429	Q8NHJ6	Inflammation	Group	Centenarian - Geriatric	-0.0463564	-0.350124	0.257411	0.930462	Non-significant
628	CXCL3	OID20788	P19876	Inflammation	Group	Centenarian - Geriatric	0.0938976	-0.523416	0.711211	0.930899	Non-significant
629	IRAG2	OID20085	Q12912	Cardiometabolic	Group	Centenarian - Geriatric	-0.0561308	-0.427074	0.314813	0.931588	Non-significant
630	IL3RA	OID20461	P26951	Inflammation	Group	Centenarian - Geriatric	0.0350807	-0.199328	0.269489	0.93303	Non-significant
631	EGFR	OID20319	P00533	Cardiometabolic	Group	Centenarian - Geriatric	0.0190216	-0.1093	0.147344	0.934254	Non-significant
632	SELPLG	OID20560	Q14242	Inflammation	Group	Centenarian - Geriatric	-0.0156138	-0.121938	0.0907107	0.935434	Non-significant
633	APLP1	OID20164	P51693	Cardiometabolic	Group	Centenarian - Geriatric	-0.0584578	-0.457689	0.340774	0.935794	Non-significant
634	CGREF1	OID20152	Q99674	Cardiometabolic	Group	Centenarian - Geriatric	0.0452233	-0.264672	0.355119	0.936213	Non-significant
635	ICAM1	OID20411	P05362	Cardiometabolic	Group	Centenarian - Geriatric	-0.0239752	-0.189596	0.141646	0.9372	Non-significant
636	MZB1	OID20732	Q8WU39	Inflammation	Group	Centenarian - Geriatric	0.0498289	-0.295858	0.395516	0.937715	Non-significant
637	ENPP7	OID20689	Q6UWV6	Inflammation	Group	Centenarian - Geriatric	0.0657819	-0.393557	0.525121	0.938494	Non-significant
638	LIFR	OID20606	P42702	Inflammation	Group	Centenarian - Geriatric	-0.0236667	-0.19103	0.143697	0.939983	Non-significant
639	GUSB	OID20296	P08236	Cardiometabolic	Group	Centenarian - Geriatric	-0.0572544	-0.465347	0.350838	0.940894	Non-significant
640	ENTPD5	OID20104	O75356	Cardiometabolic	Group	Centenarian - Geriatric	-0.0213405	-0.180357	0.137676	0.945775	Non-significant
641	GGH	OID20416	Q92820	Cardiometabolic	Group	Centenarian - Geriatric	0.0270189	-0.17635	0.230388	0.946828	Non-significant
642	GZMH	OID20096	P20718	Cardiometabolic	Group	Centenarian - Geriatric	-0.0659178	-0.58647	0.454634	0.951572	Non-significant
643	CCN2	OID20709	P29279	Inflammation	Group	Centenarian - Geriatric	-0.0391919	-0.353389	0.275006	0.952975	Non-significant
644	FUCA1	OID20261	P04066	Cardiometabolic	Group	Centenarian - Geriatric	0.0559333	-0.395179	0.507046	0.953523	Non-significant
645	ADA2	OID20394	Q9NZK5	Cardiometabolic	Group	Centenarian - Geriatric	0.0307834	-0.22634	0.287907	0.956596	Non-significant
646	MARCO	OID20210	Q9UEW3	Cardiometabolic	Group	Centenarian - Geriatric	0.0227405	-0.170162	0.215643	0.957889	Non-significant
647	CLEC1A	OID20099	Q8NC01	Cardiometabolic	Group	Centenarian - Geriatric	0.0333173	-0.250625	0.31726	0.958271	Non-significant
648	CD160	OID20647	O95971	Inflammation	Group	Centenarian - Geriatric	0.038741	-0.292826	0.370308	0.958615	Non-significant
649	TIE1	OID20303	P35590	Cardiometabolic	Group	Centenarian - Geriatric	0.0251131	-0.191125	0.241351	0.959103	Non-significant
650	CANT1	OID20181	Q8WVQ1	Cardiometabolic	Group	Centenarian - Geriatric	0.0159749	-0.122375	0.154325	0.959563	Non-significant
651	CXCL14	OID20458	O95715	Inflammation	Group	Centenarian - Geriatric	0.0275197	-0.213979	0.269019	0.960595	Non-significant
652	GDF15	OID20251	Q99988	Cardiometabolic	Group	Centenarian - Geriatric	0.0312548	-0.243322	0.305832	0.960679	Non-significant
653	DEFA1_DEFA1B	OID20344	P59665	Cardiometabolic	Group	Centenarian - Geriatric	0.0479131	-0.374267	0.470093	0.960909	Non-significant
654	PDCD6	OID20163	O75340	Cardiometabolic	Group	Centenarian - Geriatric	0.0632762	-0.501653	0.628205	0.961903	Non-significant
655	LTBR	OID20768	P36941	Inflammation	Group	Centenarian - Geriatric	-0.0270719	-0.271391	0.217247	0.962701	Non-significant
656	SCARF1	OID20297	Q14162	Cardiometabolic	Group	Centenarian - Geriatric	0.0247447	-0.199668	0.249157	0.963057	Non-significant
657	ACOX1	OID20124	Q15067	Cardiometabolic	Group	Centenarian - Geriatric	-0.0534413	-0.545505	0.438623	0.964139	Non-significant
658	IL18BP	OID20348	O95998	Cardiometabolic	Group	Centenarian - Geriatric	0.0243877	-0.20383	0.252605	0.965262	Non-significant
659	DCTPP1	OID20148	Q9H773	Cardiometabolic	Group	Centenarian - Geriatric	0.0237513	-0.201225	0.248728	0.96608	Non-significant
660	FKBP1B	OID20618	P68106	Inflammation	Group	Centenarian - Geriatric	0.0383893	-0.327026	0.403804	0.966405	Non-significant
661	CXCL10	OID20697	P02778	Inflammation	Group	Centenarian - Geriatric	0.0424548	-0.383674	0.468584	0.969734	Non-significant
662	CRELD2	OID20751	Q6UXH1	Inflammation	Group	Centenarian - Geriatric	-0.0305405	-0.33972	0.278639	0.97024	Non-significant
663	CCL21	OID20686	O00585	Inflammation	Group	Centenarian - Geriatric	0.0257989	-0.24928	0.300878	0.973131	Non-significant
664	ROBO1	OID20734	Q9Y6N7	Inflammation	Group	Centenarian - Geriatric	-0.0233533	-0.273311	0.226605	0.973333	Non-significant
665	IL17A	OID20469	Q16552	Inflammation	Group	Centenarian - Geriatric	0.0541549	-0.545897	0.654207	0.975094	Non-significant
666	CA13	OID20225	Q8N1Q1	Cardiometabolic	Group	Centenarian - Geriatric	-0.0416215	-0.51605	0.432807	0.976449	Non-significant
667	EIF5A	OID20423	P63241	Inflammation	Group	Centenarian - Geriatric	-0.0216704	-0.270931	0.227591	0.976867	Non-significant
668	TCL1B	OID20058	O95988	Cardiometabolic	Group	Centenarian - Geriatric	0.0550839	-0.580065	0.690233	0.976979	Non-significant
669	VCAM1	OID20396	P19320	Cardiometabolic	Group	Centenarian - Geriatric	0.015739	-0.170422	0.2019	0.978109	Non-significant
670	ACTA2	OID20079	P62736	Cardiometabolic	Group	Centenarian - Geriatric	0.0267742	-0.297521	0.351069	0.979113	Non-significant
671	GDF2	OID20202	Q9UK05	Cardiometabolic	Group	Centenarian - Geriatric	-0.022059	-0.293811	0.249693	0.979803	Non-significant
672	IL7	OID20535	P13232	Inflammation	Group	Centenarian - Geriatric	0.0368794	-0.417805	0.491563	0.979834	Non-significant
673	SPARCL1	OID20361	Q14515	Cardiometabolic	Group	Centenarian - Geriatric	0.0169001	-0.207215	0.241015	0.982545	Non-significant
674	S100P	OID20103	P25815	Cardiometabolic	Group	Centenarian - Geriatric	0.0239907	-0.295761	0.343742	0.982718	Non-significant
675	CBLIF	OID20179	P27352	Cardiometabolic	Group	Centenarian - Geriatric	0.0354206	-0.450157	0.520999	0.983657	Non-significant
676	BTN3A2	OID20540	P78410	Inflammation	Group	Centenarian - Geriatric	-0.0166082	-0.251151	0.217935	0.984592	Non-significant
677	DUOX2	OID20059	Q9NRD8	Cardiometabolic	Group	Centenarian - Geriatric	0.0482413	-0.636546	0.733028	0.984748	Non-significant
678	MCFD2	OID20171	Q8NI22	Cardiometabolic	Group	Centenarian - Geriatric	0.0137457	-0.181719	0.209211	0.984802	Non-significant
679	SORT1	OID20213	Q99523	Cardiometabolic	Group	Centenarian - Geriatric	0.0141495	-0.187251	0.215551	0.984831	Non-significant
680	TFF2	OID20787	Q03403	Inflammation	Group	Centenarian - Geriatric	0.0285993	-0.406994	0.464192	0.986739	Non-significant
681	CTSC	OID20679	P53634	Inflammation	Group	Centenarian - Geriatric	0.019602	-0.283145	0.322349	0.987101	Non-significant
682	PM20D1	OID20149	Q6GTS8	Cardiometabolic	Group	Centenarian - Geriatric	0.0712	-1.05458	1.19698	0.987689	Non-significant
683	CD163	OID20360	Q86VB7	Cardiometabolic	Group	Centenarian - Geriatric	0.0178784	-0.267105	0.302862	0.987885	Non-significant
684	GZMA	OID20663	P12544	Inflammation	Group	Centenarian - Geriatric	0.018343	-0.276107	0.312793	0.988053	Non-significant
685	NECTIN2	OID20222	Q92692	Cardiometabolic	Group	Centenarian - Geriatric	-0.01532	-0.262279	0.231639	0.988153	Non-significant
686	MATN2	OID20767	O00339	Inflammation	Group	Centenarian - Geriatric	-0.0141358	-0.244125	0.215854	0.988369	Non-significant
687	EPHB4	OID20242	P54760	Cardiometabolic	Group	Centenarian - Geriatric	-0.0119964	-0.211068	0.187075	0.988816	Non-significant
688	WAS	OID20479	P42768	Inflammation	Group	Centenarian - Geriatric	0.0260852	-0.43601	0.48818	0.99018	Non-significant
689	CHRDL1	OID20771	Q9BU40	Inflammation	Group	Centenarian - Geriatric	-0.0113478	-0.238554	0.215858	0.992304	Non-significant
690	CPA1	OID20280	P15085	Cardiometabolic	Group	Centenarian - Geriatric	-0.0233572	-0.497151	0.450437	0.992501	Non-significant
691	VEGFA	OID20650	P15692	Inflammation	Group	Centenarian - Geriatric	-0.0138924	-0.296405	0.26862	0.992539	Non-significant
692	REG1B	OID20266	P48304	Cardiometabolic	Group	Centenarian - Geriatric	-0.0188698	-0.427532	0.389793	0.993418	Non-significant
693	CTSD	OID20358	P07339	Cardiometabolic	Group	Centenarian - Geriatric	-0.0129709	-0.300323	0.274381	0.993709	Non-significant
694	IGSF8	OID20167	Q969P0	Cardiometabolic	Group	Centenarian - Geriatric	0.0111506	-0.257534	0.279835	0.99468	Non-significant
695	ADGRE2	OID20755	Q9UHX3	Inflammation	Group	Centenarian - Geriatric	0.00931673	-0.217134	0.235767	0.994771	Non-significant
696	IGFBP3	OID20398	P17936	Cardiometabolic	Group	Centenarian - Geriatric	0.0102425	-0.244744	0.265229	0.995015	Non-significant
697	CXCL12	OID20464	P48061	Inflammation	Group	Centenarian - Geriatric	0.00898003	-0.219331	0.237291	0.99522	Non-significant
698	AMBN	OID20437	Q9NP70	Inflammation	Group	Centenarian - Geriatric	-0.00583468	-0.156036	0.144366	0.995337	Non-significant
699	CCL22	OID20765	O00626	Inflammation	Group	Centenarian - Geriatric	-0.017939	-0.4878	0.451922	0.995495	Non-significant
700	PRSS2	OID20364	P07478	Cardiometabolic	Group	Centenarian - Geriatric	-0.0183653	-0.500911	0.464181	0.995524	Non-significant
701	PNPT1	OID20445	Q8TCS8	Inflammation	Group	Centenarian - Geriatric	0.0135476	-0.355242	0.382337	0.995829	Non-significant
702	NPPC	OID20568	P23582	Inflammation	Group	Centenarian - Geriatric	-0.0152993	-0.432915	0.402316	0.995852	Non-significant
703	SERPINB8	OID20630	P50452	Inflammation	Group	Centenarian - Geriatric	0.00906113	-0.25791	0.276032	0.996438	Non-significant
704	TNF	OID20074	P01375	Cardiometabolic	Group	Centenarian - Geriatric	-0.0148848	-0.464671	0.434901	0.996614	Non-significant
705	CTF1	OID20061	Q16619	Cardiometabolic	Group	Centenarian - Geriatric	-0.0161332	-0.506042	0.473776	0.996647	Non-significant
706	DDC	OID20215	P20711	Cardiometabolic	Group	Centenarian - Geriatric	0.010852	-0.326792	0.348496	0.996806	Non-significant
707	ARTN	OID20446	Q5T4W7	Inflammation	Group	Centenarian - Geriatric	-0.00936518	-0.313188	0.294457	0.997061	Non-significant
708	COL4A1	OID20208	P02462	Cardiometabolic	Group	Centenarian - Geriatric	-0.00960108	-0.324477	0.305275	0.997124	Non-significant
709	MFAP3	OID20057	P55082	Cardiometabolic	Group	Centenarian - Geriatric	-0.0139337	-0.487813	0.459946	0.997326	Non-significant
710	MMP1	OID20672	P03956	Inflammation	Group	Centenarian - Geriatric	0.0157204	-0.535574	0.567015	0.997485	Non-significant
711	TFPI	OID20388	P10646	Cardiometabolic	Group	Centenarian - Geriatric	0.00483441	-0.196056	0.205725	0.998208	Non-significant
712	TSPAN1	OID20078	O60635	Cardiometabolic	Group	Centenarian - Geriatric	0.010908	-0.487562	0.509378	0.998518	Non-significant
713	CKAP4	OID20617	Q07065	Inflammation	Group	Centenarian - Geriatric	0.00478785	-0.224757	0.234333	0.998653	Non-significant
714	MFAP5	OID20239	Q13361	Cardiometabolic	Group	Centenarian - Geriatric	0.00635358	-0.30272	0.315427	0.998692	Non-significant
715	IL24	OID20440	Q13007	Inflammation	Group	Centenarian - Geriatric	-0.0059942	-0.306299	0.29431	0.998767	Non-significant
716	ALDH3A1	OID20512	P30838	Inflammation	Group	Centenarian - Geriatric	-0.00652308	-0.436524	0.423478	0.999287	Non-significant
717	KRT19	OID20596	P08727	Inflammation	Group	Centenarian - Geriatric	0.00592618	-0.42971	0.441562	0.999427	Non-significant
718	IL12B	OID20666	P29460	Inflammation	Group	Centenarian - Geriatric	0.00388178	-0.307038	0.314802	0.999517	Non-significant
719	IL22RA1	OID20449	Q8N6P7	Inflammation	Group	Centenarian - Geriatric	0.00388475	-0.313468	0.321238	0.999536	Non-significant
720	CCL13	OID20655	Q99616	Inflammation	Group	Centenarian - Geriatric	0.00380499	-0.372636	0.380246	0.999684	Non-significant
721	LAMA4	OID20769	Q16363	Inflammation	Group	Centenarian - Geriatric	0.00206167	-0.241971	0.246094	0.999779	Non-significant
722	TGFA	OID20600	P01135	Inflammation	Group	Centenarian - Geriatric	-0.00179447	-0.215224	0.211635	0.999781	Non-significant
723	IL13	OID20430	P35225	Inflammation	Group	Centenarian - Geriatric	0.00578543	-0.921245	0.932816	0.999879	Non-significant
724	LRP11	OID20185	Q86VZ4	Cardiometabolic	Group	Centenarian - Geriatric	0.00149325	-0.273727	0.276714	0.999909	Non-significant

## Sheet: 2.c Geriatric - Healthy
	Assay	OlinkID	UniProt	Panel	term	contrast	log2FoldChange	conf.low	conf.high	Adjusted_pval	Threshold
1	ACTA2	OID20079	P62736	Cardiometabolic	Group	Geriatric - Healthy	1.96029	1.63841	2.28217	1e-16	Significant
2	ACTN4	OID20435	O43707	Inflammation	Group	Geriatric - Healthy	1.48737	1.14568	1.82906	1e-16	Significant
3	ADA2	OID20394	Q9NZK5	Cardiometabolic	Group	Geriatric - Healthy	1.11348	0.858268	1.36868	1e-16	Significant
4	ADAMTS16	OID20089	Q8TE57	Cardiometabolic	Group	Geriatric - Healthy	1.08641	0.861963	1.31086	1e-16	Significant
5	AGRN	OID20786	O00468	Inflammation	Group	Geriatric - Healthy	1.19526	0.926959	1.46356	1e-16	Significant
6	AHCY	OID20199	P23526	Cardiometabolic	Group	Geriatric - Healthy	1.04979	0.774716	1.32486	1e-16	Significant
7	ANGPTL4	OID20703	Q9BY76	Inflammation	Group	Geriatric - Healthy	1.04715	0.802277	1.29202	1e-16	Significant
8	BTN2A1	OID20713	Q7KYR7	Inflammation	Group	Geriatric - Healthy	0.764851	0.558088	0.971614	1e-16	Significant
9	BTN3A2	OID20540	P78410	Inflammation	Group	Geriatric - Healthy	1.24241	1.00961	1.47521	1e-16	Significant
10	C1QA	OID20654	P02745	Inflammation	Group	Geriatric - Healthy	0.479978	0.360384	0.599572	1e-16	Significant
11	CCDC80	OID20226	Q76M96	Cardiometabolic	Group	Geriatric - Healthy	1.35606	1.08097	1.63114	1e-16	Significant
12	CCL14	OID20401	Q16627	Cardiometabolic	Group	Geriatric - Healthy	1.03873	0.76597	1.31148	1e-16	Significant
13	CCL18	OID20395	P55774	Cardiometabolic	Group	Geriatric - Healthy	1.52255	1.16893	1.87617	1e-16	Significant
14	CCL23	OID20693	P55773	Inflammation	Group	Geriatric - Healthy	0.991525	0.736046	1.247	1e-16	Significant
15	CCL27	OID20121	Q9Y4X3	Cardiometabolic	Group	Geriatric - Healthy	2.02548	1.73504	2.31592	1e-16	Significant
16	CCL3	OID20610	P10147	Inflammation	Group	Geriatric - Healthy	1.76529	1.39748	2.1331	1e-16	Significant
17	CCL7	OID20523	P80098	Inflammation	Group	Geriatric - Healthy	2.22552	1.84887	2.60216	1e-16	Significant
18	CCN3	OID20299	P48745	Cardiometabolic	Group	Geriatric - Healthy	1.48578	1.19453	1.77704	1e-16	Significant
19	CD276	OID20680	Q5ZPR3	Inflammation	Group	Geriatric - Healthy	1.19297	0.937866	1.44808	1e-16	Significant
20	CD4	OID20584	P01730	Inflammation	Group	Geriatric - Healthy	0.982323	0.786802	1.17784	1e-16	Significant
21	CD40	OID20724	P25942	Inflammation	Group	Geriatric - Healthy	1.0437	0.803549	1.28385	1e-16	Significant
22	CD59	OID20339	P13987	Cardiometabolic	Group	Geriatric - Healthy	0.894407	0.666638	1.12218	1e-16	Significant
23	CD70	OID20599	P32970	Inflammation	Group	Geriatric - Healthy	1.04919	0.768143	1.33024	1e-16	Significant
24	CD83	OID20565	Q01151	Inflammation	Group	Geriatric - Healthy	0.907076	0.671742	1.14241	1e-16	Significant
25	CDH2	OID20170	P19022	Cardiometabolic	Group	Geriatric - Healthy	0.852585	0.660596	1.04457	1e-16	Significant
26	CHI3L1	OID20399	P36222	Cardiometabolic	Group	Geriatric - Healthy	2.70792	2.24948	3.16635	1e-16	Significant
27	CKAP4	OID20617	Q07065	Inflammation	Group	Geriatric - Healthy	1.25111	1.02327	1.47894	1e-16	Significant
28	CLEC5A	OID20165	Q9NY25	Cardiometabolic	Group	Geriatric - Healthy	0.833903	0.608791	1.05902	1e-16	Significant
29	COL18A1	OID20332	P39060	Cardiometabolic	Group	Geriatric - Healthy	0.775127	0.637057	0.913197	1e-16	Significant
30	COL6A3	OID20292	P12111	Cardiometabolic	Group	Geriatric - Healthy	1.76101	1.48801	2.03401	1e-16	Significant
31	COLEC12	OID20738	Q5KU26	Inflammation	Group	Geriatric - Healthy	1.26647	1.0581	1.47484	1e-16	Significant
32	CRIM1	OID20701	Q9NZV1	Inflammation	Group	Geriatric - Healthy	0.769845	0.560739	0.97895	1e-16	Significant
33	CSF1	OID20719	P09603	Inflammation	Group	Geriatric - Healthy	0.963515	0.712849	1.21418	1e-16	Significant
34	CST3	OID20400	P01034	Cardiometabolic	Group	Geriatric - Healthy	1.21961	1.00475	1.43447	1e-16	Significant
35	CSTB	OID20294	P04080	Cardiometabolic	Group	Geriatric - Healthy	1.62055	1.34445	1.89666	1e-16	Significant
36	CTSL	OID20228	P07711	Cardiometabolic	Group	Geriatric - Healthy	1.04305	0.830198	1.25589	1e-16	Significant
37	CXCL10	OID20697	P02778	Inflammation	Group	Geriatric - Healthy	1.80766	1.3847	2.23061	1e-16	Significant
38	CXCL16	OID20282	Q9H2A7	Cardiometabolic	Group	Geriatric - Healthy	0.694575	0.519452	0.869697	1e-16	Significant
39	CXCL17	OID20622	Q6UXB2	Inflammation	Group	Geriatric - Healthy	1.57987	1.28	1.87973	1e-16	Significant
40	CXCL8	OID20153	P10145	Cardiometabolic	Group	Geriatric - Healthy	1.42393	1.09704	1.75083	1e-16	Significant
41	CXCL8	OID20631	P10145	Inflammation	Group	Geriatric - Healthy	1.38895	1.06264	1.71526	1e-16	Significant
42	CXCL9	OID20675	Q07325	Inflammation	Group	Geriatric - Healthy	2.57754	2.2032	2.95189	1e-16	Significant
43	DCN	OID20106	P07585	Cardiometabolic	Group	Geriatric - Healthy	1.2279	1.00744	1.44836	1e-16	Significant
44	DKK3	OID20264	Q9UBP4	Cardiometabolic	Group	Geriatric - Healthy	1.02943	0.795668	1.26319	1e-16	Significant
45	DPT	OID20278	Q07507	Cardiometabolic	Group	Geriatric - Healthy	0.87083	0.719161	1.0225	1e-16	Significant
46	EFEMP1	OID20414	Q12805	Cardiometabolic	Group	Geriatric - Healthy	1.17197	0.940992	1.40295	1e-16	Significant
47	EGFR	OID20319	P00533	Cardiometabolic	Group	Geriatric - Healthy	-0.551375	-0.678741	-0.424009	1e-16	Significant
48	EGLN1	OID20572	Q9GZT9	Inflammation	Group	Geriatric - Healthy	1.10529	0.8507	1.35988	1e-16	Significant
49	EIF4G1	OID20625	Q04637	Inflammation	Group	Geriatric - Healthy	1.714	1.34266	2.08534	1e-16	Significant
50	EPHB4	OID20242	P54760	Cardiometabolic	Group	Geriatric - Healthy	0.825786	0.628198	1.02337	1e-16	Significant
51	F2R	OID20691	P25116	Inflammation	Group	Geriatric - Healthy	1.2241	0.986976	1.46122	1e-16	Significant
52	FABP1	OID20778	P07148	Inflammation	Group	Geriatric - Healthy	2.40515	1.80997	3.00032	1e-16	Significant
53	FABP4	OID20245	P15090	Cardiometabolic	Group	Geriatric - Healthy	2.30958	1.86539	2.75377	1e-16	Significant
54	FAM3C	OID20233	Q92520	Cardiometabolic	Group	Geriatric - Healthy	0.849797	0.616933	1.08266	1e-16	Significant
55	FAS	OID20316	P25445	Cardiometabolic	Group	Geriatric - Healthy	0.780084	0.598647	0.96152	1e-16	Significant
56	FSTL3	OID20782	O95633	Inflammation	Group	Geriatric - Healthy	1.29618	1.04399	1.54838	1e-16	Significant
57	GDF15	OID20251	Q99988	Cardiometabolic	Group	Geriatric - Healthy	2.45315	2.18062	2.72569	1e-16	Significant
58	HCLS1	OID20648	P14317	Inflammation	Group	Geriatric - Healthy	1.19591	0.920029	1.47179	1e-16	Significant
59	HSPG2	OID20383	P98160	Cardiometabolic	Group	Geriatric - Healthy	1.10064	0.86679	1.3345	1e-16	Significant
60	IGFBP1	OID20246	P08833	Cardiometabolic	Group	Geriatric - Healthy	2.35878	1.8928	2.82477	1e-16	Significant
61	IGFBP2	OID20325	P18065	Cardiometabolic	Group	Geriatric - Healthy	1.63219	1.37861	1.88577	1e-16	Significant
62	IGFBPL1	OID20155	Q8WX77	Cardiometabolic	Group	Geriatric - Healthy	1.20325	0.980815	1.42569	1e-16	Significant
63	IGSF8	OID20167	Q969P0	Cardiometabolic	Group	Geriatric - Healthy	1.01341	0.746723	1.28009	1e-16	Significant
64	IL12RB1	OID20486	P42701	Inflammation	Group	Geriatric - Healthy	1.18049	0.864224	1.49676	1e-16	Significant
65	IL18BP	OID20348	O95998	Cardiometabolic	Group	Geriatric - Healthy	1.06891	0.842394	1.29543	1e-16	Significant
66	IL1RN	OID20700	P18510	Inflammation	Group	Geriatric - Healthy	1.67346	1.29159	2.05533	1e-16	Significant
67	IL2RA	OID20267	P01589	Cardiometabolic	Group	Geriatric - Healthy	1.04056	0.786781	1.29433	1e-16	Significant
68	IL4R	OID20576	P24394	Inflammation	Group	Geriatric - Healthy	1.52454	1.22648	1.8226	1e-16	Significant
69	IL6	OID20101	P05231	Cardiometabolic	Group	Geriatric - Healthy	2.76177	2.2298	3.29374	1e-16	Significant
70	IL6	OID20563	P05231	Inflammation	Group	Geriatric - Healthy	2.84005	2.29856	3.38154	1e-16	Significant
71	IRAK1	OID20485	P51617	Inflammation	Group	Geriatric - Healthy	0.8895	0.664926	1.11407	1e-16	Significant
72	ITGA11	OID20581	Q9UKX5	Inflammation	Group	Geriatric - Healthy	-0.894588	-1.1341	-0.655076	1e-16	Significant
73	ITIH3	OID20352	Q06033	Cardiometabolic	Group	Geriatric - Healthy	1.09352	0.851092	1.33594	1e-16	Significant
74	KIT	OID20370	P10721	Cardiometabolic	Group	Geriatric - Healthy	-0.890889	-1.07606	-0.705716	1e-16	Significant
75	KRT19	OID20596	P08727	Inflammation	Group	Geriatric - Healthy	1.86199	1.4296	2.29438	1e-16	Significant
76	LAIR1	OID20737	Q6GTX8	Inflammation	Group	Geriatric - Healthy	1.74181	1.42874	2.05488	1e-16	Significant
77	LAMP3	OID20638	Q9UQV4	Inflammation	Group	Geriatric - Healthy	1.17094	0.886043	1.45584	1e-16	Significant
78	LGALS1	OID20154	P09382	Cardiometabolic	Group	Geriatric - Healthy	1.02457	0.830639	1.2185	1e-16	Significant
79	LGALS3	OID20284	P17931	Cardiometabolic	Group	Geriatric - Healthy	0.886268	0.688778	1.08376	1e-16	Significant
80	LGALS4	OID20748	P56470	Inflammation	Group	Geriatric - Healthy	1.40606	1.08562	1.7265	1e-16	Significant
81	LGALS9	OID20781	O00182	Inflammation	Group	Geriatric - Healthy	1.50207	1.2707	1.73343	1e-16	Significant
82	LILRB4	OID20429	Q8NHJ6	Inflammation	Group	Geriatric - Healthy	1.64411	1.34261	1.94562	1e-16	Significant
83	LSP1	OID20530	P33241	Inflammation	Group	Geriatric - Healthy	0.89795	0.664141	1.13176	1e-16	Significant
84	LTBP2	OID20254	Q14767	Cardiometabolic	Group	Geriatric - Healthy	1.79459	1.52915	2.06004	1e-16	Significant
85	LTBR	OID20768	P36941	Inflammation	Group	Geriatric - Healthy	0.942513	0.700014	1.18501	1e-16	Significant
86	LY6D	OID20708	Q14210	Inflammation	Group	Geriatric - Healthy	1.31842	0.997815	1.63902	1e-16	Significant
87	MAPK9	OID20557	P45984	Inflammation	Group	Geriatric - Healthy	0.827408	0.667568	0.987248	1e-16	Significant
88	MCFD2	OID20171	Q8NI22	Cardiometabolic	Group	Geriatric - Healthy	0.816997	0.622989	1.01101	1e-16	Significant
89	MLN	OID20541	P12872	Inflammation	Group	Geriatric - Healthy	2.59134	2.12889	3.05378	1e-16	Significant
90	MMP7	OID20087	P09237	Cardiometabolic	Group	Geriatric - Healthy	0.81761	0.685368	0.949851	1e-16	Significant
91	MSTN	OID20115	O14793	Cardiometabolic	Group	Geriatric - Healthy	-1.60838	-2.05016	-1.16659	1e-16	Significant
92	NECTIN2	OID20222	Q92692	Cardiometabolic	Group	Geriatric - Healthy	1.17277	0.927648	1.41789	1e-16	Significant
93	NPDC1	OID20205	Q9NQX5	Cardiometabolic	Group	Geriatric - Healthy	1.32048	1.02553	1.61544	1e-16	Significant
94	NPPB	OID20049	P16860	Cardiometabolic	Group	Geriatric - Healthy	4.17769	3.38189	4.9735	1e-16	Significant
95	NT-proBNP	OID20125	NTproBNP	Cardiometabolic	Group	Geriatric - Healthy	3.80924	3.0399	4.57859	1e-16	Significant
96	PAG1	OID20108	Q9NWQ8	Cardiometabolic	Group	Geriatric - Healthy	1.29593	1.03194	1.55992	1e-16	Significant
97	PGF	OID20673	P49763	Inflammation	Group	Geriatric - Healthy	1.02632	0.84138	1.21127	1e-16	Significant
98	PI3	OID20326	P19957	Cardiometabolic	Group	Geriatric - Healthy	1.48956	1.08289	1.89623	1e-16	Significant
99	PILRB	OID20197	Q9UKJ0	Cardiometabolic	Group	Geriatric - Healthy	1.15393	0.865442	1.44241	1e-16	Significant
100	PLAT	OID20247	P00750	Cardiometabolic	Group	Geriatric - Healthy	2.0744	1.5426	2.60619	1e-16	Significant
101	PLAUR	OID20764	Q03405	Inflammation	Group	Geriatric - Healthy	1.44092	1.21645	1.6654	1e-16	Significant
102	PLIN3	OID20143	O60664	Cardiometabolic	Group	Geriatric - Healthy	0.988574	0.760618	1.21653	1e-16	Significant
103	PPP1R2	OID20176	P41236	Cardiometabolic	Group	Geriatric - Healthy	1.07101	0.824995	1.31702	1e-16	Significant
104	PRELP	OID20766	P51888	Inflammation	Group	Geriatric - Healthy	0.692185	0.509452	0.874917	1e-16	Significant
105	PTGDS	OID20408	P41222	Cardiometabolic	Group	Geriatric - Healthy	1.08163	0.805486	1.35778	1e-16	Significant
106	PTN	OID20083	P21246	Cardiometabolic	Group	Geriatric - Healthy	3.88781	3.2737	4.50193	1e-16	Significant
107	RARRES2	OID20373	Q99969	Cardiometabolic	Group	Geriatric - Healthy	1.3726	1.07834	1.66686	1e-16	Significant
108	REG3A	OID20258	Q06141	Cardiometabolic	Group	Geriatric - Healthy	1.94993	1.50306	2.3968	1e-16	Significant
109	RNASET2	OID20321	O00584	Cardiometabolic	Group	Geriatric - Healthy	0.656142	0.484374	0.82791	1e-16	Significant
110	SAMD9L	OID20536	Q8IVG5	Inflammation	Group	Geriatric - Healthy	1.23752	0.981735	1.49331	1e-16	Significant
111	SCGB1A1	OID20688	P11684	Inflammation	Group	Geriatric - Healthy	1.1353	0.82881	1.44179	1e-16	Significant
112	SCRN1	OID20542	Q12765	Inflammation	Group	Geriatric - Healthy	0.835808	0.620612	1.051	1e-16	Significant
113	SDC1	OID20169	P18827	Cardiometabolic	Group	Geriatric - Healthy	1.44458	1.09002	1.79915	1e-16	Significant
114	SEMA3F	OID20186	Q13275	Cardiometabolic	Group	Geriatric - Healthy	0.677063	0.497456	0.85667	1e-16	Significant
115	SIGLEC1	OID20690	Q9BZZ2	Inflammation	Group	Geriatric - Healthy	1.24518	0.942401	1.54796	1e-16	Significant
116	SLC39A5	OID20539	Q6ZMH5	Inflammation	Group	Geriatric - Healthy	1.54957	1.28062	1.81851	1e-16	Significant
117	SNX9	OID20135	Q9Y5X1	Cardiometabolic	Group	Geriatric - Healthy	0.868183	0.670681	1.06568	1e-16	Significant
118	SPINT2	OID20720	O43291	Inflammation	Group	Geriatric - Healthy	0.777084	0.568467	0.9857	1e-16	Significant
119	SPON1	OID20759	Q9HCB6	Inflammation	Group	Geriatric - Healthy	1.07187	0.782918	1.36082	1e-16	Significant
120	SPON2	OID20221	Q9BUD6	Cardiometabolic	Group	Geriatric - Healthy	1.44065	1.24701	1.63428	1e-16	Significant
121	SPP1	OID20322	P10451	Cardiometabolic	Group	Geriatric - Healthy	1.41452	1.14713	1.68191	1e-16	Significant
122	ST6GAL1	OID20302	P15907	Cardiometabolic	Group	Geriatric - Healthy	0.869332	0.657938	1.08073	1e-16	Significant
123	SULT2A1	OID20508	Q06520	Inflammation	Group	Geriatric - Healthy	1.2555	0.959879	1.55111	1e-16	Significant
124	TFF3	OID20371	Q07654	Cardiometabolic	Group	Geriatric - Healthy	1.32595	0.98246	1.66944	1e-16	Significant
125	TGFA	OID20600	P01135	Inflammation	Group	Geriatric - Healthy	0.962129	0.75029	1.17397	1e-16	Significant
126	TGFB1	OID20621	P01137	Inflammation	Group	Geriatric - Healthy	0.851218	0.661555	1.04088	1e-16	Significant
127	TIMP1	OID20418	P01033	Cardiometabolic	Group	Geriatric - Healthy	1.10218	0.896595	1.30777	1e-16	Significant
128	TNF	OID20473	P01375	Inflammation	Group	Geriatric - Healthy	1.36294	1.1254	1.60047	1e-16	Significant
129	TNFRSF11A	OID20646	Q9Y6Q6	Inflammation	Group	Geriatric - Healthy	1.97907	1.66819	2.28995	1e-16	Significant
130	TNFRSF11B	OID20735	O00300	Inflammation	Group	Geriatric - Healthy	1.07846	0.848751	1.30818	1e-16	Significant
131	TNFRSF14	OID20783	Q92956	Inflammation	Group	Geriatric - Healthy	1.33021	1.08666	1.57377	1e-16	Significant
132	TNFRSF4	OID20653	P43489	Inflammation	Group	Geriatric - Healthy	1.08266	0.841559	1.32376	1e-16	Significant
133	TNFSF13	OID20733	O75888	Inflammation	Group	Geriatric - Healthy	1.26199	1.0071	1.51688	1e-16	Significant
134	TREM2	OID20731	Q9NZC2	Inflammation	Group	Geriatric - Healthy	2.0601	1.6833	2.4369	1e-16	Significant
135	VCAM1	OID20396	P19320	Cardiometabolic	Group	Geriatric - Healthy	0.720167	0.535393	0.904942	1e-16	Significant
136	VEGFA	OID20650	P15692	Inflammation	Group	Geriatric - Healthy	1.1003	0.819896	1.38071	1e-16	Significant
137	WNT9A	OID20460	O14904	Inflammation	Group	Geriatric - Healthy	1.34894	1.09483	1.60304	1e-16	Significant
138	XG	OID20259	P55808	Cardiometabolic	Group	Geriatric - Healthy	1.35283	1.03404	1.67163	1e-16	Significant
139	ZBTB17	OID20082	Q13105	Cardiometabolic	Group	Geriatric - Healthy	1.07747	0.84297	1.31198	1e-16	Significant
140	SERPINA11	OID20281	Q86U17	Cardiometabolic	Group	Geriatric - Healthy	0.785027	0.568784	1.00127	7.54952e-15	Significant
141	SIRPB1	OID20739	O00241	Inflammation	Group	Geriatric - Healthy	1.18706	0.85935	1.51478	1.39888e-14	Significant
142	PRDX5	OID20644	P30044	Inflammation	Group	Geriatric - Healthy	1.01117	0.731842	1.29049	1.60982e-14	Significant
143	ESM1	OID20758	Q9NQ30	Inflammation	Group	Geriatric - Healthy	1.40215	1.01424	1.79006	2.08722e-14	Significant
144	NUB1	OID20510	Q9Y5A7	Inflammation	Group	Geriatric - Healthy	0.987049	0.713779	1.26032	2.35367e-14	Significant
145	CCL15	OID20328	Q16663	Cardiometabolic	Group	Geriatric - Healthy	1.08386	0.783672	1.38404	2.4869e-14	Significant
146	IL10RB	OID20696	Q08334	Inflammation	Group	Geriatric - Healthy	0.813465	0.586822	1.04011	5.01821e-14	Significant
147	CHRDL1	OID20771	Q9BU40	Inflammation	Group	Geriatric - Healthy	0.806778	0.581265	1.03229	6.57252e-14	Significant
148	EPHA1	OID20677	P21709	Inflammation	Group	Geriatric - Healthy	0.682616	0.491365	0.873867	7.91589e-14	Significant
149	SCARF1	OID20297	Q14162	Cardiometabolic	Group	Geriatric - Healthy	0.794952	0.572212	1.01769	7.9492e-14	Significant
150	PPP1R9B	OID20643	Q96SB3	Inflammation	Group	Geriatric - Healthy	1.24003	0.890599	1.58946	1.1724e-13	Significant
151	IGFBP7	OID20236	Q16270	Cardiometabolic	Group	Geriatric - Healthy	0.641687	0.459149	0.824224	2.10831e-13	Significant
152	FGF5	OID20490	P12034	Inflammation	Group	Geriatric - Healthy	0.832374	0.594428	1.07032	2.76112e-13	Significant
153	CD79B	OID20635	P40259	Inflammation	Group	Geriatric - Healthy	1.06637	0.760672	1.37207	3.21076e-13	Significant
154	PDGFRA	OID20133	P16234	Cardiometabolic	Group	Geriatric - Healthy	0.728986	0.519461	0.938512	3.68372e-13	Significant
155	LRRN1	OID20438	Q6UXK5	Inflammation	Group	Geriatric - Healthy	-0.924865	-1.19071	-0.659023	3.69482e-13	Significant
156	ENPP5	OID20736	Q9UJA9	Inflammation	Group	Geriatric - Healthy	-0.884543	-1.13885	-0.630232	3.73923e-13	Significant
157	IL16	OID20633	Q14005	Inflammation	Group	Geriatric - Healthy	1.00142	0.712753	1.29008	4.24771e-13	Significant
158	LCN2	OID20392	P80188	Cardiometabolic	Group	Geriatric - Healthy	1.04214	0.741257	1.34301	4.60521e-13	Significant
159	IKBKG	OID20544	Q9Y6K9	Inflammation	Group	Geriatric - Healthy	1.09055	0.774867	1.40624	5.25135e-13	Significant
160	SMOC2	OID20730	Q9H3U7	Inflammation	Group	Geriatric - Healthy	0.936089	0.664719	1.20746	5.64659e-13	Significant
161	LBP	OID20355	P18428	Cardiometabolic	Group	Geriatric - Healthy	1.21336	0.860907	1.56581	6.21947e-13	Significant
162	ACP5	OID20314	P13686	Cardiometabolic	Group	Geriatric - Healthy	0.837251	0.593755	1.08075	6.59472e-13	Significant
163	STK11	OID20077	Q15831	Cardiometabolic	Group	Geriatric - Healthy	0.866382	0.613263	1.1195	8.20455e-13	Significant
164	STX8	OID20531	Q9UNK0	Inflammation	Group	Geriatric - Healthy	0.909122	0.643272	1.17497	8.57203e-13	Significant
165	CLEC4A	OID20573	Q9UMR7	Inflammation	Group	Geriatric - Healthy	-0.723339	-0.935047	-0.511631	8.93396e-13	Significant
166	DEFA1_DEFA1B	OID20344	P59665	Cardiometabolic	Group	Geriatric - Healthy	1.42408	1.00504	1.84311	1.14375e-12	Significant
167	MERTK	OID20657	Q12866	Inflammation	Group	Geriatric - Healthy	0.622831	0.438607	0.807054	1.45162e-12	Significant
168	RETN	OID20327	Q9HD89	Cardiometabolic	Group	Geriatric - Healthy	0.954621	0.671577	1.23766	1.61926e-12	Significant
169	NID1	OID20362	P14543	Cardiometabolic	Group	Geriatric - Healthy	0.75996	0.534269	0.985651	1.74172e-12	Significant
170	TFF2	OID20787	Q03403	Inflammation	Group	Geriatric - Healthy	1.45422	1.02188	1.88657	1.82998e-12	Significant
171	PTX3	OID20570	P26022	Inflammation	Group	Geriatric - Healthy	0.80739	0.567072	1.04771	1.92468e-12	Significant
172	NCF2	OID20567	P19878	Inflammation	Group	Geriatric - Healthy	1.3354	0.936917	1.73389	2.15483e-12	Significant
173	ESAM	OID20270	Q96AP7	Cardiometabolic	Group	Geriatric - Healthy	0.811705	0.569424	1.05399	2.18148e-12	Significant
174	CCL11	OID20668	P51671	Inflammation	Group	Geriatric - Healthy	0.677813	0.475333	0.880293	2.26119e-12	Significant
175	LRP11	OID20185	Q86VZ4	Cardiometabolic	Group	Geriatric - Healthy	0.911215	0.638045	1.18439	2.64522e-12	Significant
176	IGFBP6	OID20413	P24592	Cardiometabolic	Group	Geriatric - Healthy	0.89677	0.625189	1.16835	4.11293e-12	Significant
177	ACE2	OID20105	Q9BYF1	Cardiometabolic	Group	Geriatric - Healthy	1.21625	0.846917	1.58558	4.62097e-12	Significant
178	PRSS8	OID20763	Q16651	Inflammation	Group	Geriatric - Healthy	0.879991	0.612461	1.14752	4.8539e-12	Significant
179	IL15RA	OID20498	Q13261	Inflammation	Group	Geriatric - Healthy	0.867935	0.602897	1.13297	5.86453e-12	Significant
180	HYOU1	OID20300	Q9Y4L1	Cardiometabolic	Group	Geriatric - Healthy	0.450085	0.312391	0.587779	6.34082e-12	Significant
181	CCL16	OID20334	O15467	Cardiometabolic	Group	Geriatric - Healthy	1.11169	0.770891	1.45249	6.91613e-12	Significant
182	HEXIM1	OID20589	O94992	Inflammation	Group	Geriatric - Healthy	0.895737	0.621087	1.17039	6.97464e-12	Significant
183	FST	OID20770	P19883	Inflammation	Group	Geriatric - Healthy	0.862327	0.597584	1.12707	7.35834e-12	Significant
184	S100A11	OID20130	P31949	Cardiometabolic	Group	Geriatric - Healthy	0.636503	0.440807	0.832198	7.82097e-12	Significant
185	TINAGL1	OID20180	Q9GZM7	Cardiometabolic	Group	Geriatric - Healthy	0.553986	0.383389	0.724584	8.35998e-12	Significant
186	TNC	OID20359	P24821	Cardiometabolic	Group	Geriatric - Healthy	0.896206	0.619556	1.17286	9.24938e-12	Significant
187	GPR37	OID20095	O15354	Cardiometabolic	Group	Geriatric - Healthy	1.5147	1.04666	1.98275	9.64828e-12	Significant
188	SPINK4	OID20509	O60575	Inflammation	Group	Geriatric - Healthy	1.59214	1.09864	2.08564	1.09734e-11	Significant
189	CCL13	OID20655	Q99616	Inflammation	Group	Geriatric - Healthy	1.20477	0.831136	1.57841	1.12254e-11	Significant
190	PRKAB1	OID20444	Q9Y478	Inflammation	Group	Geriatric - Healthy	0.854138	0.589036	1.11924	1.15954e-11	Significant
191	IFNGR1	OID20678	P15260	Inflammation	Group	Geriatric - Healthy	0.606946	0.418349	0.795544	1.21623e-11	Significant
192	NBN	OID20442	O60934	Inflammation	Group	Geriatric - Healthy	0.942897	0.64787	1.23792	1.61712e-11	Significant
193	CD46	OID20380	P15529	Cardiometabolic	Group	Geriatric - Healthy	0.562681	0.385647	0.739715	2.02469e-11	Significant
194	TYMP	OID20234	P19971	Cardiometabolic	Group	Geriatric - Healthy	0.958141	0.655472	1.26081	2.38168e-11	Significant
195	B4GALT1	OID20780	P15291	Inflammation	Group	Geriatric - Healthy	0.585359	0.399034	0.771685	3.23315e-11	Significant
196	UMOD	OID20237	P07911	Cardiometabolic	Group	Geriatric - Healthy	-1.05664	-1.39393	-0.719341	3.62039e-11	Significant
197	FADD	OID20151	Q13158	Cardiometabolic	Group	Geriatric - Healthy	0.847452	0.575725	1.11918	4.31712e-11	Significant
198	DPP4	OID20406	P27487	Cardiometabolic	Group	Geriatric - Healthy	-0.585727	-0.773608	-0.397846	4.38485e-11	Significant
199	PREB	OID20439	Q9HCU5	Inflammation	Group	Geriatric - Healthy	0.584436	0.39694	0.771932	4.41169e-11	Significant
200	CGREF1	OID20152	Q99674	Cardiometabolic	Group	Geriatric - Healthy	0.958248	0.650661	1.26583	4.50653e-11	Significant
201	TFPI	OID20388	P10646	Cardiometabolic	Group	Geriatric - Healthy	0.619933	0.420539	0.819327	4.87922e-11	Significant
202	HSPB1	OID20230	P04792	Cardiometabolic	Group	Geriatric - Healthy	1.1202	0.759653	1.48074	5.01206e-11	Significant
203	SERPINB8	OID20630	P50452	Inflammation	Group	Geriatric - Healthy	0.823129	0.558147	1.08811	5.0508e-11	Significant
204	LACTB2	OID20150	Q53H82	Cardiometabolic	Group	Geriatric - Healthy	0.704161	0.47711	0.931213	5.38177e-11	Significant
205	IL17A	OID20469	Q16552	Inflammation	Group	Geriatric - Healthy	1.84567	1.25009	2.44125	5.54619e-11	Significant
206	MPHOSPH8	OID20092	Q99549	Cardiometabolic	Group	Geriatric - Healthy	1.01736	0.687737	1.34698	6.4917e-11	Significant
207	IL11	OID20455	P20809	Inflammation	Group	Geriatric - Healthy	1.68934	1.14151	2.23716	6.71853e-11	Significant
208	MFAP5	OID20239	Q13361	Cardiometabolic	Group	Geriatric - Healthy	0.939251	0.63248	1.24602	8.85778e-11	Significant
209	IL12B	OID20666	P29460	Inflammation	Group	Geriatric - Healthy	0.940801	0.632198	1.24941	1.04467e-10	Significant
210	LILRA5	OID20209	A6NI73	Cardiometabolic	Group	Geriatric - Healthy	0.696811	0.466029	0.927593	1.50554e-10	Significant
211	PLA2G2A	OID20274	P14555	Cardiometabolic	Group	Geriatric - Healthy	1.40214	0.937574	1.86671	1.52804e-10	Significant
212	CCL25	OID20674	O15444	Inflammation	Group	Geriatric - Healthy	0.718338	0.480098	0.956577	1.58553e-10	Significant
213	CTSZ	OID20365	Q9UBR2	Cardiometabolic	Group	Geriatric - Healthy	0.59624	0.398097	0.794384	1.70991e-10	Significant
214	REG1B	OID20266	P48304	Cardiometabolic	Group	Geriatric - Healthy	1.22038	0.814765	1.626	1.71925e-10	Significant
215	VWF	OID20256	P04275	Cardiometabolic	Group	Geriatric - Healthy	1.33984	0.894395	1.78528	1.7371e-10	Significant
216	OSCAR	OID20776	Q8IYS5	Inflammation	Group	Geriatric - Healthy	0.711791	0.474889	0.948693	1.8097e-10	Significant
217	NCR1	OID20566	O76036	Inflammation	Group	Geriatric - Healthy	0.839201	0.558596	1.11981	2.15127e-10	Significant
218	CTSD	OID20358	P07339	Cardiometabolic	Group	Geriatric - Healthy	0.851527	0.566316	1.13674	2.29147e-10	Significant
219	DNAJA2	OID20627	O60884	Inflammation	Group	Geriatric - Healthy	0.687261	0.455195	0.919327	3.08959e-10	Significant
220	EIF4EBP1	OID20162	Q13541	Cardiometabolic	Group	Geriatric - Healthy	0.940162	0.622605	1.25772	3.12346e-10	Significant
221	CNDP1	OID20347	Q96KN2	Cardiometabolic	Group	Geriatric - Healthy	-0.895727	-1.19846	-0.592997	3.19296e-10	Significant
222	IFNG	OID20495	P01579	Inflammation	Group	Geriatric - Healthy	2.33538	1.54317	3.12759	3.65328e-10	Significant
223	REG1A	OID20415	P05451	Cardiometabolic	Group	Geriatric - Healthy	1.19633	0.788083	1.60457	4.5341e-10	Significant
224	ANGPTL1	OID20211	O95841	Cardiometabolic	Group	Geriatric - Healthy	0.570974	0.374995	0.766954	5.58742e-10	Significant
225	BACH1	OID20505	O14867	Inflammation	Group	Geriatric - Healthy	0.737679	0.484157	0.9912	5.84845e-10	Significant
226	BCR	OID20558	P11274	Inflammation	Group	Geriatric - Healthy	0.982872	0.641658	1.32408	8.36502e-10	Significant
227	PON3	OID20777	Q15166	Inflammation	Group	Geriatric - Healthy	-0.508408	-0.685677	-0.331139	9.74729e-10	Significant
228	CXADR	OID20561	P78310	Inflammation	Group	Geriatric - Healthy	0.87783	0.571393	1.18427	1.01561e-09	Significant
229	AGRP	OID20658	O00253	Inflammation	Group	Geriatric - Healthy	0.857144	0.557465	1.15682	1.07183e-09	Significant
230	NADK	OID20178	O95544	Cardiometabolic	Group	Geriatric - Healthy	0.976889	0.632799	1.32098	1.38654e-09	Significant
231	PDLIM7	OID20729	Q9NR12	Inflammation	Group	Geriatric - Healthy	1.27849	0.827602	1.72937	1.44755e-09	Significant
232	F9	OID20349	P00740	Cardiometabolic	Group	Geriatric - Healthy	0.31655	0.204667	0.428433	1.56071e-09	Significant
233	PTPRF	OID20310	P10586	Cardiometabolic	Group	Geriatric - Healthy	0.589464	0.379998	0.798929	1.87556e-09	Significant
234	CLTA	OID20118	P09496	Cardiometabolic	Group	Geriatric - Healthy	0.956821	0.61495	1.29869	2.25791e-09	Significant
235	REG4	OID20784	Q9BYZ8	Inflammation	Group	Geriatric - Healthy	0.918294	0.588877	1.24771	2.58243e-09	Significant
236	SH2D1A	OID20514	O60880	Inflammation	Group	Geriatric - Healthy	0.852321	0.54644	1.1582	2.61965e-09	Significant
237	USP8	OID20110	P40818	Cardiometabolic	Group	Geriatric - Healthy	0.892971	0.571646	1.2143	2.86406e-09	Significant
238	DFFA	OID20620	O00273	Inflammation	Group	Geriatric - Healthy	0.660919	0.422893	0.898945	2.94676e-09	Significant
239	GPNMB	OID20173	Q14956	Cardiometabolic	Group	Geriatric - Healthy	0.522692	0.334056	0.711329	3.15827e-09	Significant
240	ADAMTS13	OID20249	Q76LX8	Cardiometabolic	Group	Geriatric - Healthy	-0.456502	-0.621419	-0.291585	3.26721e-09	Significant
241	SIGLEC10	OID20537	Q96LC7	Inflammation	Group	Geriatric - Healthy	0.727336	0.46403	0.990643	3.50079e-09	Significant
242	KLRD1	OID20632	Q13241	Inflammation	Group	Geriatric - Healthy	0.757387	0.481937	1.03284	4.07498e-09	Significant
243	ATP5IF1	OID20760	Q9UII2	Inflammation	Group	Geriatric - Healthy	1.31357	0.834739	1.79241	4.39735e-09	Significant
244	PIK3AP1	OID20587	Q6ZUJ8	Inflammation	Group	Geriatric - Healthy	0.845671	0.536342	1.155	4.91882e-09	Significant
245	METAP1D	OID20519	Q6UB28	Inflammation	Group	Geriatric - Healthy	0.971102	0.614603	1.3276	5.53416e-09	Significant
246	CDSN	OID20667	Q15517	Inflammation	Group	Geriatric - Healthy	0.807398	0.510435	1.10436	5.884e-09	Significant
247	CCL28	OID20569	Q9NRJ3	Inflammation	Group	Geriatric - Healthy	1.12869	0.713414	1.54397	5.94885e-09	Significant
248	CD14	OID20378	P08571	Cardiometabolic	Group	Geriatric - Healthy	0.827402	0.522431	1.13237	6.30458e-09	Significant
249	BSG	OID20626	P35613	Inflammation	Group	Geriatric - Healthy	0.413021	0.260652	0.56539	6.48631e-09	Significant
250	ROR1	OID20224	Q01973	Cardiometabolic	Group	Geriatric - Healthy	0.575883	0.362339	0.789428	7.64743e-09	Significant
251	CDH1	OID20353	P12830	Cardiometabolic	Group	Geriatric - Healthy	0.588357	0.370067	0.806648	7.78364e-09	Significant
252	CCN2	OID20709	P29279	Inflammation	Group	Geriatric - Healthy	0.840022	0.528165	1.15188	7.9402e-09	Significant
253	LILRB2	OID20301	Q8N423	Cardiometabolic	Group	Geriatric - Healthy	0.576268	0.362295	0.790241	7.98074e-09	Significant
254	S100P	OID20103	P25815	Cardiometabolic	Group	Geriatric - Healthy	0.853361	0.535991	1.17073	8.40029e-09	Significant
255	ITM2A	OID20504	O43736	Inflammation	Group	Geriatric - Healthy	0.769536	0.482757	1.05631	8.96235e-09	Significant
256	HPCAL1	OID20615	P37235	Inflammation	Group	Geriatric - Healthy	0.74632	0.467735	1.0249	9.44217e-09	Significant
257	ARHGEF12	OID20554	Q9NZN5	Inflammation	Group	Geriatric - Healthy	0.997818	0.623397	1.37224	1.1139e-08	Significant
258	IL19	OID20158	Q9UHD0	Cardiometabolic	Group	Geriatric - Healthy	1.25101	0.780553	1.72146	1.19293e-08	Significant
259	GLRX	OID20195	P35754	Cardiometabolic	Group	Geriatric - Healthy	0.738083	0.460253	1.01591	1.22923e-08	Significant
260	SSC5D	OID20351	A1L4H1	Cardiometabolic	Group	Geriatric - Healthy	0.68561	0.427452	0.943768	1.24115e-08	Significant
261	IL17RB	OID20585	Q9NRM6	Inflammation	Group	Geriatric - Healthy	0.669779	0.417399	0.922158	1.26951e-08	Significant
262	ICAM1	OID20411	P05362	Cardiometabolic	Group	Geriatric - Healthy	0.435355	0.270968	0.599742	1.35436e-08	Significant
263	COL9A1	OID20550	P20849	Inflammation	Group	Geriatric - Healthy	0.971259	0.602393	1.34013	1.61986e-08	Significant
264	CD163	OID20360	Q86VB7	Cardiometabolic	Group	Geriatric - Healthy	0.734625	0.451765	1.01749	2.46487e-08	Significant
265	CLC	OID20126	Q05315	Cardiometabolic	Group	Geriatric - Healthy	1.07931	0.662956	1.49565	2.60717e-08	Significant
266	MGMT	OID20588	P16455	Inflammation	Group	Geriatric - Healthy	1.09815	0.673172	1.52314	2.87125e-08	Significant
267	YTHDF3	OID20478	Q7Z739	Inflammation	Group	Geriatric - Healthy	0.661475	0.405316	0.917635	2.92903e-08	Significant
268	ANGPTL3	OID20407	Q9Y5C1	Cardiometabolic	Group	Geriatric - Healthy	0.557217	0.341141	0.773293	3.0495e-08	Significant
269	DLK1	OID20295	P80370	Cardiometabolic	Group	Geriatric - Healthy	0.868063	0.531056	1.20507	3.1573e-08	Significant
270	CXCL14	OID20458	O95715	Inflammation	Group	Geriatric - Healthy	0.617412	0.377712	0.857112	3.15861e-08	Significant
271	OLR1	OID20183	P78380	Cardiometabolic	Group	Geriatric - Healthy	0.743082	0.452146	1.03402	4.05711e-08	Significant
272	SIRPA	OID20304	P78324	Cardiometabolic	Group	Geriatric - Healthy	0.530701	0.321771	0.739631	4.76812e-08	Significant
273	IL18R1	OID20652	Q13478	Inflammation	Group	Geriatric - Healthy	0.494745	0.299415	0.690076	5.18051e-08	Significant
274	NFATC1	OID20545	O95644	Inflammation	Group	Geriatric - Healthy	0.70266	0.423472	0.981849	6.22856e-08	Significant
275	NUDC	OID20623	Q9Y266	Inflammation	Group	Geriatric - Healthy	0.650207	0.391587	0.908827	6.42068e-08	Significant
276	CLEC1A	OID20099	Q8NC01	Cardiometabolic	Group	Geriatric - Healthy	0.708311	0.426484	0.990138	6.48367e-08	Significant
277	CA3	OID20271	P07451	Cardiometabolic	Group	Geriatric - Healthy	0.770099	0.462927	1.07727	6.96134e-08	Significant
278	CD160	OID20647	O95971	Inflammation	Group	Geriatric - Healthy	0.818596	0.489499	1.14769	8.70924e-08	Significant
279	IL15	OID20562	P40933	Inflammation	Group	Geriatric - Healthy	0.506251	0.302724	0.709778	8.71088e-08	Significant
280	PRKAR1A	OID20146	P10644	Cardiometabolic	Group	Geriatric - Healthy	0.929498	0.554876	1.30412	9.3493e-08	Significant
281	CA5A	OID20075	P35218	Cardiometabolic	Group	Geriatric - Healthy	1.54325	0.920949	2.16555	9.48336e-08	Significant
282	TCN2	OID20341	P20062	Cardiometabolic	Group	Geriatric - Healthy	0.599749	0.357613	0.841885	9.81132e-08	Significant
283	SIGLEC7	OID20190	Q9Y286	Cardiometabolic	Group	Geriatric - Healthy	0.452719	0.269743	0.635694	1.01177e-07	Significant
284	ENAH	OID20497	Q8N8S7	Inflammation	Group	Geriatric - Healthy	0.656505	0.390671	0.922339	1.06586e-07	Significant
285	TFRC	OID20369	P02786	Cardiometabolic	Group	Geriatric - Healthy	0.655403	0.390002	0.920803	1.06732e-07	Significant
286	IL1B	OID20427	P01584	Inflammation	Group	Geriatric - Healthy	1.49842	0.890247	2.10659	1.13814e-07	Significant
287	IL17C	OID20477	Q9P0M4	Inflammation	Group	Geriatric - Healthy	1.3049	0.775148	1.83465	1.1456e-07	Significant
288	BOC	OID20116	Q9BWV1	Cardiometabolic	Group	Geriatric - Healthy	-0.42453	-0.597811	-0.251249	1.33099e-07	Significant
289	MZB1	OID20732	Q8WU39	Inflammation	Group	Geriatric - Healthy	0.833901	0.490789	1.17701	1.6584e-07	Significant
290	GH1	OID20220	P01241	Cardiometabolic	Group	Geriatric - Healthy	2.11924	1.24553	2.99296	1.75135e-07	Significant
291	IL10	OID20431	P22301	Inflammation	Group	Geriatric - Healthy	1.25628	0.737605	1.77495	1.82043e-07	Significant
292	CANT1	OID20181	Q8WVQ1	Cardiometabolic	Group	Geriatric - Healthy	0.331799	0.19448	0.469118	1.94326e-07	Significant
293	ACAN	OID20159	P16112	Cardiometabolic	Group	Geriatric - Healthy	0.410658	0.238927	0.582389	2.56799e-07	Significant
294	CEACAM8	OID20102	P31997	Cardiometabolic	Group	Geriatric - Healthy	0.886432	0.512871	1.25999	3.14849e-07	Significant
295	IL1RL1	OID20250	Q01638	Cardiometabolic	Group	Geriatric - Healthy	0.854618	0.494052	1.21518	3.24462e-07	Significant
296	CR2	OID20393	P20023	Cardiometabolic	Group	Geriatric - Healthy	-0.746742	-1.06183	-0.431654	3.25408e-07	Significant
297	FASLG	OID20665	P48023	Inflammation	Group	Geriatric - Healthy	-0.519295	-0.738483	-0.300107	3.2818e-07	Significant
298	FABP6	OID20076	P51161	Cardiometabolic	Group	Geriatric - Healthy	0.951424	0.545447	1.3574	4.35495e-07	Significant
299	MNDA	OID20156	P41218	Cardiometabolic	Group	Geriatric - Healthy	1.0838	0.62122	1.54637	4.38281e-07	Significant
300	CASP3	OID20305	P42574	Cardiometabolic	Group	Geriatric - Healthy	0.715485	0.408101	1.02287	5.18411e-07	Significant
301	LDLR	OID20240	P01130	Cardiometabolic	Group	Geriatric - Healthy	0.671612	0.382003	0.961221	5.69783e-07	Significant
302	DAG1	OID20774	Q14118	Inflammation	Group	Geriatric - Healthy	0.552824	0.31433	0.791317	5.76331e-07	Significant
303	ITGB1BP2	OID20112	Q9UKP3	Cardiometabolic	Group	Geriatric - Healthy	1.16089	0.659621	1.66216	5.89557e-07	Significant
304	HYAL1	OID20357	Q12794	Cardiometabolic	Group	Geriatric - Healthy	0.324979	0.184481	0.465477	6.08187e-07	Significant
305	FBP1	OID20227	P09467	Cardiometabolic	Group	Geriatric - Healthy	0.865942	0.490077	1.24181	6.72332e-07	Significant
306	CD55	OID20377	P08174	Cardiometabolic	Group	Geriatric - Healthy	0.463998	0.262462	0.665534	6.83802e-07	Significant
307	JCHAIN	OID20494	P01591	Inflammation	Group	Geriatric - Healthy	0.499446	0.28239	0.716503	6.93659e-07	Significant
308	SORT1	OID20213	Q99523	Cardiometabolic	Group	Geriatric - Healthy	0.45971	0.259809	0.659611	7.0355e-07	Significant
309	PSIP1	OID20534	O75475	Inflammation	Group	Geriatric - Healthy	0.703981	0.396703	1.01126	7.73026e-07	Significant
310	TRIM5	OID20526	Q9C035	Inflammation	Group	Geriatric - Healthy	0.826666	0.465427	1.18791	7.95245e-07	Significant
311	AXIN1	OID20582	O15169	Inflammation	Group	Geriatric - Healthy	0.900071	0.506614	1.29353	8.02326e-07	Significant
312	CRKL	OID20742	P46109	Inflammation	Group	Geriatric - Healthy	0.825458	0.463785	1.18713	8.4943e-07	Significant
313	ICAM2	OID20248	P13598	Cardiometabolic	Group	Geriatric - Healthy	0.39874	0.223118	0.574362	9.65951e-07	Significant
314	TNFRSF10C	OID20265	O14798	Cardiometabolic	Group	Geriatric - Healthy	0.652163	0.364655	0.939671	9.88316e-07	Significant
315	CLEC4D	OID20609	Q8WXI8	Inflammation	Group	Geriatric - Healthy	0.964325	0.53901	1.38964	9.99106e-07	Significant
316	CRELD2	OID20751	Q6UXH1	Inflammation	Group	Geriatric - Healthy	0.694438	0.387562	1.00131	1.04758e-06	Significant
317	CCL4	OID20695	P13236	Inflammation	Group	Geriatric - Healthy	0.924275	0.514738	1.33381	1.11813e-06	Significant
318	OSMR	OID20356	Q99650	Cardiometabolic	Group	Geriatric - Healthy	0.328578	0.182863	0.474292	1.14171e-06	Significant
319	ALCAM	OID20273	Q13740	Cardiometabolic	Group	Geriatric - Healthy	0.34758	0.193198	0.501963	1.18565e-06	Significant
320	ADGRG2	OID20189	Q8IZP9	Cardiometabolic	Group	Geriatric - Healthy	-0.480955	-0.696406	-0.265505	1.45488e-06	Significant
321	PRDX3	OID20483	P30048	Inflammation	Group	Geriatric - Healthy	0.724386	0.399825	1.04895	1.4616e-06	Significant
322	IGFBP3	OID20398	P17936	Cardiometabolic	Group	Geriatric - Healthy	-0.564463	-0.81755	-0.311376	1.48658e-06	Significant
323	CORO1A	OID20286	P31146	Cardiometabolic	Group	Geriatric - Healthy	0.818966	0.450573	1.18736	1.60585e-06	Significant
324	DCTPP1	OID20148	Q9H773	Cardiometabolic	Group	Geriatric - Healthy	0.495558	0.272258	0.718859	1.6728e-06	Significant
325	CCL17	OID20745	Q92583	Inflammation	Group	Geriatric - Healthy	1.35248	0.742141	1.96282	1.7326e-06	Significant
326	ICA1	OID20484	Q05084	Inflammation	Group	Geriatric - Healthy	0.678805	0.370708	0.986902	1.98344e-06	Significant
327	REN	OID20201	P00797	Cardiometabolic	Group	Geriatric - Healthy	0.982841	0.534357	1.43133	2.24613e-06	Significant
328	IRAK4	OID20577	Q9NWZ3	Inflammation	Group	Geriatric - Healthy	0.812007	0.44041	1.1836	2.40036e-06	Significant
329	TGFBR3	OID20255	Q03167	Cardiometabolic	Group	Geriatric - Healthy	0.47192	0.255457	0.688384	2.53145e-06	Significant
330	CEACAM21	OID20548	Q3KPI0	Inflammation	Group	Geriatric - Healthy	1.04069	0.561885	1.5195	2.71456e-06	Significant
331	PM20D1	OID20149	Q6GTS8	Cardiometabolic	Group	Geriatric - Healthy	-2.42138	-3.53877	-1.30398	2.90701e-06	Significant
332	GZMH	OID20096	P20718	Cardiometabolic	Group	Geriatric - Healthy	1.11574	0.599068	1.63242	3.14546e-06	Significant
333	CEP43	OID20084	O95684	Cardiometabolic	Group	Geriatric - Healthy	0.743296	0.398802	1.08779	3.20604e-06	Significant
334	DNER	OID20712	Q8NFT8	Inflammation	Group	Geriatric - Healthy	-0.499336	-0.730817	-0.267855	3.22327e-06	Significant
335	MVK	OID20459	Q03426	Inflammation	Group	Geriatric - Healthy	0.773045	0.413667	1.13242	3.43459e-06	Significant
336	THBD	OID20231	P07204	Cardiometabolic	Group	Geriatric - Healthy	0.507363	0.271082	0.743644	3.57283e-06	Significant
337	MYO9B	OID20451	Q13459	Inflammation	Group	Geriatric - Healthy	0.777244	0.415072	1.13942	3.61889e-06	Significant
338	TNFSF13B	OID20272	Q9Y275	Cardiometabolic	Group	Geriatric - Healthy	0.433398	0.231352	0.635444	3.65752e-06	Significant
339	GLOD4	OID20710	Q9HC38	Inflammation	Group	Geriatric - Healthy	0.415276	0.221522	0.609031	3.72404e-06	Significant
340	CCL20	OID20671	P78556	Inflammation	Group	Geriatric - Healthy	1.26079	0.671214	1.85036	3.91667e-06	Significant
341	HMOX1	OID20217	P09601	Cardiometabolic	Group	Geriatric - Healthy	0.711473	0.376418	1.04653	4.57806e-06	Significant
342	COMT	OID20086	P21964	Cardiometabolic	Group	Geriatric - Healthy	0.681768	0.359795	1.00374	4.8706e-06	Significant
343	MARCO	OID20210	Q9UEW3	Cardiometabolic	Group	Geriatric - Healthy	0.401032	0.209566	0.592498	6.17025e-06	Significant
344	ISM1	OID20538	B1AKI9	Inflammation	Group	Geriatric - Healthy	0.403462	0.210721	0.596202	6.24981e-06	Significant
345	CNTN1	OID20307	Q12860	Cardiometabolic	Group	Geriatric - Healthy	-0.359301	-0.531559	-0.187042	6.7474e-06	Significant
346	FABP2	OID20200	P12104	Cardiometabolic	Group	Geriatric - Healthy	0.927641	0.482436	1.37285	6.90093e-06	Significant
347	PLXNB2	OID20317	O15031	Cardiometabolic	Group	Geriatric - Healthy	0.333169	0.172923	0.493415	7.22787e-06	Significant
348	AZU1	OID20309	P20160	Cardiometabolic	Group	Geriatric - Healthy	0.872774	0.451576	1.29397	7.76245e-06	Significant
349	FAP	OID20330	Q12884	Cardiometabolic	Group	Geriatric - Healthy	-0.414637	-0.614965	-0.21431	7.9489e-06	Significant
350	EDAR	OID20525	Q9UNE0	Inflammation	Group	Geriatric - Healthy	0.731356	0.377488	1.08522	8.20006e-06	Significant
351	RNASE3	OID20203	P12724	Cardiometabolic	Group	Geriatric - Healthy	1.4223	0.730357	2.11424	9.19228e-06	Significant
352	DECR1	OID20579	Q16698	Inflammation	Group	Geriatric - Healthy	0.692893	0.354757	1.03103	9.80522e-06	Significant
353	SOST	OID20204	Q9BQB4	Cardiometabolic	Group	Geriatric - Healthy	0.540295	0.276192	0.804399	1.01472e-05	Significant
354	PLPBP	OID20144	O94903	Cardiometabolic	Group	Geriatric - Healthy	0.530066	0.270929	0.789202	1.01742e-05	Significant
355	IL33	OID20428	O95760	Inflammation	Group	Geriatric - Healthy	0.554508	0.282786	0.82623	1.0679e-05	Significant
356	GAL	OID20727	P22466	Inflammation	Group	Geriatric - Healthy	-0.886865	-1.32221	-0.451516	1.10726e-05	Significant
357	GOPC	OID20551	Q9HD26	Inflammation	Group	Geriatric - Healthy	0.872026	0.443802	1.30025	1.11577e-05	Significant
358	SRPK2	OID20502	P78362	Inflammation	Group	Geriatric - Healthy	0.317945	0.161804	0.474087	1.11705e-05	Significant
359	DBNL	OID20681	Q9UJU6	Inflammation	Group	Geriatric - Healthy	0.687508	0.348241	1.02678	1.23313e-05	Significant
360	TPP1	OID20750	O14773	Inflammation	Group	Geriatric - Healthy	0.462329	0.233823	0.690836	1.27329e-05	Significant
361	CNST	OID20127	Q6PJW8	Cardiometabolic	Group	Geriatric - Healthy	0.863623	0.436483	1.29076	1.29124e-05	Significant
362	VSIR	OID20131	Q9H7M9	Cardiometabolic	Group	Geriatric - Healthy	0.422752	0.213339	0.632164	1.33233e-05	Significant
363	NFASC	OID20634	O94856	Inflammation	Group	Geriatric - Healthy	0.331723	0.166744	0.496702	1.4443e-05	Significant
364	MMP10	OID20687	P09238	Inflammation	Group	Geriatric - Healthy	0.681883	0.342174	1.02159	1.49496e-05	Significant
365	TRAF2	OID20507	Q12933	Inflammation	Group	Geriatric - Healthy	0.597694	0.299445	0.895943	1.54425e-05	Significant
366	EPO	OID20522	P01588	Inflammation	Group	Geriatric - Healthy	1.28831	0.644691	1.93192	1.58072e-05	Significant
367	IL17F	OID20456	Q96PD4	Inflammation	Group	Geriatric - Healthy	0.947444	0.473284	1.4216	1.63722e-05	Significant
368	ADGRE5	OID20260	P48960	Cardiometabolic	Group	Geriatric - Healthy	0.372368	0.185616	0.55912	1.70781e-05	Significant
369	PADI2	OID20467	Q9Y2J8	Inflammation	Group	Geriatric - Healthy	1.41439	0.703846	2.12493	1.76551e-05	Significant
370	KLRB1	OID20629	Q12918	Inflammation	Group	Geriatric - Healthy	0.493596	0.242901	0.744291	2.18819e-05	Significant
371	HNRNPK	OID20051	P61978	Cardiometabolic	Group	Geriatric - Healthy	0.904286	0.443274	1.3653	2.35358e-05	Significant
372	ANGPTL2	OID20726	Q9UKU9	Inflammation	Group	Geriatric - Healthy	0.825978	0.401224	1.25073	2.77908e-05	Significant
373	APOM	OID20374	O95445	Cardiometabolic	Group	Geriatric - Healthy	-0.401102	-0.610002	-0.192202	3.53008e-05	Significant
374	CTSO	OID20660	P43234	Inflammation	Group	Geriatric - Healthy	0.346834	0.164768	0.528899	4.0849e-05	Significant
375	IRAG2	OID20085	Q12912	Cardiometabolic	Group	Geriatric - Healthy	0.701067	0.332887	1.06925	4.11867e-05	Significant
376	DIABLO	OID20184	Q9NR28	Cardiometabolic	Group	Geriatric - Healthy	0.917914	0.435189	1.40064	4.22398e-05	Significant
377	PRSS2	OID20364	P07478	Cardiometabolic	Group	Geriatric - Healthy	0.907984	0.429033	1.38694	4.46456e-05	Significant
378	GYS1	OID20097	P13807	Cardiometabolic	Group	Geriatric - Healthy	0.977523	0.46184	1.49321	4.47263e-05	Significant
379	VAMP5	OID20071	O95183	Cardiometabolic	Group	Geriatric - Healthy	0.756484	0.355749	1.15722	4.82288e-05	Significant
380	SKAP2	OID20761	O75563	Inflammation	Group	Geriatric - Healthy	0.846108	0.397741	1.29447	4.85326e-05	Significant
381	PARP1	OID20500	P09874	Inflammation	Group	Geriatric - Healthy	0.381799	0.178604	0.584994	5.24554e-05	Significant
382	MB	OID20263	P02144	Cardiometabolic	Group	Geriatric - Healthy	0.620595	0.289592	0.951598	5.45445e-05	Significant
383	TIMD4	OID20375	Q96H15	Cardiometabolic	Group	Geriatric - Healthy	0.519155	0.240516	0.797795	6.09873e-05	Significant
384	CEBPB	OID20052	P17676	Cardiometabolic	Group	Geriatric - Healthy	0.698537	0.322832	1.07424	6.32945e-05	Significant
385	SHMT1	OID20714	P34896	Inflammation	Group	Geriatric - Healthy	0.788937	0.364542	1.21333	6.34788e-05	Significant
386	VASN	OID20345	Q6EMK4	Cardiometabolic	Group	Geriatric - Healthy	0.350626	0.161517	0.539736	6.64847e-05	Significant
387	SOD1	OID20386	P00441	Cardiometabolic	Group	Geriatric - Healthy	0.356883	0.16313	0.550636	7.45783e-05	Significant
388	HLA-DRA	OID20520	P01903	Inflammation	Group	Geriatric - Healthy	0.595671	0.269839	0.921503	8.49173e-05	Significant
389	LAP3	OID20436	P28838	Inflammation	Group	Geriatric - Healthy	0.801623	0.362779	1.24047	8.6107e-05	Significant
390	FXYD5	OID20463	Q96DB9	Inflammation	Group	Geriatric - Healthy	0.667421	0.301426	1.03342	8.86395e-05	Significant
391	IL20RA	OID20422	Q9UHF4	Inflammation	Group	Geriatric - Healthy	0.671763	0.303137	1.04039	8.96686e-05	Significant
392	DOK2	OID20138	O60496	Cardiometabolic	Group	Geriatric - Healthy	0.687681	0.310269	1.06509	8.98782e-05	Significant
393	DPP7	OID20142	Q9UHL4	Cardiometabolic	Group	Geriatric - Healthy	0.649633	0.292588	1.00668	9.21151e-05	Significant
394	NRP1	OID20390	O14786	Cardiometabolic	Group	Geriatric - Healthy	0.34845	0.156461	0.540438	9.60929e-05	Significant
395	CLSTN2	OID20664	Q9H4D0	Inflammation	Group	Geriatric - Healthy	0.50982	0.228287	0.791353	9.98179e-05	Significant
396	BAG6	OID20114	P46379	Cardiometabolic	Group	Geriatric - Healthy	0.294337	0.131701	0.456973	0.000100832	Significant
397	CD2AP	OID20177	Q9Y5K6	Cardiometabolic	Group	Geriatric - Healthy	0.541066	0.240765	0.841368	0.000108673	Significant
398	CTSC	OID20679	P53634	Inflammation	Group	Geriatric - Healthy	0.53926	0.238768	0.839752	0.00011613	Significant
399	AXL	OID20363	P30530	Cardiometabolic	Group	Geriatric - Healthy	0.362985	0.16065	0.56532	0.000116793	Significant
400	EDIL3	OID20081	O43854	Cardiometabolic	Group	Geriatric - Healthy	0.441755	0.194987	0.688522	0.000120987	Significant
401	FOXO1	OID20515	Q12778	Inflammation	Group	Geriatric - Healthy	0.539578	0.237651	0.841505	0.000124452	Significant
402	GHRL	OID20175	Q9UBU3	Cardiometabolic	Group	Geriatric - Healthy	0.925341	0.406899	1.44378	0.000127083	Significant
403	LIFR	OID20606	P42702	Inflammation	Group	Geriatric - Healthy	0.296054	0.129937	0.462171	0.000130222	Significant
404	HSPA1A	OID20718	P0DMV8	Inflammation	Group	Geriatric - Healthy	0.380263	0.166654	0.593872	0.000132675	Significant
405	BANK1	OID20594	Q8NDB2	Inflammation	Group	Geriatric - Healthy	0.868325	0.380093	1.35656	0.00013473	Significant
406	IL1A	OID20488	P01583	Inflammation	Group	Geriatric - Healthy	0.597793	0.261519	0.934067	0.000135744	Significant
407	IL24	OID20440	Q13007	Inflammation	Group	Geriatric - Healthy	0.527767	0.229699	0.825835	0.000144856	Significant
408	AK1	OID20122	P00568	Cardiometabolic	Group	Geriatric - Healthy	0.617124	0.267744	0.966503	0.000150667	Significant
409	PRTN3	OID20329	P24158	Cardiometabolic	Group	Geriatric - Healthy	0.605338	0.26196	0.948717	0.000155504	Significant
410	SLAMF1	OID20496	Q13291	Inflammation	Group	Geriatric - Healthy	0.566928	0.244231	0.889625	0.000164341	Significant
411	NPPC	OID20568	P23582	Inflammation	Group	Geriatric - Healthy	0.726345	0.311841	1.14085	0.000171259	Significant
412	C2	OID20410	P06681	Cardiometabolic	Group	Geriatric - Healthy	0.218307	0.0936236	0.342991	0.000173512	Significant
413	PCOLCE	OID20384	Q15113	Cardiometabolic	Group	Geriatric - Healthy	0.556479	0.234569	0.87839	0.000212213	Significant
414	CRHBP	OID20747	P24387	Inflammation	Group	Geriatric - Healthy	0.386642	0.16275	0.610533	0.000215614	Significant
415	PCSK9	OID20235	Q8NBP7	Cardiometabolic	Group	Geriatric - Healthy	0.355897	0.149433	0.562361	0.000221802	Significant
416	CTSB	OID20276	P07858	Cardiometabolic	Group	Geriatric - Healthy	0.661563	0.277701	1.04543	0.000222477	Significant
417	GLO1	OID20107	Q04760	Cardiometabolic	Group	Geriatric - Healthy	0.587626	0.246125	0.929127	0.000227994	Significant
418	C1QTNF1	OID20367	Q9BXJ1	Cardiometabolic	Group	Geriatric - Healthy	0.563245	0.235682	0.890807	0.000230495	Significant
419	CST7	OID20704	O76096	Inflammation	Group	Geriatric - Healthy	1.08366	0.452342	1.71497	0.000236776	Significant
420	IL18	OID20694	Q14116	Inflammation	Group	Geriatric - Healthy	0.554576	0.231451	0.877701	0.000237242	Significant
421	MILR1	OID20482	Q7Z6M3	Inflammation	Group	Geriatric - Healthy	0.615667	0.256917	0.974418	0.00023756	Significant
422	TRIM21	OID20533	P19474	Inflammation	Group	Geriatric - Healthy	0.464151	0.193588	0.734715	0.000238937	Significant
423	WASF1	OID20091	Q92558	Cardiometabolic	Group	Geriatric - Healthy	0.615641	0.256601	0.974681	0.000240683	Significant
424	MAP2K6	OID20552	P52564	Inflammation	Group	Geriatric - Healthy	0.434312	0.176751	0.691872	0.000310156	Significant
425	IL2	OID20419	P60568	Inflammation	Group	Geriatric - Healthy	0.999099	0.404086	1.59411	0.000330353	Significant
426	QDPR	OID20174	P09417	Cardiometabolic	Group	Geriatric - Healthy	0.282701	0.113676	0.451726	0.000350111	Significant
427	TNFRSF13B	OID20702	O14836	Inflammation	Group	Geriatric - Healthy	0.414368	0.166155	0.662581	0.000359905	Significant
428	GRAP2	OID20192	O75791	Cardiometabolic	Group	Geriatric - Healthy	0.890909	0.356584	1.42524	0.000366459	Significant
429	CD48	OID20692	P09326	Inflammation	Group	Geriatric - Healthy	0.377057	0.149349	0.604765	0.000405248	Significant
430	CD69	OID20206	Q07108	Cardiometabolic	Group	Geriatric - Healthy	0.710975	0.281511	1.14044	0.000406612	Significant
431	JUN	OID20424	P05412	Inflammation	Group	Geriatric - Healthy	0.925545	0.363106	1.48798	0.000443304	Significant
432	ALDH3A1	OID20512	P30838	Inflammation	Group	Geriatric - Healthy	0.698285	0.271487	1.12508	0.00048141	Significant
433	GAS6	OID20318	Q14393	Cardiometabolic	Group	Geriatric - Healthy	0.32963	0.127646	0.531615	0.000498999	Significant
434	MMP1	OID20672	P03956	Inflammation	Group	Geriatric - Healthy	0.889522	0.342334	1.43671	0.000527071	Significant
435	CHIT1	OID20312	Q13231	Cardiometabolic	Group	Geriatric - Healthy	1.53973	0.582288	2.49717	0.000612363	Significant
436	RAB37	OID20425	Q96AX2	Inflammation	Group	Geriatric - Healthy	0.655648	0.247863	1.06343	0.000614174	Significant
437	FIS1	OID20722	Q9Y3D6	Inflammation	Group	Geriatric - Healthy	0.398072	0.148871	0.647274	0.000671392	Significant
438	TNF	OID20074	P01375	Cardiometabolic	Group	Geriatric - Healthy	0.711426	0.264991	1.15786	0.000693599	Significant
439	FCAR	OID20564	P24071	Inflammation	Group	Geriatric - Healthy	0.463489	0.17261	0.754369	0.000694556	Significant
440	SNAP23	OID20218	O00161	Cardiometabolic	Group	Geriatric - Healthy	0.752425	0.275222	1.22963	0.000799826	Significant
441	CTRC	OID20752	Q99895	Inflammation	Group	Geriatric - Healthy	-0.852473	-1.39324	-0.311703	0.000802082	Significant
442	IL6ST	OID20147	P40189	Cardiometabolic	Group	Geriatric - Healthy	0.179264	0.0650736	0.293453	0.000847458	Significant
443	LAT	OID20640	O43561	Inflammation	Group	Geriatric - Healthy	0.750756	0.269267	1.23225	0.000926483	Significant
444	LILRB1	OID20323	Q8NHL6	Cardiometabolic	Group	Geriatric - Healthy	0.265375	0.0949193	0.435831	0.000945114	Significant
445	TGM2	OID20141	P21980	Cardiometabolic	Group	Geriatric - Healthy	0.561289	0.200315	0.922262	0.000960434	Significant
446	IL5RA	OID20601	Q01344	Inflammation	Group	Geriatric - Healthy	0.574811	0.203707	0.945915	0.00100976	Significant
447	VIM	OID20053	P08670	Cardiometabolic	Group	Geriatric - Healthy	0.647413	0.228715	1.06611	0.00103239	Significant
448	THPO	OID20098	P40225	Cardiometabolic	Group	Geriatric - Healthy	0.389399	0.137012	0.641787	0.00106189	Significant
449	SCGB3A2	OID20723	Q96PL1	Inflammation	Group	Geriatric - Healthy	0.660355	0.230262	1.09045	0.0011298	Significant
450	CA13	OID20225	Q8N1Q1	Cardiometabolic	Group	Geriatric - Healthy	0.721994	0.251099	1.19289	0.00114993	Significant
451	MEPE	OID20753	Q9NQ76	Inflammation	Group	Geriatric - Healthy	-0.267878	-0.44312	-0.0926361	0.0011946	Significant
452	NME3	OID20789	Q13232	Inflammation	Group	Geriatric - Healthy	-0.278952	-0.461942	-0.0959626	0.00123664	Significant
453	DDC	OID20215	P20711	Cardiometabolic	Group	Geriatric - Healthy	-0.509342	-0.844471	-0.174214	0.00128398	Significant
454	CDON	OID20754	Q4KMG0	Inflammation	Group	Geriatric - Healthy	-0.412687	-0.684736	-0.140638	0.00131468	Significant
455	SPARCL1	OID20361	Q14515	Cardiometabolic	Group	Geriatric - Healthy	0.337029	0.114583	0.559474	0.00133475	Significant
456	LAMA4	OID20769	Q16363	Inflammation	Group	Geriatric - Healthy	0.366531	0.124316	0.608745	0.00135521	Significant
457	PSMG3	OID20549	Q9BT73	Inflammation	Group	Geriatric - Healthy	0.430792	0.145874	0.715711	0.00136929	Significant
458	HK2	OID20065	P52789	Cardiometabolic	Group	Geriatric - Healthy	0.735634	0.248017	1.22325	0.00140728	Significant
459	PTH1R	OID20571	Q03431	Inflammation	Group	Geriatric - Healthy	0.382175	0.125253	0.639097	0.00167022	Significant
460	TANK	OID20474	Q92844	Inflammation	Group	Geriatric - Healthy	0.63142	0.205294	1.05755	0.00174935	Significant
461	CD93	OID20397	Q9NPY3	Cardiometabolic	Group	Geriatric - Healthy	0.328371	0.106533	0.55021	0.00177115	Significant
462	TNFSF11	OID20592	O14788	Inflammation	Group	Geriatric - Healthy	-0.624716	-1.0474	-0.20203	0.00180358	Significant
463	PTPN6	OID20717	P29350	Inflammation	Group	Geriatric - Healthy	0.634293	0.202312	1.06627	0.00194818	Significant
464	SCG3	OID20728	Q8WXD2	Inflammation	Group	Geriatric - Healthy	0.423927	0.133217	0.714637	0.0021112	Significant
465	CCL21	OID20686	O00585	Inflammation	Group	Geriatric - Healthy	0.39721	0.124181	0.67024	0.00216933	Significant
466	CLIP2	OID20559	Q9UDT6	Inflammation	Group	Geriatric - Healthy	0.841752	0.26253	1.42097	0.00219668	Significant
467	PLA2G4A	OID20685	P47712	Inflammation	Group	Geriatric - Healthy	0.493695	0.153892	0.833499	0.00220297	Significant
468	NTRK2	OID20136	Q16620	Cardiometabolic	Group	Geriatric - Healthy	-0.2489	-0.421805	-0.075995	0.00244805	Significant
469	MATN2	OID20767	O00339	Inflammation	Group	Geriatric - Healthy	0.325251	0.0969753	0.553528	0.00274688	Significant
470	ITGB6	OID20493	P18564	Inflammation	Group	Geriatric - Healthy	-0.333131	-0.567426	-0.0988349	0.00281137	Significant
471	TSPAN1	OID20078	O60635	Cardiometabolic	Group	Geriatric - Healthy	0.697545	0.202789	1.1923	0.00308495	Significant
472	IL1R2	OID20757	P27930	Inflammation	Group	Geriatric - Healthy	-0.23146	-0.395732	-0.0671881	0.00310577	Significant
473	ANG	OID20403	P03950	Cardiometabolic	Group	Geriatric - Healthy	0.300353	0.0847639	0.515941	0.00350835	Significant
474	TIMP3	OID20684	P35625	Inflammation	Group	Geriatric - Healthy	1.12785	0.314541	1.94116	0.00368534	Significant
475	MANF	OID20707	P55145	Inflammation	Group	Geriatric - Healthy	0.800343	0.220789	1.3799	0.00385125	Significant
476	CD200R1	OID20595	Q8TD46	Inflammation	Group	Geriatric - Healthy	-0.316949	-0.547264	-0.086635	0.00399448	Significant
477	FCRL6	OID20529	Q6DN72	Inflammation	Group	Geriatric - Healthy	0.560747	0.148693	0.9728	0.00448403	Significant
478	SSC4D	OID20182	Q8WTU2	Cardiometabolic	Group	Geriatric - Healthy	-0.818716	-1.42361	-0.21382	0.00473931	Significant
479	ANXA4	OID20123	P09525	Cardiometabolic	Group	Geriatric - Healthy	0.314101	0.0809163	0.547286	0.00497442	Significant
480	GUSB	OID20296	P08236	Cardiometabolic	Group	Geriatric - Healthy	0.536977	0.131925	0.942029	0.00582558	Significant
481	HLA-E	OID20532	P13747	Inflammation	Group	Geriatric - Healthy	0.256362	0.0603527	0.452372	0.0066365	Significant
482	RCOR1	OID20073	Q9UKL0	Cardiometabolic	Group	Geriatric - Healthy	0.375316	0.0862856	0.664346	0.00710403	Significant
483	SELP	OID20379	P16109	Cardiometabolic	Group	Geriatric - Healthy	0.295126	0.0678204	0.522431	0.00711267	Significant
484	THBS4	OID20368	P35443	Cardiometabolic	Group	Geriatric - Healthy	0.403913	0.0923932	0.715432	0.00720481	Significant
485	MEGF9	OID20285	Q9H1U4	Cardiometabolic	Group	Geriatric - Healthy	-0.167537	-0.297305	-0.0377699	0.00749834	Significant
486	MSMB	OID20275	P08118	Cardiometabolic	Group	Geriatric - Healthy	0.725951	0.163349	1.28855	0.00753698	Significant
487	NCK2	OID20683	O43639	Inflammation	Group	Geriatric - Healthy	0.471169	0.105765	0.836573	0.00758601	Significant
488	NOTCH3	OID20253	Q9UM47	Cardiometabolic	Group	Geriatric - Healthy	0.292285	0.0646624	0.519907	0.00788447	Significant
489	MICB_MICA	OID20593	Q29980_Q29983	Inflammation	Group	Geriatric - Healthy	1.24287	0.270454	2.2153	0.00822792	Significant
490	PPIB	OID20331	P23284	Cardiometabolic	Group	Geriatric - Healthy	0.522988	0.104375	0.941601	0.0100891	Significant
491	VEGFD	OID20662	O43915	Inflammation	Group	Geriatric - Healthy	0.273239	0.0543081	0.49217	0.0101798	Significant
492	STK4	OID20140	Q13043	Cardiometabolic	Group	Geriatric - Healthy	0.369558	0.0696156	0.669501	0.0113785	Significant
493	CXCL6	OID20613	P80162	Inflammation	Group	Geriatric - Healthy	0.391665	0.0732319	0.710098	0.011547	Significant
494	F7	OID20372	P08709	Cardiometabolic	Group	Geriatric - Healthy	0.253222	0.0471849	0.459259	0.0116244	Significant
495	ENTPD6	OID20100	O75354	Cardiometabolic	Group	Geriatric - Healthy	0.193349	0.0340236	0.352674	0.0129305	Significant
496	RABGAP1L	OID20447	Q5R372	Inflammation	Group	Geriatric - Healthy	0.354178	0.0594409	0.648914	0.0140214	Significant
497	TPSAB1	OID20642	Q15661	Inflammation	Group	Geriatric - Healthy	0.303334	0.0493173	0.557351	0.0147548	Significant
498	ADGRE2	OID20755	Q9UHX3	Inflammation	Group	Geriatric - Healthy	0.268293	0.0435296	0.493057	0.0148029	Significant
499	PAPPA	OID20421	Q13219	Inflammation	Group	Geriatric - Healthy	0.577194	0.0909108	1.06348	0.0154885	Significant
500	IL17D	OID20481	Q8TAD2	Inflammation	Group	Geriatric - Healthy	0.384007	0.0587742	0.709241	0.0161503	Significant
501	PAM	OID20291	P19021	Cardiometabolic	Group	Geriatric - Healthy	0.227301	0.0341044	0.420498	0.0166088	Significant
502	SERPINE1	OID20342	P05121	Cardiometabolic	Group	Geriatric - Healthy	0.545544	0.0817844	1.0093	0.0166282	Significant
503	COL4A1	OID20208	P02462	Cardiometabolic	Group	Geriatric - Healthy	0.365359	0.0528287	0.677889	0.0174579	Significant
504	CXCL5	OID20207	P42830	Cardiometabolic	Group	Geriatric - Healthy	0.801444	0.11361	1.48928	0.017911	Significant
505	ENG	OID20287	P17813	Cardiometabolic	Group	Geriatric - Healthy	-0.147395	-0.273974	-0.0208153	0.0179973	Significant
506	NRTN	OID20465	Q99748	Inflammation	Group	Geriatric - Healthy	0.76123	0.103891	1.41857	0.0187735	Significant
507	FABP9	OID20501	Q0Z7S8	Inflammation	Group	Geriatric - Healthy	-0.472375	-0.88374	-0.0610094	0.0200124	Significant
508	CXCL1	OID20762	P09341	Inflammation	Group	Geriatric - Healthy	0.603174	0.0773089	1.12904	0.0201827	Significant
509	SMPDL3A	OID20676	Q92484	Inflammation	Group	Geriatric - Healthy	-0.432674	-0.816323	-0.0490239	0.0228637	Significant
510	GRK5	OID20066	P34947	Cardiometabolic	Group	Geriatric - Healthy	-0.662872	-1.2509	-0.0748463	0.0229372	Significant
511	GP1BA	OID20381	P07359	Cardiometabolic	Group	Geriatric - Healthy	0.227538	0.0253442	0.429732	0.0232249	Significant
512	GZMA	OID20663	P12544	Inflammation	Group	Geriatric - Healthy	0.328859	0.0366029	0.621116	0.0232405	Significant
513	GBP2	OID20489	P32456	Inflammation	Group	Geriatric - Healthy	1.03005	0.110433	1.94967	0.024022	Significant
514	GP2	OID20090	P55259	Cardiometabolic	Group	Geriatric - Healthy	0.665054	0.0697303	1.26038	0.0244804	Significant
515	OSM	OID20574	P13725	Inflammation	Group	Geriatric - Healthy	0.541575	0.054661	1.02849	0.0252523	Significant
516	KYNU	OID20669	Q16719	Inflammation	Group	Geriatric - Healthy	0.240412	0.0158146	0.46501	0.0328158	Significant
517	ICAM5	OID20145	Q9UMF0	Cardiometabolic	Group	Geriatric - Healthy	0.271437	0.0160399	0.526835	0.0343848	Significant
518	TBC1D5	OID20521	Q92609	Inflammation	Group	Geriatric - Healthy	0.545468	0.0316542	1.05928	0.0346376	Significant
519	TNNI3	OID20050	P19429	Cardiometabolic	Group	Geriatric - Healthy	1.25246	0.0661964	2.43871	0.0358856	Significant
520	PLXNB3	OID20160	Q9ULL4	Cardiometabolic	Group	Geriatric - Healthy	0.193314	0.00993538	0.376693	0.0362415	Significant
521	PSPN	OID20511	O60542	Inflammation	Group	Geriatric - Healthy	-0.733417	-1.43099	-0.0358474	0.0368605	Significant
522	FCRL1	OID20172	Q96LA6	Cardiometabolic	Group	Geriatric - Healthy	-0.343899	-0.671015	-0.0167832	0.036879	Significant
523	CHEK2	OID20054	O96017	Cardiometabolic	Group	Geriatric - Healthy	0.600501	0.0280319	1.17297	0.0374053	Significant
524	GZMB	OID20604	P10144	Inflammation	Group	Geriatric - Healthy	0.449983	0.0196449	0.88032	0.0381624	Significant
525	AGER	OID20756	Q15109	Inflammation	Group	Geriatric - Healthy	0.331333	0.0140845	0.648581	0.0384521	Significant
526	BLMH	OID20336	Q13867	Cardiometabolic	Group	Geriatric - Healthy	0.189257	0.00786359	0.370651	0.0386949	Significant
527	DPP10	OID20527	Q8N608	Inflammation	Group	Geriatric - Healthy	-0.249808	-0.48973	-0.00988516	0.0391986	Significant
528	AMN	OID20492	Q9BXJ7	Inflammation	Group	Geriatric - Healthy	0.460257	0.0168836	0.903631	0.0399401	Significant
529	PKLR	OID20682	P30613	Inflammation	Group	Geriatric - Healthy	0.343513	0.0115126	0.675514	0.0407623	Significant
530	DAPP1	OID20524	Q9UN19	Inflammation	Group	Geriatric - Healthy	0.628212	0.0147785	1.24164	0.0434128	Significant
531	CRLF1	OID20699	O75462	Inflammation	Group	Geriatric - Healthy	-0.214563	-0.424136	-0.00499093	0.043484	Significant
532	ADAM23	OID20651	O75077	Inflammation	Group	Geriatric - Healthy	0.189842	0.00437465	0.37531	0.0435427	Significant
533	IL7	OID20535	P13232	Inflammation	Group	Geriatric - Healthy	0.461918	0.010621	0.913215	0.0435563	Significant
534	NFATC3	OID20470	Q12968	Inflammation	Group	Geriatric - Healthy	0.354826	0.00772332	0.701928	0.0438885	Significant
535	CBLIF	OID20179	P27352	Cardiometabolic	Group	Geriatric - Healthy	0.492241	0.0102799	0.974201	0.0441283	Significant
536	FCRL3	OID20443	Q96P31	Inflammation	Group	Geriatric - Healthy	0.520406	0.0079073	1.0329	0.0456905	Significant
537	MPIG6B	OID20779	O95866	Inflammation	Group	Geriatric - Healthy	0.536526	0.00147293	1.07158	0.0492067	Significant
538	MEGF10	OID20746	Q96KG7	Inflammation	Group	Geriatric - Healthy	-0.281567	-0.565621	0.0024877	0.0525963	Non-significant
539	IL1RL2	OID20487	Q9HB29	Inflammation	Group	Geriatric - Healthy	0.251638	-0.00340738	0.506683	0.0540057	Non-significant
540	CNTNAP2	OID20556	Q9UHC6	Inflammation	Group	Geriatric - Healthy	0.245884	-0.00566849	0.497437	0.0569105	Non-significant
541	LGMN	OID20773	Q99538	Inflammation	Group	Geriatric - Healthy	0.196035	-0.00497078	0.397041	0.0576248	Non-significant
542	MEP1B	OID20168	Q16820	Cardiometabolic	Group	Geriatric - Healthy	-0.608829	-1.24135	0.023695	0.0619173	Non-significant
543	CTSH	OID20113	P09668	Cardiometabolic	Group	Geriatric - Healthy	0.437662	-0.0201163	0.895441	0.0642035	Non-significant
544	QPCT	OID20320	Q16769	Cardiometabolic	Group	Geriatric - Healthy	0.20868	-0.00968139	0.42704	0.0643445	Non-significant
545	FCGR2A	OID20391	P12318	Cardiometabolic	Group	Geriatric - Healthy	0.330369	-0.0174679	0.678206	0.0664834	Non-significant
546	FLT3LG	OID20661	P49771	Inflammation	Group	Geriatric - Healthy	0.249888	-0.0132403	0.513016	0.0665203	Non-significant
547	PDGFA	OID20313	P04085	Cardiometabolic	Group	Geriatric - Healthy	0.523635	-0.0350507	1.08232	0.0712327	Non-significant
548	TIA1	OID20068	P31483	Cardiometabolic	Group	Geriatric - Healthy	0.356798	-0.0270999	0.740697	0.0743529	Non-significant
549	ANXA11	OID20583	P50995	Inflammation	Group	Geriatric - Healthy	0.160554	-0.0148278	0.335936	0.0801739	Non-significant
550	ACY1	OID20137	Q03154	Cardiometabolic	Group	Geriatric - Healthy	0.234256	-0.0233822	0.491893	0.0828816	Non-significant
551	ADAM15	OID20109	Q13444	Cardiometabolic	Group	Geriatric - Healthy	0.192404	-0.0200297	0.404837	0.0844542	Non-significant
552	DNPH1	OID20744	O43598	Inflammation	Group	Geriatric - Healthy	0.26798	-0.0281049	0.564065	0.0847394	Non-significant
553	FCGR3B	OID20387	O75015	Cardiometabolic	Group	Geriatric - Healthy	0.249176	-0.0287593	0.527112	0.0886599	Non-significant
554	SIT1	OID20462	Q9Y3P8	Inflammation	Group	Geriatric - Healthy	0.29397	-0.0344831	0.622424	0.0893677	Non-significant
555	CD84	OID20607	Q9UIB8	Inflammation	Group	Geriatric - Healthy	0.143154	-0.0172229	0.30353	0.0905031	Non-significant
556	SPRY2	OID20475	O43597	Inflammation	Group	Geriatric - Healthy	0.34056	-0.0430175	0.724137	0.0927842	Non-significant
557	CCL5	OID20412	P13501	Cardiometabolic	Group	Geriatric - Healthy	0.616208	-0.0779458	1.31036	0.0928523	Non-significant
558	LEP	OID20187	P41159	Cardiometabolic	Group	Geriatric - Healthy	0.710191	-0.0962607	1.51664	0.0963316	Non-significant
559	CCL22	OID20765	O00626	Inflammation	Group	Geriatric - Healthy	0.404574	-0.0617871	0.870934	0.103063	Non-significant
560	PLXNA4	OID20597	Q9HCM2	Inflammation	Group	Geriatric - Healthy	0.345674	-0.0535915	0.74494	0.103981	Non-significant
561	CLEC4G	OID20590	Q6UXB4	Inflammation	Group	Geriatric - Healthy	0.200103	-0.0335313	0.433737	0.109006	Non-significant
562	TYRO3	OID20161	Q06418	Cardiometabolic	Group	Geriatric - Healthy	-0.173308	-0.376644	0.030028	0.111314	Non-significant
563	CCL24	OID20772	O00175	Inflammation	Group	Geriatric - Healthy	0.438812	-0.07766	0.955284	0.112828	Non-significant
564	CD58	OID20716	P19256	Inflammation	Group	Geriatric - Healthy	-0.142358	-0.311624	0.026908	0.117779	Non-significant
565	IL13	OID20430	P35225	Inflammation	Group	Geriatric - Healthy	-0.764474	-1.6846	0.155651	0.123864	Non-significant
566	SLAMF7	OID20602	Q9NQ25	Inflammation	Group	Geriatric - Healthy	0.267228	-0.058187	0.592642	0.129845	Non-significant
567	TP53INP1	OID20120	Q96A56	Cardiometabolic	Group	Geriatric - Healthy	0.197426	-0.0436626	0.438515	0.131301	Non-significant
568	GDF2	OID20202	Q9UK05	Cardiometabolic	Group	Geriatric - Healthy	0.220842	-0.0488853	0.49057	0.131386	Non-significant
569	GSTA1	OID20166	P08263	Cardiometabolic	Group	Geriatric - Healthy	0.386809	-0.0904406	0.864059	0.136733	Non-significant
570	VASH1	OID20516	Q7L8A9	Inflammation	Group	Geriatric - Healthy	0.272726	-0.0646725	0.610124	0.138169	Non-significant
571	AGXT	OID20139	P21549	Cardiometabolic	Group	Geriatric - Healthy	0.367034	-0.0886932	0.82276	0.140125	Non-significant
572	CA1	OID20409	P00915	Cardiometabolic	Group	Geriatric - Healthy	0.234599	-0.057373	0.526572	0.141389	Non-significant
573	PLTP	OID20238	P55058	Cardiometabolic	Group	Geriatric - Healthy	-0.160943	-0.361977	0.0400915	0.143371	Non-significant
574	LHPP	OID20749	Q9H008	Inflammation	Group	Geriatric - Healthy	0.25656	-0.0645172	0.577636	0.144405	Non-significant
575	CD209	OID20262	Q9NNX6	Cardiometabolic	Group	Geriatric - Healthy	-0.174083	-0.395246	0.0470802	0.152754	Non-significant
576	VSTM2L	OID20067	Q96N03	Cardiometabolic	Group	Geriatric - Healthy	0.303841	-0.0852907	0.692974	0.157309	Non-significant
577	ANPEP	OID20350	P15144	Cardiometabolic	Group	Geriatric - Healthy	0.157758	-0.0468676	0.362383	0.164633	Non-significant
578	ERBB3	OID20705	P21860	Inflammation	Group	Geriatric - Healthy	-0.145755	-0.334864	0.0433534	0.164792	Non-significant
579	CKMT1A_CKMT1B	OID20721	P12532	Inflammation	Group	Geriatric - Healthy	0.392466	-0.118936	0.903868	0.167313	Non-significant
580	LEPR	OID20128	P48357	Cardiometabolic	Group	Geriatric - Healthy	0.149266	-0.0455842	0.344115	0.168368	Non-significant
581	PDGFB	OID20741	P01127	Inflammation	Group	Geriatric - Healthy	0.573161	-0.182102	1.32842	0.173937	Non-significant
582	PRCP	OID20337	P42785	Cardiometabolic	Group	Geriatric - Healthy	0.140909	-0.0447716	0.32659	0.173946	Non-significant
583	PROK1	OID20543	P58294	Inflammation	Group	Geriatric - Healthy	-0.308649	-0.72231	0.105011	0.184175	Non-significant
584	IL20	OID20453	Q9NYY1	Inflammation	Group	Geriatric - Healthy	0.224761	-0.0781108	0.527633	0.187511	Non-significant
585	OMD	OID20725	Q99983	Inflammation	Group	Geriatric - Healthy	0.204775	-0.075826	0.485376	0.197949	Non-significant
586	CA4	OID20241	P22748	Cardiometabolic	Group	Geriatric - Healthy	-0.115867	-0.275425	0.0436921	0.201076	Non-significant
587	TGFBI	OID20417	Q15582	Cardiometabolic	Group	Geriatric - Healthy	-0.133652	-0.321086	0.0537825	0.212748	Non-significant
588	CELA3A	OID20298	P09093	Cardiometabolic	Group	Geriatric - Healthy	-0.312366	-0.752716	0.127984	0.216127	Non-significant
589	PROC	OID20402	P04070	Cardiometabolic	Group	Geriatric - Healthy	0.124954	-0.0527262	0.302633	0.221782	Non-significant
590	AKR1C4	OID20062	P17516	Cardiometabolic	Group	Geriatric - Healthy	0.423207	-0.180505	1.02692	0.223884	Non-significant
591	EGF	OID20698	P01133	Inflammation	Group	Geriatric - Healthy	0.420405	-0.18566	1.02647	0.230863	Non-significant
592	ANGPT1	OID20740	Q15389	Inflammation	Group	Geriatric - Healthy	0.44305	-0.20241	1.08851	0.237899	Non-significant
593	DUOX2	OID20059	Q9NRD8	Cardiometabolic	Group	Geriatric - Healthy	-0.463668	-1.14335	0.216018	0.242066	Non-significant
594	MTPN	OID20080	P58546	Cardiometabolic	Group	Geriatric - Healthy	0.152098	-0.0709424	0.375139	0.242313	Non-significant
595	FGF2	OID20503	P09038	Inflammation	Group	Geriatric - Healthy	0.208627	-0.100476	0.517729	0.249308	Non-significant
596	SLITRK6	OID20094	Q9H5Y7	Cardiometabolic	Group	Geriatric - Healthy	0.139576	-0.067768	0.34692	0.251113	Non-significant
597	WAS	OID20479	P42768	Inflammation	Group	Geriatric - Healthy	0.306314	-0.152338	0.764966	0.256537	Non-significant
598	CXCL12	OID20464	P48061	Inflammation	Group	Geriatric - Healthy	0.151016	-0.0755941	0.377625	0.258026	Non-significant
599	CDHR5	OID20193	Q9HBB8	Cardiometabolic	Group	Geriatric - Healthy	-0.155962	-0.390279	0.0783553	0.258866	Non-significant
600	IL10RA	OID20420	Q13651	Inflammation	Group	Geriatric - Healthy	0.325339	-0.164295	0.814973	0.260057	Non-significant
601	CEP164	OID20441	Q9UPV0	Inflammation	Group	Geriatric - Healthy	0.217783	-0.113125	0.548691	0.266671	Non-significant
602	CD244	OID20628	Q9BZW8	Inflammation	Group	Geriatric - Healthy	0.113663	-0.0598256	0.287152	0.269823	Non-significant
603	SUSD1	OID20072	Q6UWL2	Cardiometabolic	Group	Geriatric - Healthy	0.227143	-0.119927	0.574214	0.270571	Non-significant
604	LPL	OID20188	P06858	Cardiometabolic	Group	Geriatric - Healthy	0.178409	-0.0965503	0.453367	0.276582	Non-significant
605	CDH17	OID20134	Q12864	Cardiometabolic	Group	Geriatric - Healthy	-0.311484	-0.794213	0.171245	0.280485	Non-significant
606	SERPINA12	OID20219	Q8IW75	Cardiometabolic	Group	Geriatric - Healthy	-0.367792	-0.939663	0.204079	0.2828	Non-significant
607	CNPY2	OID20069	Q9Y2B0	Cardiometabolic	Group	Geriatric - Healthy	0.243566	-0.135883	0.623014	0.284165	Non-significant
608	IL6R	OID20385	P08887	Cardiometabolic	Group	Geriatric - Healthy	0.131096	-0.0766306	0.338824	0.296176	Non-significant
609	MFAP3	OID20057	P55082	Cardiometabolic	Group	Geriatric - Healthy	0.290136	-0.180214	0.760485	0.312491	Non-significant
610	IL32	OID20605	P24001	Inflammation	Group	Geriatric - Healthy	0.168315	-0.105805	0.442434	0.315796	Non-significant
611	SCGN	OID20457	O76038	Inflammation	Group	Geriatric - Healthy	0.178354	-0.113399	0.470107	0.318968	Non-significant
612	CPB1	OID20289	P15086	Cardiometabolic	Group	Geriatric - Healthy	0.265324	-0.178769	0.709417	0.335534	Non-significant
613	PDGFRB	OID20268	P09619	Cardiometabolic	Group	Geriatric - Healthy	0.12195	-0.0822917	0.326192	0.335975	Non-significant
614	SFTPD	OID20214	P35247	Cardiometabolic	Group	Geriatric - Healthy	0.252501	-0.173398	0.678399	0.341115	Non-significant
615	MCAM	OID20343	P43121	Cardiometabolic	Group	Geriatric - Healthy	0.153445	-0.107111	0.414002	0.345967	Non-significant
616	TLR3	OID20612	O15455	Inflammation	Group	Geriatric - Healthy	-0.211042	-0.580726	0.158643	0.368589	Non-significant
617	LY9	OID20670	Q9HBG7	Inflammation	Group	Geriatric - Healthy	0.103211	-0.078237	0.284659	0.371207	Non-significant
618	NCLN	OID20448	Q969V3	Inflammation	Group	Geriatric - Healthy	0.284672	-0.23872	0.808065	0.403766	Non-significant
619	IL2RB	OID20450	P14784	Inflammation	Group	Geriatric - Healthy	-0.46371	-1.31654	0.389124	0.403992	Non-significant
620	LTO1	OID20434	Q8WV07	Inflammation	Group	Geriatric - Healthy	0.23606	-0.198623	0.670743	0.404882	Non-significant
621	APLP1	OID20164	P51693	Cardiometabolic	Group	Geriatric - Healthy	-0.213418	-0.609675	0.182839	0.410876	Non-significant
622	PTPRS	OID20306	Q13332	Cardiometabolic	Group	Geriatric - Healthy	-0.0895836	-0.26086	0.0816929	0.432005	Non-significant
623	EPCAM	OID20743	P16422	Inflammation	Group	Geriatric - Healthy	-0.27326	-0.801515	0.254995	0.439928	Non-significant
624	ITGB1	OID20376	P05556	Cardiometabolic	Group	Geriatric - Healthy	-0.0744217	-0.218898	0.0700542	0.44294	Non-significant
625	CD200	OID20603	P41217	Inflammation	Group	Geriatric - Healthy	0.0835183	-0.0787807	0.245817	0.443662	Non-significant
626	DGKZ	OID20466	Q13574	Inflammation	Group	Geriatric - Healthy	0.150056	-0.142157	0.442268	0.445161	Non-significant
627	DNAJB8	OID20093	Q8NHS0	Cardiometabolic	Group	Geriatric - Healthy	0.139542	-0.134187	0.413271	0.450366	Non-significant
628	ART3	OID20346	Q13508	Cardiometabolic	Group	Geriatric - Healthy	-0.142588	-0.423603	0.138427	0.453695	Non-significant
629	TNFRSF13C	OID20480	Q96RJ3	Inflammation	Group	Geriatric - Healthy	0.160769	-0.158139	0.479676	0.458298	Non-significant
630	ARNT	OID20432	P27540	Inflammation	Group	Geriatric - Healthy	-0.312642	-0.948649	0.323366	0.476075	Non-significant
631	AMBN	OID20437	Q9NP70	Inflammation	Group	Geriatric - Healthy	-0.0730124	-0.222094	0.0760696	0.478676	Non-significant
632	ITGA6	OID20528	P23229	Inflammation	Group	Geriatric - Healthy	0.0963855	-0.10058	0.293351	0.47924	Non-significant
633	CXCL3	OID20788	P19876	Inflammation	Group	Geriatric - Healthy	0.297631	-0.315084	0.910345	0.484385	Non-significant
634	ROBO1	OID20734	Q9Y6N7	Inflammation	Group	Geriatric - Healthy	-0.12011	-0.368206	0.127986	0.486723	Non-significant
635	CSF3	OID20491	P09919	Inflammation	Group	Geriatric - Healthy	0.144584	-0.169289	0.458458	0.520794	Non-significant
636	CASP2	OID20555	P42575	Inflammation	Group	Geriatric - Healthy	0.157807	-0.186003	0.501616	0.523213	Non-significant
637	ENTPD5	OID20104	O75356	Cardiometabolic	Group	Geriatric - Healthy	0.0718764	-0.085955	0.229708	0.52849	Non-significant
638	FCRL2	OID20639	Q96LA5	Inflammation	Group	Geriatric - Healthy	0.146396	-0.177991	0.470784	0.534523	Non-significant
639	FGF19	OID20715	O95750	Inflammation	Group	Geriatric - Healthy	0.214288	-0.269315	0.69789	0.546623	Non-significant
640	FCN2	OID20382	Q15485	Cardiometabolic	Group	Geriatric - Healthy	-0.11029	-0.359312	0.138732	0.54694	Non-significant
641	NRCAM	OID20229	Q92823	Cardiometabolic	Group	Geriatric - Healthy	-0.0776111	-0.254551	0.0993291	0.553258	Non-significant
642	NTF3	OID20591	P20783	Inflammation	Group	Geriatric - Healthy	-0.155778	-0.527244	0.215688	0.581946	Non-significant
643	CLUL1	OID20198	Q15846	Cardiometabolic	Group	Geriatric - Healthy	-0.112218	-0.38542	0.160985	0.594817	Non-significant
644	FETUB	OID20404	Q9UGM5	Cardiometabolic	Group	Geriatric - Healthy	-0.0841936	-0.291593	0.123205	0.601999	Non-significant
645	CRTAC1	OID20279	Q9NQ79	Cardiometabolic	Group	Geriatric - Healthy	0.079223	-0.118102	0.276548	0.608682	Non-significant
646	GALNT3	OID20471	Q14435	Inflammation	Group	Geriatric - Healthy	-0.109569	-0.383181	0.164043	0.610224	Non-significant
647	IL22RA1	OID20449	Q8N6P7	Inflammation	Group	Geriatric - Healthy	0.124633	-0.190356	0.439622	0.61738	Non-significant
648	HEBP1	OID20063	Q9NRV9	Cardiometabolic	Group	Geriatric - Healthy	0.142181	-0.217782	0.502144	0.618408	Non-significant
649	CES1	OID20244	P23141	Cardiometabolic	Group	Geriatric - Healthy	0.131824	-0.203003	0.466651	0.620322	Non-significant
650	GMPR	OID20641	P36959	Inflammation	Group	Geriatric - Healthy	0.131324	-0.204033	0.466681	0.623487	Non-significant
651	CRX	OID20070	O43186	Cardiometabolic	Group	Geriatric - Healthy	-0.348573	-1.25833	0.561186	0.636116	Non-significant
652	TPT1	OID20476	P13693	Inflammation	Group	Geriatric - Healthy	-0.434027	-1.606	0.737942	0.655226	Non-significant
653	CCL26	OID20546	Q9Y258	Inflammation	Group	Geriatric - Healthy	0.211804	-0.376398	0.800006	0.670457	Non-significant
654	PRSS27	OID20212	Q9BQR3	Cardiometabolic	Group	Geriatric - Healthy	-0.0970166	-0.369174	0.175141	0.67581	Non-significant
655	IL3RA	OID20461	P26951	Inflammation	Group	Geriatric - Healthy	-0.0816557	-0.314318	0.151006	0.683947	Non-significant
656	CDH6	OID20157	P55285	Cardiometabolic	Group	Geriatric - Healthy	0.0752603	-0.139313	0.289833	0.684268	Non-significant
657	ICAM4	OID20578	Q14773	Inflammation	Group	Geriatric - Healthy	-0.0968228	-0.37419	0.180544	0.686723	Non-significant
658	PNPT1	OID20445	Q8TCS8	Inflammation	Group	Geriatric - Healthy	0.127588	-0.238454	0.49363	0.687484	Non-significant
659	TSLP	OID20056	Q969D9	Cardiometabolic	Group	Geriatric - Healthy	-0.205952	-0.811877	0.399972	0.700196	Non-significant
660	WFIKKN2	OID20785	Q8TEU8	Inflammation	Group	Geriatric - Healthy	-0.0985524	-0.389435	0.192331	0.701794	Non-significant
661	AMY2B	OID20340	P19961	Cardiometabolic	Group	Geriatric - Healthy	-0.116708	-0.462414	0.228998	0.703564	Non-significant
662	PLA2G1B	OID20252	P04054	Cardiometabolic	Group	Geriatric - Healthy	-0.125855	-0.508573	0.256864	0.716285	Non-significant
663	SEMA7A	OID20283	O75326	Cardiometabolic	Group	Geriatric - Healthy	0.0550854	-0.113491	0.223662	0.719287	Non-significant
664	KITLG	OID20196	P21583	Cardiometabolic	Group	Geriatric - Healthy	-0.0726343	-0.309444	0.164175	0.74794	Non-significant
665	CD6	OID20649	P30203	Inflammation	Group	Geriatric - Healthy	0.0927451	-0.216592	0.402082	0.757637	Non-significant
666	GGH	OID20416	Q92820	Cardiometabolic	Group	Geriatric - Healthy	0.0592023	-0.142652	0.261056	0.766719	Non-significant
667	PON2	OID20088	Q15165	Cardiometabolic	Group	Geriatric - Healthy	0.0725358	-0.179528	0.324599	0.774335	Non-significant
668	THOP1	OID20194	P52888	Cardiometabolic	Group	Geriatric - Healthy	0.0498331	-0.125118	0.224784	0.778343	Non-significant
669	CST6	OID20293	Q15828	Cardiometabolic	Group	Geriatric - Healthy	0.113633	-0.28955	0.516817	0.782429	Non-significant
670	ACOX1	OID20124	Q15067	Cardiometabolic	Group	Geriatric - Healthy	0.134682	-0.353716	0.62308	0.79064	Non-significant
671	TNFSF12	OID20624	O43508	Inflammation	Group	Geriatric - Healthy	0.0564947	-0.15354	0.26653	0.799696	Non-significant
672	TNFAIP8	OID20433	O95379	Inflammation	Group	Geriatric - Healthy	0.208489	-0.574614	0.991592	0.803323	Non-significant
673	NCAM1	OID20354	P13591	Cardiometabolic	Group	Geriatric - Healthy	0.0517821	-0.15021	0.253775	0.816208	Non-significant
674	ENPP7	OID20689	Q6UWV6	Inflammation	Group	Geriatric - Healthy	0.116129	-0.339789	0.572046	0.818323	Non-significant
675	SERPINB5	OID20064	P36952	Cardiometabolic	Group	Geriatric - Healthy	-0.243126	-1.20964	0.723387	0.822376	Non-significant
676	IL5	OID20472	P05113	Inflammation	Group	Geriatric - Healthy	0.313896	-0.967253	1.59505	0.830651	Non-significant
677	PNLIPRP2	OID20775	P54317	Inflammation	Group	Geriatric - Healthy	-0.419356	-2.13471	1.296	0.831328	Non-significant
678	NOTCH1	OID20311	P46531	Cardiometabolic	Group	Geriatric - Healthy	-0.0298627	-0.152216	0.0924907	0.831833	Non-significant
679	IFNLR1	OID20506	Q8IU57	Inflammation	Group	Geriatric - Healthy	0.0473836	-0.153969	0.248736	0.842657	Non-significant
680	IL4	OID20426	P05112	Inflammation	Group	Geriatric - Healthy	0.27212	-0.919992	1.46423	0.85121	Non-significant
681	LY75	OID20580	O60449	Inflammation	Group	Geriatric - Healthy	-0.0539797	-0.290975	0.183016	0.851809	Non-significant
682	CPA1	OID20280	P15085	Cardiometabolic	Group	Geriatric - Healthy	0.104953	-0.365311	0.575218	0.857266	Non-significant
683	CHL1	OID20366	O00533	Cardiometabolic	Group	Geriatric - Healthy	-0.0379014	-0.208403	0.1326	0.858311	Non-significant
684	ITGB2	OID20315	P05107	Cardiometabolic	Group	Geriatric - Healthy	-0.0417361	-0.233057	0.149585	0.863163	Non-significant
685	NPTXR	OID20191	O95502	Cardiometabolic	Group	Geriatric - Healthy	-0.0549364	-0.31874	0.208867	0.874486	Non-significant
686	CHRDL2	OID20223	Q6WN34	Cardiometabolic	Group	Geriatric - Healthy	-0.0542022	-0.323125	0.214721	0.881926	Non-significant
687	PEAR1	OID20257	Q5VY43	Cardiometabolic	Group	Geriatric - Healthy	-0.0273699	-0.163726	0.108986	0.882836	Non-significant
688	AOC3	OID20389	Q16853	Cardiometabolic	Group	Geriatric - Healthy	0.0398451	-0.164329	0.244019	0.88887	Non-significant
689	ICAM3	OID20277	P32942	Cardiometabolic	Group	Geriatric - Healthy	0.0301932	-0.127557	0.187943	0.892863	Non-significant
690	MET	OID20269	P08581	Cardiometabolic	Group	Geriatric - Healthy	-0.0268565	-0.173077	0.119364	0.900895	Non-significant
691	LILRB5	OID20324	O75023	Cardiometabolic	Group	Geriatric - Healthy	0.0843786	-0.423759	0.592517	0.918214	Non-significant
692	CLEC4C	OID20547	Q8WTT0	Inflammation	Group	Geriatric - Healthy	-0.0474554	-0.341589	0.246678	0.922607	Non-significant
693	BPIFB1	OID20308	Q8TDL5	Cardiometabolic	Group	Geriatric - Healthy	-0.0663791	-0.482725	0.349967	0.924353	Non-significant
694	CRHR1	OID20055	P34998	Cardiometabolic	Group	Geriatric - Healthy	0.087194	-0.4617	0.636088	0.924879	Non-significant
695	ADA	OID20645	P00813	Inflammation	Group	Geriatric - Healthy	-0.0331156	-0.242577	0.176345	0.925564	Non-significant
696	FUCA1	OID20261	P04066	Cardiometabolic	Group	Geriatric - Healthy	-0.0702575	-0.518009	0.377494	0.926635	Non-significant
697	EIF5A	OID20423	P63241	Inflammation	Group	Geriatric - Healthy	0.0385049	-0.208899	0.285909	0.927778	Non-significant
698	AMY2A	OID20333	P04746	Cardiometabolic	Group	Geriatric - Healthy	-0.0504371	-0.387113	0.286239	0.932898	Non-significant
699	PCDH17	OID20132	O14917	Cardiometabolic	Group	Geriatric - Healthy	-0.0325449	-0.258828	0.193738	0.937983	Non-significant
700	SELPLG	OID20560	Q14242	Inflammation	Group	Geriatric - Healthy	-0.0143832	-0.119916	0.0911492	0.944124	Non-significant
701	CTF1	OID20061	Q16619	Cardiometabolic	Group	Geriatric - Healthy	0.0642389	-0.42202	0.550498	0.947409	Non-significant
702	TIE1	OID20303	P35590	Cardiometabolic	Group	Geriatric - Healthy	0.0264778	-0.188149	0.241105	0.953978	Non-significant
703	FKBP1B	OID20618	P68106	Inflammation	Group	Geriatric - Healthy	0.0376233	-0.325069	0.400316	0.967232	Non-significant
704	SELE	OID20290	P16581	Cardiometabolic	Group	Geriatric - Healthy	0.0279289	-0.247424	0.303282	0.968648	Non-significant
705	ADH4	OID20117	P08319	Cardiometabolic	Group	Geriatric - Healthy	-0.0460687	-0.524262	0.432124	0.971671	Non-significant
706	PCDH1	OID20614	Q08174	Inflammation	Group	Geriatric - Healthy	0.00446333	-0.0441655	0.0530921	0.974252	Non-significant
707	CD22	OID20637	P20273	Inflammation	Group	Geriatric - Healthy	-0.0294995	-0.355648	0.296649	0.974986	Non-significant
708	PDCD6	OID20163	O75340	Cardiometabolic	Group	Geriatric - Healthy	0.0470288	-0.513692	0.607749	0.978452	Non-significant
709	RGS8	OID20454	P57771	Inflammation	Group	Geriatric - Healthy	-0.0393883	-0.511059	0.432283	0.978637	Non-significant
710	ENPP2	OID20288	Q13822	Cardiometabolic	Group	Geriatric - Healthy	0.0172693	-0.194853	0.229391	0.979685	Non-significant
711	KYAT1	OID20232	Q16773	Cardiometabolic	Group	Geriatric - Healthy	0.0259233	-0.298033	0.34988	0.980366	Non-significant
712	AOC1	OID20452	P19801	Inflammation	Group	Geriatric - Healthy	-0.0486228	-0.703081	0.605835	0.983052	Non-significant
713	SDC4	OID20216	P31431	Cardiometabolic	Group	Geriatric - Healthy	0.0293514	-0.380238	0.438941	0.984223	Non-significant
714	CDH5	OID20243	P33151	Cardiometabolic	Group	Geriatric - Healthy	-0.0131945	-0.204329	0.17794	0.98535	Non-significant
715	TSHB	OID20129	P01222	Cardiometabolic	Group	Geriatric - Healthy	-0.0317359	-0.496839	0.433367	0.985685	Non-significant
716	COL1A1	OID20335	P02452	Cardiometabolic	Group	Geriatric - Healthy	-0.0216307	-0.362329	0.319067	0.987594	Non-significant
717	NELL2	OID20706	Q99435	Inflammation	Group	Geriatric - Healthy	-0.0159788	-0.294793	0.262836	0.98988	Non-significant
718	PRKCQ	OID20468	Q04759	Inflammation	Group	Geriatric - Healthy	-0.0166967	-0.334805	0.301412	0.991504	Non-significant
719	HSD11B1	OID20575	P28845	Inflammation	Group	Geriatric - Healthy	0.0102913	-0.206259	0.226842	0.99303	Non-significant
720	TCL1B	OID20058	O95988	Cardiometabolic	Group	Geriatric - Healthy	0.0230563	-0.607361	0.653474	0.995866	Non-significant
721	ARTN	OID20446	Q5T4W7	Inflammation	Group	Geriatric - Healthy	0.00994961	-0.291609	0.311509	0.996634	Non-significant
722	TNFSF10	OID20611	P50591	Inflammation	Group	Geriatric - Healthy	0.00463171	-0.172571	0.181834	0.997886	Non-significant
723	COMP	OID20405	P49747	Cardiometabolic	Group	Geriatric - Healthy	0.00663689	-0.25997	0.273243	0.998082	Non-significant
724	NT5C3A	OID20553	Q9H0P0	Inflammation	Group	Geriatric - Healthy	-0.00144605	-0.172285	0.169393	0.999778	Non-significant

## Sheet: 2.d Tame comparison
			Healthy2Cent			Healthy2Geriatric
TAME Candidate Biomarker of Aging	Official name	Uniprot	FC	Adj.Pvalue	Threshold	FC	Adj.Pvalue	Threshold	Threshold Healthy2Cent	Threshold Healthy2Geriatric	STUDIES IDENTIFIED	SIMILAR EFFECT		Assay	OlinkID	UniProt	Panel	term	contrast	log2FoldChange	conf.low	conf.high	Adjusted_pval	Threshold		Assay	OlinkID	UniProt	Panel	term	contrast	log2FoldChange	conf.low	conf.high	Adjusted_pval	Threshold
Adiponectin	ADIPQ	Q15848	#N/A	#N/A	#N/A	#N/A	#N/A	#N/A	#N/A	#N/A	#N/A	#N/A		ACTA2	OID20079	P62736	Cardiometabolic	Group	Centenarian - Healthy	1.98707	1.63589	2.33824	1e-16	Significant		ACTA2	OID20079	P62736	Cardiometabolic	Group	Geriatric - Healthy	1.96029	1.63841	2.28217	1e-16	Significant
α-fetoprotein ( AFP )	AFP	P02771	#N/A	#N/A	#N/A	#N/A	#N/A	#N/A	#N/A	#N/A	#N/A	#N/A		ACTN4	OID20435	O43707	Inflammation	Group	Centenarian - Healthy	1.60682	1.23402	1.97961	1e-16	Significant		ACTN4	OID20435	O43707	Inflammation	Group	Geriatric - Healthy	1.48737	1.14568	1.82906	1e-16	Significant
Receptor for advanced glycation endproducts	AGER (RAGE)	Q15109	0.50704	0.0020022	Significant	0.331333	0.0384521	Significant	Significant	Significant	2	2		ADA2	OID20394	Q9NZK5	Cardiometabolic	Group	Centenarian - Healthy	1.14426	0.865822	1.4227	1e-16	Significant		ADA2	OID20394	Q9NZK5	Cardiometabolic	Group	Geriatric - Healthy	1.11348	0.858268	1.36868	1e-16	Significant
Akt	AKT1 AKT2 AKT3	P31749 P31751 Q9Y243	#N/A	#N/A	#N/A	#N/A	#N/A	#N/A	#N/A	#N/A	#N/A	#N/A		ADAMTS16	OID20089	Q8TE57	Cardiometabolic	Group	Centenarian - Healthy	1.41125	1.16638	1.65613	1e-16	Significant		ADAMTS16	OID20089	Q8TE57	Cardiometabolic	Group	Geriatric - Healthy	1.08641	0.861963	1.31086	1e-16	Significant
Albumin	Albumin	P02768	#N/A	#N/A	#N/A	#N/A	#N/A	#N/A	#N/A	#N/A	#N/A	#N/A		ANGPTL3	OID20407	Q9Y5C1	Cardiometabolic	Group	Centenarian - Healthy	0.98821	0.752467	1.22395	1e-16	Significant		AGRN	OID20786	O00468	Inflammation	Group	Geriatric - Healthy	1.19526	0.926959	1.46356	1e-16	Significant
Alkaline phosphatase, bone-specific	ALPL	P05186	#N/A	#N/A	#N/A	#N/A	#N/A	#N/A	#N/A	#N/A	#N/A	#N/A		BTN2A1	OID20713	Q7KYR7	Inflammation	Group	Centenarian - Healthy	0.97742	0.751837	1.203	1e-16	Significant		AHCY	OID20199	P23526	Cardiometabolic	Group	Geriatric - Healthy	1.04979	0.774716	1.32486	1e-16	Significant
APOA	apoa1	P02647	#N/A	#N/A	#N/A	#N/A	#N/A	#N/A	#N/A	#N/A	#N/A	#N/A		BTN3A2	OID20540	P78410	Inflammation	Group	Centenarian - Healthy	1.2258	0.971817	1.47979	1e-16	Significant		ANGPTL4	OID20703	Q9BY76	Inflammation	Group	Geriatric - Healthy	1.04715	0.802277	1.29202	1e-16	Significant
APOB	apob	P04114	#N/A	#N/A	#N/A	#N/A	#N/A	#N/A	#N/A	#N/A	#N/A	#N/A		CCDC80	OID20226	Q76M96	Cardiometabolic	Group	Centenarian - Healthy	2.02093	1.72081	2.32105	1e-16	Significant		BTN2A1	OID20713	Q7KYR7	Inflammation	Group	Geriatric - Healthy	0.764851	0.558088	0.971614	1e-16	Significant
Beta-amyloid	APP	P05067	#N/A	#N/A	#N/A	#N/A	#N/A	#N/A	#N/A	#N/A	#N/A	#N/A		CCL11	OID20668	P51671	Inflammation	Group	Centenarian - Healthy	0.831241	0.610331	1.05215	1e-16	Significant		BTN3A2	OID20540	P78410	Inflammation	Group	Geriatric - Healthy	1.24241	1.00961	1.47521	1e-16	Significant
Beta 2 microglobulin	B2M	P61769	#N/A	#N/A	#N/A	#N/A	#N/A	#N/A	#N/A	#N/A	#N/A	#N/A		CCL27	OID20121	Q9Y4X3	Cardiometabolic	Group	Centenarian - Healthy	1.94658	1.62971	2.26346	1e-16	Significant		C1QA	OID20654	P02745	Inflammation	Group	Geriatric - Healthy	0.479978	0.360384	0.599572	1e-16	Significant
Homocysteine, total	BHMT2	Q9H2M3	#N/A	#N/A	#N/A	#N/A	#N/A	#N/A	#N/A	#N/A	#N/A	#N/A		CCL3	OID20610	P10147	Inflammation	Group	Centenarian - Healthy	1.82601	1.42472	2.2273	1e-16	Significant		CCDC80	OID20226	Q76M96	Cardiometabolic	Group	Geriatric - Healthy	1.35606	1.08097	1.63114	1e-16	Significant
Caveolin-1	cav1	Q03135	#N/A	#N/A	#N/A	#N/A	#N/A	#N/A	#N/A	#N/A	#N/A	#N/A		CCL7	OID20523	P80098	Inflammation	Group	Centenarian - Healthy	1.68774	1.27682	2.09867	1e-16	Significant		CCL14	OID20401	Q16627	Cardiometabolic	Group	Geriatric - Healthy	1.03873	0.76597	1.31148	1e-16	Significant
CCL11 (eotaxin)	ccl11	P51671	0.831241	1e-16	Significant	0.677813	2.26119e-12	Significant	Significant	Significant	2	2		CCN3	OID20299	P48745	Cardiometabolic	Group	Centenarian - Healthy	1.89808	1.58032	2.21585	1e-16	Significant		CCL18	OID20395	P55774	Cardiometabolic	Group	Geriatric - Healthy	1.52255	1.16893	1.87617	1e-16	Significant
T cells, CD4	CD4	P01730	0.935998	1e-16	Significant	0.982323	1e-16	Significant	Significant	Significant	2	2		CD4	OID20584	P01730	Inflammation	Group	Centenarian - Healthy	0.935998	0.72268	1.14932	1e-16	Significant		CCL23	OID20693	P55773	Inflammation	Group	Geriatric - Healthy	0.991525	0.736046	1.247	1e-16	Significant
T cells, CD8	CD8A	P01732	#N/A	#N/A	#N/A	#N/A	#N/A	#N/A	#N/A	#N/A	#N/A	#N/A		CD40	OID20724	P25942	Inflammation	Group	Centenarian - Healthy	0.955801	0.693794	1.21781	1e-16	Significant		CCL27	OID20121	Q9Y4X3	Cardiometabolic	Group	Geriatric - Healthy	2.02548	1.73504	2.31592	1e-16	Significant
T cells, CD9	CD8B	P10966	#N/A	#N/A	#N/A	#N/A	#N/A	#N/A	#N/A	#N/A	#N/A	#N/A		CD46	OID20380	P15529	Cardiometabolic	Group	Centenarian - Healthy	0.752721	0.559573	0.945869	1e-16	Significant		CCL3	OID20610	P10147	Inflammation	Group	Geriatric - Healthy	1.76529	1.39748	2.1331	1e-16	Significant
Thyroid biochemical tests (T4, TSH)	CGA TSHB	P01215 P01222	#N/A	#N/A	#N/A	#N/A	#N/A	#N/A	#N/A	#N/A	#N/A	#N/A		CD59	OID20339	P13987	Cardiometabolic	Group	Centenarian - Healthy	0.968523	0.720022	1.21702	1e-16	Significant		CCL7	OID20523	P80098	Inflammation	Group	Geriatric - Healthy	2.22552	1.84887	2.60216	1e-16	Significant
Collagen, procollagen type1	COL	many	#N/A	#N/A	#N/A	#N/A	#N/A	#N/A	#N/A	#N/A	#N/A	#N/A		CD79B	OID20635	P40259	Inflammation	Group	Centenarian - Healthy	1.30297	0.969452	1.6365	1e-16	Significant		CCN3	OID20299	P48745	Cardiometabolic	Group	Geriatric - Healthy	1.48578	1.19453	1.77704	1e-16	Significant
C- Reactive Protein (CRP)	CRP	P02741	#N/A	#N/A	#N/A	#N/A	#N/A	#N/A	#N/A	#N/A	#N/A	#N/A		CD83	OID20565	Q01151	Inflammation	Group	Centenarian - Healthy	1.00847	0.751712	1.26522	1e-16	Significant		CD276	OID20680	Q5ZPR3	Inflammation	Group	Geriatric - Healthy	1.19297	0.937866	1.44808	1e-16	Significant
Cystatin C	CST3	P01034	1.34106	1e-16	Significant	1.21961	1e-16	Significant	Significant	Significant	2	2		CDH2	OID20170	P19022	Cardiometabolic	Group	Centenarian - Healthy	0.799028	0.589564	1.00849	1e-16	Significant		CD4	OID20584	P01730	Inflammation	Group	Geriatric - Healthy	0.982323	0.786802	1.17784	1e-16	Significant
Endothelin-1 (ET1) or C-terminal pro-Endothelin-1 (CTproET1)	EDN1	P05305	#N/A	#N/A	#N/A	#N/A	#N/A	#N/A	#N/A	#N/A	#N/A	#N/A		CHI3L1	OID20399	P36222	Cardiometabolic	Group	Centenarian - Healthy	3.06194	2.56177	3.5621	1e-16	Significant		CD40	OID20724	P25942	Inflammation	Group	Geriatric - Healthy	1.0437	0.803549	1.28385	1e-16	Significant
Fibrinogen	FGA FGB FGG	P02671 P02675 P02679	#N/A	#N/A	#N/A	#N/A	#N/A	#N/A	#N/A	#N/A	#N/A	#N/A		CKAP4	OID20617	Q07065	Inflammation	Group	Centenarian - Healthy	1.25589	1.00732	1.50447	1e-16	Significant		CD59	OID20339	P13987	Cardiometabolic	Group	Geriatric - Healthy	0.894407	0.666638	1.12218	1e-16	Significant
Fibroblast growth factor 23	FGF23	Q9GZV9	#N/A	#N/A	#N/A	#N/A	#N/A	#N/A	#N/A	#N/A	#N/A	#N/A		CLEC5A	OID20165	Q9NY25	Cardiometabolic	Group	Centenarian - Healthy	1.10617	0.860569	1.35177	1e-16	Significant		CD70	OID20599	P32970	Inflammation	Group	Geriatric - Healthy	1.04919	0.768143	1.33024	1e-16	Significant
Folate	FOLH1	Q04609	#N/A	#N/A	#N/A	#N/A	#N/A	#N/A	#N/A	#N/A	#N/A	#N/A		COL18A1	OID20332	P39060	Cardiometabolic	Group	Centenarian - Healthy	0.696507	0.54587	0.847144	1e-16	Significant		CD83	OID20565	Q01151	Inflammation	Group	Geriatric - Healthy	0.907076	0.671742	1.14241	1e-16	Significant
Sex hormones (FSHB)	FSHB	P01225	#N/A	#N/A	#N/A	#N/A	#N/A	#N/A	#N/A	#N/A	#N/A	#N/A		COL6A3	OID20292	P12111	Cardiometabolic	Group	Centenarian - Healthy	1.62274	1.32489	1.92059	1e-16	Significant		CDH2	OID20170	P19022	Cardiometabolic	Group	Geriatric - Healthy	0.852585	0.660596	1.04457	1e-16	Significant
Ferritin	FTH1 FTL	P02794 P02792	#N/A	#N/A	#N/A	#N/A	#N/A	#N/A	#N/A	#N/A	#N/A	#N/A		COLEC12	OID20738	Q5KU26	Inflammation	Group	Centenarian - Healthy	1.31078	1.08344	1.53812	1e-16	Significant		CHI3L1	OID20399	P36222	Cardiometabolic	Group	Geriatric - Healthy	2.70792	2.24948	3.16635	1e-16	Significant
Growth Differentiating Factor 11/8	GDF11	O95390	#N/A	#N/A	#N/A	#N/A	#N/A	#N/A	#N/A	#N/A	#N/A	#N/A		CST3	OID20400	P01034	Cardiometabolic	Group	Centenarian - Healthy	1.34106	1.10664	1.57548	1e-16	Significant		CKAP4	OID20617	Q07065	Inflammation	Group	Geriatric - Healthy	1.25111	1.02327	1.47894	1e-16	Significant
Growth Differentiating Factor 15	GDF15	Q99988	2.48441	1e-16	Significant	2.45315	1e-16	Significant	Significant	Significant	2	2		CSTB	OID20294	P04080	Cardiometabolic	Group	Centenarian - Healthy	1.41483	1.11359	1.71606	1e-16	Significant		CLEC5A	OID20165	Q9NY25	Cardiometabolic	Group	Geriatric - Healthy	0.833903	0.608791	1.05902	1e-16	Significant
Gamma-glutamyl transpeptidase	GGT2	P36268	#N/A	#N/A	#N/A	#N/A	#N/A	#N/A	#N/A	#N/A	#N/A	#N/A		CTSB	OID20276	P07858	Cardiometabolic	Group	Centenarian - Healthy	1.55453	1.13573	1.97333	1e-16	Significant		COL18A1	OID20332	P39060	Cardiometabolic	Group	Geriatric - Healthy	0.775127	0.637057	0.913197	1e-16	Significant
Growth hormone	GH1	P01241	2.57271	7.45782e-09	Significant	2.11924	1.75135e-07	Significant	Significant	Significant	2	2		CTSL	OID20228	P07711	Cardiometabolic	Group	Centenarian - Healthy	0.847146	0.614925	1.07937	1e-16	Significant		COL6A3	OID20292	P12111	Cardiometabolic	Group	Geriatric - Healthy	1.76101	1.48801	2.03401	1e-16	Significant
Growth hormone receptor	GHR	P10912	#N/A	#N/A	#N/A	#N/A	#N/A	#N/A	#N/A	#N/A	#N/A	#N/A		CXCL10	OID20697	P02778	Inflammation	Group	Centenarian - Healthy	1.85011	1.38866	2.31157	1e-16	Significant		COLEC12	OID20738	Q5KU26	Inflammation	Group	Geriatric - Healthy	1.26647	1.0581	1.47484	1e-16	Significant
Glutathione, glutat. reductase/peroxidase	GPX5	O75715	#N/A	#N/A	#N/A	#N/A	#N/A	#N/A	#N/A	#N/A	#N/A	#N/A		CXCL17	OID20622	Q6UXB2	Inflammation	Group	Centenarian - Healthy	1.69895	1.37179	2.02611	1e-16	Significant		CRIM1	OID20701	Q9NZV1	Inflammation	Group	Geriatric - Healthy	0.769845	0.560739	0.97895	1e-16	Significant
Hemoglobin	HBG1	P69891	#N/A	#N/A	#N/A	#N/A	#N/A	#N/A	#N/A	#N/A	#N/A	#N/A		CXCL8	OID20153	P10145	Cardiometabolic	Group	Centenarian - Healthy	1.47656	1.11991	1.83321	1e-16	Significant		CSF1	OID20719	P09603	Inflammation	Group	Geriatric - Healthy	0.963515	0.712849	1.21418	1e-16	Significant
Heat shock proteins	HSP90AB1	P08238	#N/A	#N/A	#N/A	#N/A	#N/A	#N/A	#N/A	#N/A	#N/A	#N/A		CXCL8	OID20631	P10145	Inflammation	Group	Centenarian - Healthy	1.46611	1.1101	1.82212	1e-16	Significant		CST3	OID20400	P01034	Cardiometabolic	Group	Geriatric - Healthy	1.21961	1.00475	1.43447	1e-16	Significant
ICAM-1 or 2	ICAM1	P05362	0.41138	7.50654e-07	Significant	0.435355	1.35436e-08	Significant	Significant	Significant	2	2		CXCL9	OID20675	Q07325	Inflammation	Group	Centenarian - Healthy	2.96773	2.55931	3.37614	1e-16	Significant		CSTB	OID20294	P04080	Cardiometabolic	Group	Geriatric - Healthy	1.62055	1.34445	1.89666	1e-16	Significant
ICAM-1 or 2	icam2	P13598	0.325529	0.000277064	Significant	0.39874	9.65951e-07	Significant	Significant	Significant	2	2		DCN	OID20106	P07585	Cardiometabolic	Group	Centenarian - Healthy	1.42936	1.18884	1.66989	1e-16	Significant		CTSL	OID20228	P07711	Cardiometabolic	Group	Geriatric - Healthy	1.04305	0.830198	1.25589	1e-16	Significant
Interferon gamma (IFN-γ)	IFNG	P01579	1.58363	8.17184e-05	Significant	2.33538	3.65328e-10	Significant	Significant	Significant	2	2		DKK3	OID20264	Q9UBP4	Cardiometabolic	Group	Centenarian - Healthy	0.950504	0.695466	1.20554	1e-16	Significant		CXCL10	OID20697	P02778	Inflammation	Group	Geriatric - Healthy	1.80766	1.3847	2.23061	1e-16	Significant
Insulin-like growth factor -1 (IGF-1)	IGF1	P05019	#N/A	#N/A	#N/A	#N/A	#N/A	#N/A	#N/A	#N/A	#N/A	#N/A		DPT	OID20278	Q07507	Cardiometabolic	Group	Centenarian - Healthy	0.95482	0.789347	1.12029	1e-16	Significant		CXCL16	OID20282	Q9H2A7	Cardiometabolic	Group	Geriatric - Healthy	0.694575	0.519452	0.869697	1e-16	Significant
Insulin-like growth factor -1 (IGF-1R)	IGF1R	P08069	#N/A	#N/A	#N/A	#N/A	#N/A	#N/A	#N/A	#N/A	#N/A	#N/A		EDIL3	OID20081	O43854	Cardiometabolic	Group	Centenarian - Healthy	1.18526	0.916028	1.45448	1e-16	Significant		CXCL17	OID20622	Q6UXB2	Inflammation	Group	Geriatric - Healthy	1.57987	1.28	1.87973	1e-16	Significant
Insulin-like growth factor BP-1	IGFBP1	P08833	2.50547	1e-16	Significant	2.35878	1e-16	Significant	Significant	Significant	2	2		EFEMP1	OID20414	Q12805	Cardiometabolic	Group	Centenarian - Healthy	1.46526	1.21325	1.71726	1e-16	Significant		CXCL8	OID20153	P10145	Cardiometabolic	Group	Geriatric - Healthy	1.42393	1.09704	1.75083	1e-16	Significant
Insulin-like growth factor BP3	IGFBP3	P17936	-0.55422	1.49658e-05	Significant	-0.564463	1.48658e-06	Significant	Significant	Significant	2	2		EGFR	OID20319	P00533	Cardiometabolic	Group	Centenarian - Healthy	-0.532354	-0.671313	-0.393395	1e-16	Significant		CXCL8	OID20631	P10145	Inflammation	Group	Geriatric - Healthy	1.38895	1.06264	1.71526	1e-16	Significant
Interleukin 1β (Il-1β)	IL1B	P01584	0.920459	0.00367189	Significant	1.49842	1.13814e-07	Significant	Significant	Significant	2	2		EPHB4	OID20242	P54760	Cardiometabolic	Group	Centenarian - Healthy	0.81379	0.598217	1.02936	1e-16	Significant		CXCL9	OID20675	Q07325	Inflammation	Group	Geriatric - Healthy	2.57754	2.2032	2.95189	1e-16	Significant
Interleukin-2 (Il-2)	IL2	P60568	0.732086	0.0228724	Significant	0.999099	0.000330353	Significant	Significant	Significant	2	2		ESAM	OID20270	Q96AP7	Cardiometabolic	Group	Centenarian - Healthy	1.02111	0.756775	1.28544	1e-16	Significant		DCN	OID20106	P07585	Cardiometabolic	Group	Geriatric - Healthy	1.2279	1.00744	1.44836	1e-16	Significant
Interleukin-6 (IL-6), basal	IL6	P05231	2.5741	1e-16	Significant	2.76177	1e-16	Significant	Significant	Significant	2	2		F2R	OID20691	P25116	Inflammation	Group	Centenarian - Healthy	1.30164	1.04294	1.56034	1e-16	Significant		DKK3	OID20264	Q9UBP4	Cardiometabolic	Group	Geriatric - Healthy	1.02943	0.795668	1.26319	1e-16	Significant
Leptin	LEP	P41159	-0.115141	0.948369	Non-significant	0.710191	0.0963316	Non-significant	Non-significant	Non-significant	2	2		FAM3C	OID20233	Q92520	Cardiometabolic	Group	Centenarian - Healthy	1.08115	0.827095	1.33521	1e-16	Significant		DPT	OID20278	Q07507	Cardiometabolic	Group	Geriatric - Healthy	0.87083	0.719161	1.0225	1e-16	Significant
Galectin-3 (gal-3)	LGALS3	P17931	0.674338	3.76017e-11	Significant	0.886268	1e-16	Significant	Significant	Significant	2	2		FAS	OID20316	P25445	Cardiometabolic	Group	Centenarian - Healthy	0.874734	0.676783	1.07268	1e-16	Significant		EFEMP1	OID20414	Q12805	Cardiometabolic	Group	Geriatric - Healthy	1.17197	0.940992	1.40295	1e-16	Significant
Sex hormones LH	LHB	P01229	#N/A	#N/A	#N/A	#N/A	#N/A	#N/A	#N/A	#N/A	#N/A	#N/A		FGF5	OID20490	P12034	Inflammation	Group	Centenarian - Healthy	1.03289	0.773284	1.29249	1e-16	Significant		EGFR	OID20319	P00533	Cardiometabolic	Group	Geriatric - Healthy	-0.551375	-0.678741	-0.424009	1e-16	Significant
Lipoprotein-associated phospholipase A2 (Lp-PLA2)	LPAL2	Q16609	#N/A	#N/A	#N/A	#N/A	#N/A	#N/A	#N/A	#N/A	#N/A	#N/A		FSTL3	OID20782	O95633	Inflammation	Group	Centenarian - Healthy	1.44048	1.16533	1.71562	1e-16	Significant		EGLN1	OID20572	Q9GZT9	Inflammation	Group	Geriatric - Healthy	1.10529	0.8507	1.35988	1e-16	Significant
Ext matrix remodeling (MMP9)	MMp9	P14780	#N/A	#N/A	#N/A	#N/A	#N/A	#N/A	#N/A	#N/A	#N/A	#N/A		GDF15	OID20251	Q99988	Cardiometabolic	Group	Centenarian - Healthy	2.48441	2.18707	2.78175	1e-16	Significant		EIF4G1	OID20625	Q04637	Inflammation	Group	Geriatric - Healthy	1.714	1.34266	2.08534	1e-16	Significant
Myeloperoxidase	MPO	P05164	#N/A	#N/A	#N/A	#N/A	#N/A	#N/A	#N/A	#N/A	#N/A	#N/A		HSPG2	OID20383	P98160	Cardiometabolic	Group	Centenarian - Healthy	1.17196	0.916825	1.4271	1e-16	Significant		EPHB4	OID20242	P54760	Cardiometabolic	Group	Geriatric - Healthy	0.825786	0.628198	1.02337	1e-16	Significant
Nicotinamide phosphoribosyltransferase (visfatin)	NAMPT	P43490	#N/A	#N/A	#N/A	#N/A	#N/A	#N/A	#N/A	#N/A	#N/A	#N/A		IGFBP1	OID20246	P08833	Cardiometabolic	Group	Centenarian - Healthy	2.50547	1.99707	3.01386	1e-16	Significant		F2R	OID20691	P25116	Inflammation	Group	Geriatric - Healthy	1.2241	0.986976	1.46122	1e-16	Significant
Natriuretic peptides, NT-pro BNP	NPPB	P16860	4.4417	1e-16	Significant	4.17769	1e-16	Significant	Significant	Significant	2	2		IGFBP2	OID20325	P18065	Cardiometabolic	Group	Centenarian - Healthy	1.87575	1.59909	2.15242	1e-16	Significant		FABP1	OID20778	P07148	Inflammation	Group	Geriatric - Healthy	2.40515	1.80997	3.00032	1e-16	Significant
AMPK activation	PRKAA1 PRKAB1 PRKAG1	Q13131 Q9Y478 P54619	#N/A	#N/A	#N/A	#N/A	#N/A	#N/A	#N/A	#N/A	#N/A	#N/A		IGFBP7	OID20236	Q16270	Cardiometabolic	Group	Centenarian - Healthy	0.823741	0.624589	1.02289	1e-16	Significant		FABP4	OID20245	P15090	Cardiometabolic	Group	Geriatric - Healthy	2.30958	1.86539	2.75377	1e-16	Significant
Advanced glycation endproducts	Rage	Q15109	0.50704	0.0020022	Significant	0.331333	0.0384521	Significant	Significant	Significant	2	2		IGFBPL1	OID20155	Q8WX77	Cardiometabolic	Group	Centenarian - Healthy	1.36987	1.12719	1.61256	1e-16	Significant		FAM3C	OID20233	Q92520	Cardiometabolic	Group	Geriatric - Healthy	0.849797	0.616933	1.08266	1e-16	Significant
Amyloid A (acute phase protein)	SAA1	P0DJI8	#N/A	#N/A	#N/A	#N/A	#N/A	#N/A	#N/A	#N/A	#N/A	#N/A		IL18BP	OID20348	O95998	Cardiometabolic	Group	Centenarian - Healthy	1.0933	0.846164	1.34043	1e-16	Significant		FAS	OID20316	P25445	Cardiometabolic	Group	Geriatric - Healthy	0.780084	0.598647	0.96152	1e-16	Significant
Plasminogen activator inhibitor1	SERPINE1	P05121	0.281866	0.386378	Non-significant	0.545544	0.0166282	Significant	Non-significant	Significant	2	1		IL4R	OID20576	P24394	Inflammation	Group	Centenarian - Healthy	1.26925	0.94406	1.59443	1e-16	Significant		FSTL3	OID20782	O95633	Inflammation	Group	Geriatric - Healthy	1.29618	1.04399	1.54838	1e-16	Significant
Sex hormone-binding globulin (SHBG)	SHBG	P04278	#N/A	#N/A	#N/A	#N/A	#N/A	#N/A	#N/A	#N/A	#N/A	#N/A		IL6	OID20101	P05231	Cardiometabolic	Group	Centenarian - Healthy	2.5741	1.99371	3.15449	1e-16	Significant		GDF15	OID20251	Q99988	Cardiometabolic	Group	Geriatric - Healthy	2.45315	2.18062	2.72569	1e-16	Significant
Sirtuin-1, only sirtuin-2	SIRT2	Q8IXJ6	#N/A	#N/A	#N/A	#N/A	#N/A	#N/A	#N/A	#N/A	#N/A	#N/A		IL6	OID20563	P05231	Inflammation	Group	Centenarian - Healthy	2.66256	2.07178	3.25334	1e-16	Significant		HCLS1	OID20648	P14317	Inflammation	Group	Geriatric - Healthy	1.19591	0.920029	1.47179	1e-16	Significant
Superoxide dismutase	SOD1	P00441	0.0816031	0.631804	Non-significant	0.356883	7.45783e-05	Significant	Non-significant	Significant	2	1		ITIH3	OID20352	Q06033	Cardiometabolic	Group	Centenarian - Healthy	0.967724	0.703235	1.23221	1e-16	Significant		HSPG2	OID20383	P98160	Cardiometabolic	Group	Geriatric - Healthy	1.10064	0.86679	1.3345	1e-16	Significant
Superoxide dismutase	SOD2	P04179	#N/A	#N/A	#N/A	#N/A	#N/A	#N/A	#N/A	#N/A	#N/A	#N/A		KRT19	OID20596	P08727	Inflammation	Group	Centenarian - Healthy	1.86792	1.39617	2.33966	1e-16	Significant		IGFBP1	OID20246	P08833	Cardiometabolic	Group	Geriatric - Healthy	2.35878	1.8928	2.82477	1e-16	Significant
Superoxide dismutase	SOD3	P08294	#N/A	#N/A	#N/A	#N/A	#N/A	#N/A	#N/A	#N/A	#N/A	#N/A		LAIR1	OID20737	Q6GTX8	Inflammation	Group	Centenarian - Healthy	1.66519	1.32362	2.00676	1e-16	Significant		IGFBP2	OID20325	P18065	Cardiometabolic	Group	Geriatric - Healthy	1.63219	1.37861	1.88577	1e-16	Significant
Transferrin receptor (Transf. R)	TFRC	P02786	0.455648	0.000821269	Significant	0.655403	1.06732e-07	Significant	Significant	Significant	2	2		LAMP3	OID20638	Q9UQV4	Inflammation	Group	Centenarian - Healthy	1.32165	1.01082	1.63248	1e-16	Significant		IGFBPL1	OID20155	Q8WX77	Cardiometabolic	Group	Geriatric - Healthy	1.20325	0.980815	1.42569	1e-16	Significant
Thyroglobulin ( TG )	TG	P01266	#N/A	#N/A	#N/A	#N/A	#N/A	#N/A	#N/A	#N/A	#N/A	#N/A		LCN2	OID20392	P80188	Cardiometabolic	Group	Centenarian - Healthy	1.24023	0.911966	1.5685	1e-16	Significant		IGSF8	OID20167	Q969P0	Cardiometabolic	Group	Geriatric - Healthy	1.01341	0.746723	1.28009	1e-16	Significant
Transforming growth factor β (TGF β)	TGFB1	P01137	0.952967	1e-16	Significant	0.851218	1e-16	Significant	Significant	Significant	2	2		LGALS1	OID20154	P09382	Cardiometabolic	Group	Centenarian - Healthy	1.07419	0.862607	1.28577	1e-16	Significant		IL12RB1	OID20486	P42701	Inflammation	Group	Geriatric - Healthy	1.18049	0.864224	1.49676	1e-16	Significant
Transforming growth factor β (TGF β)	TGFBI	Q15582	-0.0700731	0.696145	Non-significant	-0.133652	0.212748	Non-significant	Non-significant	Non-significant	2	2		LGALS9	OID20781	O00182	Inflammation	Group	Centenarian - Healthy	1.10447	0.85205	1.3569	1e-16	Significant		IL18BP	OID20348	O95998	Cardiometabolic	Group	Geriatric - Healthy	1.06891	0.842394	1.29543	1e-16	Significant
Tissue inhibitors of metalloproteinases (TIMPs)	TIMP4	Q99727	#N/A	#N/A	#N/A	#N/A	#N/A	#N/A	#N/A	#N/A	#N/A	#N/A		LILRB4	OID20429	Q8NHJ6	Inflammation	Group	Centenarian - Healthy	1.59776	1.26881	1.9267	1e-16	Significant		IL1RN	OID20700	P18510	Inflammation	Group	Geriatric - Healthy	1.67346	1.29159	2.05533	1e-16	Significant
Tumor Necrosis Factor α (TNFα)	TNF	P01375	1.18285	1e-16	Significant	1.36294	1e-16	Significant	Significant	Significant	2	2		LTBP2	OID20254	Q14767	Cardiometabolic	Group	Centenarian - Healthy	1.865	1.57539	2.1546	1e-16	Significant		IL2RA	OID20267	P01589	Cardiometabolic	Group	Geriatric - Healthy	1.04056	0.786781	1.29433	1e-16	Significant
Tumor Necrosis Factor Receptors	TNFRSF10A	O00220	#N/A	#N/A	#N/A	#N/A	#N/A	#N/A	#N/A	#N/A	#N/A	#N/A		LY6D	OID20708	Q14210	Inflammation	Group	Centenarian - Healthy	1.3833	1.03351	1.73308	1e-16	Significant		IL4R	OID20576	P24394	Inflammation	Group	Geriatric - Healthy	1.52454	1.22648	1.8226	1e-16	Significant
Troponin	TNNT2	P45379	#N/A	#N/A	#N/A	#N/A	#N/A	#N/A	#N/A	#N/A	#N/A	#N/A		MAPK9	OID20557	P45984	Inflammation	Group	Centenarian - Healthy	0.677623	0.503235	0.852012	1e-16	Significant		IL6	OID20101	P05231	Cardiometabolic	Group	Geriatric - Healthy	2.76177	2.2298	3.29374	1e-16	Significant
p53, p21	TP53	P04637	#N/A	#N/A	#N/A	#N/A	#N/A	#N/A	#N/A	#N/A	#N/A	#N/A		MCFD2	OID20171	Q8NI22	Cardiometabolic	Group	Centenarian - Healthy	0.830743	0.619076	1.04241	1e-16	Significant		IL6	OID20563	P05231	Inflammation	Group	Geriatric - Healthy	2.84005	2.29856	3.38154	1e-16	Significant
Thioredoxin reductase-1	TXNRD1	Q16881	#N/A	#N/A	#N/A	#N/A	#N/A	#N/A	#N/A	#N/A	#N/A	#N/A		MLN	OID20541	P12872	Inflammation	Group	Centenarian - Healthy	2.42504	1.92051	2.92958	1e-16	Significant		IRAK1	OID20485	P51617	Inflammation	Group	Geriatric - Healthy	0.8895	0.664926	1.11407	1e-16	Significant
Vascular cell adhesion molecule (VCAM)	VCAM1	P19320	0.735906	1e-16	Significant	0.720167	1e-16	Significant	Significant	Significant	2	2		MMP7	OID20087	P09237	Cardiometabolic	Group	Centenarian - Healthy	0.902698	0.75842	1.04698	1e-16	Significant		ITGA11	OID20581	Q9UKX5	Inflammation	Group	Geriatric - Healthy	-0.894588	-1.1341	-0.655076	1e-16	Significant
Vascular endothelial growth factor	VGFA	P15692	1.08641	1.12133e-13	Significant	1.1003	1e-16	Significant	Significant	Significant	2	2		NECTIN2	OID20222	Q92692	Cardiometabolic	Group	Centenarian - Healthy	1.15745	0.890017	1.42488	1e-16	Significant		ITIH3	OID20352	Q06033	Cardiometabolic	Group	Geriatric - Healthy	1.09352	0.851092	1.33594	1e-16	Significant
von Willebrand factor	VWF	P04275	0.964182	1.88548e-05	Significant	1.33984	1.7371e-10	Significant	Significant	Significant	2	2		NOTCH3	OID20253	Q9UM47	Cardiometabolic	Group	Centenarian - Healthy	1.01097	0.762629	1.25931	1e-16	Significant		KIT	OID20370	P10721	Cardiometabolic	Group	Geriatric - Healthy	-0.890889	-1.07606	-0.705716	1e-16	Significant
														NPDC1	OID20205	Q9NQX5	Cardiometabolic	Group	Centenarian - Healthy	1.3829	1.0611	1.70471	1e-16	Significant		KRT19	OID20596	P08727	Inflammation	Group	Geriatric - Healthy	1.86199	1.4296	2.29438	1e-16	Significant
					Healthy2cent	%		Healthy2Geriatric	%					NPPB	OID20049	P16860	Cardiometabolic	Group	Centenarian - Healthy	4.4417	3.57346	5.30994	1e-16	Significant		LAIR1	OID20737	Q6GTX8	Inflammation	Group	Geriatric - Healthy	1.74181	1.42874	2.05488	1e-16	Significant
				Significant	23	85.1852	Significant	25	92.5926					NT-proBNP	OID20125	NTproBNP	Cardiometabolic	Group	Centenarian - Healthy	4.32577	3.4864	5.16514	1e-16	Significant		LAMP3	OID20638	Q9UQV4	Inflammation	Group	Geriatric - Healthy	1.17094	0.886043	1.45584	1e-16	Significant
				Non-significant	4	14.8148	Non-significant	2	7.40741					PAG1	OID20108	Q9NWQ8	Cardiometabolic	Group	Centenarian - Healthy	1.10821	0.820187	1.39622	1e-16	Significant		LGALS1	OID20154	P09382	Cardiometabolic	Group	Geriatric - Healthy	1.02457	0.830639	1.2185	1e-16	Significant
				#N/A	47	63.5135	#N/A	47	63.5135					PGF	OID20673	P49763	Inflammation	Group	Centenarian - Healthy	1.18969	0.987911	1.39147	1e-16	Significant		LGALS3	OID20284	P17931	Cardiometabolic	Group	Geriatric - Healthy	0.886268	0.688778	1.08376	1e-16	Significant
				Protein available	27	36.4865	Protein available	27	36.4865
				Protein total	74	100	Protein total	74	100
														PI3	OID20326	P19957	Cardiometabolic	Group	Centenarian - Healthy	1.65239	1.2087	2.09608	1e-16	Significant		LGALS4	OID20748	P56470	Inflammation	Group	Geriatric - Healthy	1.40606	1.08562	1.7265	1e-16	Significant
On 7 final biomarkers selected by TAME (green), 2 proteins (CRP, IGF1) were unavailable on both panels cardiometabolism and inflamation. 5 proteins (CST3, GDF15, IL6, NPPB, TNF) were part of the panels and were significantly differentialy expressed in both comparison (Healthy2Cent and Healthy2Geriatric). We can conclude, that the short list of blood-based biomarkers proposed for TAME as Aging Pro…														PILRB	OID20197	Q9UKJ0	Cardiometabolic	Group	Centenarian - Healthy	1.25593	0.941191	1.57067	1e-16	Significant		LGALS9	OID20781	O00182	Inflammation	Group	Geriatric - Healthy	1.50207	1.2707	1.73343	1e-16	Significant
														PLAUR	OID20764	Q03405	Inflammation	Group	Centenarian - Healthy	1.25956	1.01465	1.50447	1e-16	Significant		LILRB4	OID20429	Q8NHJ6	Inflammation	Group	Geriatric - Healthy	1.64411	1.34261	1.94562	1e-16	Significant
														PRELP	OID20766	P51888	Inflammation	Group	Centenarian - Healthy	0.989445	0.790079	1.18881	1e-16	Significant		LSP1	OID20530	P33241	Inflammation	Group	Geriatric - Healthy	0.89795	0.664141	1.13176	1e-16	Significant
														PTGDS	OID20408	P41222	Cardiometabolic	Group	Centenarian - Healthy	1.24502	0.943738	1.5463	1e-16	Significant		LTBP2	OID20254	Q14767	Cardiometabolic	Group	Geriatric - Healthy	1.79459	1.52915	2.06004	1e-16	Significant
														PTN	OID20083	P21246	Cardiometabolic	Group	Centenarian - Healthy	2.97131	2.3013	3.64132	1e-16	Significant		LTBR	OID20768	P36941	Inflammation	Group	Geriatric - Healthy	0.942513	0.700014	1.18501	1e-16	Significant
														REG3A	OID20258	Q06141	Cardiometabolic	Group	Centenarian - Healthy	2.16883	1.68129	2.65637	1e-16	Significant		LY6D	OID20708	Q14210	Inflammation	Group	Geriatric - Healthy	1.31842	0.997815	1.63902	1e-16	Significant
														RNASET2	OID20321	O00584	Cardiometabolic	Group	Centenarian - Healthy	0.747857	0.560454	0.93526	1e-16	Significant		MAPK9	OID20557	P45984	Inflammation	Group	Geriatric - Healthy	0.827408	0.667568	0.987248	1e-16	Significant
														ROR1	OID20224	Q01973	Cardiometabolic	Group	Centenarian - Healthy	0.987092	0.75411	1.22007	1e-16	Significant		MCFD2	OID20171	Q8NI22	Cardiometabolic	Group	Geriatric - Healthy	0.816997	0.622989	1.01101	1e-16	Significant
														SCGB1A1	OID20688	P11684	Inflammation	Group	Centenarian - Healthy	1.56964	1.23525	1.90402	1e-16	Significant		MLN	OID20541	P12872	Inflammation	Group	Geriatric - Healthy	2.59134	2.12889	3.05378	1e-16	Significant
														SLC39A5	OID20539	Q6ZMH5	Inflammation	Group	Centenarian - Healthy	1.27302	0.979593	1.56645	1e-16	Significant		MMP7	OID20087	P09237	Cardiometabolic	Group	Geriatric - Healthy	0.81761	0.685368	0.949851	1e-16	Significant
														SMOC2	OID20730	Q9H3U7	Inflammation	Group	Centenarian - Healthy	1.2719	0.975828	1.56797	1e-16	Significant		MSTN	OID20115	O14793	Cardiometabolic	Group	Geriatric - Healthy	-1.60838	-2.05016	-1.16659	1e-16	Significant
														SPINT2	OID20720	O43291	Inflammation	Group	Centenarian - Healthy	0.846647	0.619042	1.07425	1e-16	Significant		NECTIN2	OID20222	Q92692	Cardiometabolic	Group	Geriatric - Healthy	1.17277	0.927648	1.41789	1e-16	Significant
														SPON2	OID20221	Q9BUD6	Cardiometabolic	Group	Centenarian - Healthy	1.39674	1.18548	1.608	1e-16	Significant		NPDC1	OID20205	Q9NQX5	Cardiometabolic	Group	Geriatric - Healthy	1.32048	1.02553	1.61544	1e-16	Significant
														SPP1	OID20322	P10451	Cardiometabolic	Group	Centenarian - Healthy	1.57184	1.28011	1.86356	1e-16	Significant		NPPB	OID20049	P16860	Cardiometabolic	Group	Geriatric - Healthy	4.17769	3.38189	4.9735	1e-16	Significant
														TFF3	OID20371	Q07654	Cardiometabolic	Group	Centenarian - Healthy	1.51783	1.14308	1.89258	1e-16	Significant		NT-proBNP	OID20125	NTproBNP	Cardiometabolic	Group	Geriatric - Healthy	3.80924	3.0399	4.57859	1e-16	Significant
														TGFA	OID20600	P01135	Inflammation	Group	Centenarian - Healthy	0.960335	0.729214	1.19146	1e-16	Significant		PAG1	OID20108	Q9NWQ8	Cardiometabolic	Group	Geriatric - Healthy	1.29593	1.03194	1.55992	1e-16	Significant
														TGFB1	OID20621	P01137	Inflammation	Group	Centenarian - Healthy	0.952967	0.746041	1.15989	1e-16	Significant		PGF	OID20673	P49763	Inflammation	Group	Geriatric - Healthy	1.02632	0.84138	1.21127	1e-16	Significant
														TIMP1	OID20418	P01033	Cardiometabolic	Group	Centenarian - Healthy	1.27172	1.04742	1.49602	1e-16	Significant		PI3	OID20326	P19957	Cardiometabolic	Group	Geriatric - Healthy	1.48956	1.08289	1.89623	1e-16	Significant
														TNF	OID20473	P01375	Inflammation	Group	Centenarian - Healthy	1.18285	0.923691	1.44201	1e-16	Significant		PILRB	OID20197	Q9UKJ0	Cardiometabolic	Group	Geriatric - Healthy	1.15393	0.865442	1.44241	1e-16	Significant
														TNFRSF11A	OID20646	Q9Y6Q6	Inflammation	Group	Centenarian - Healthy	1.8508	1.51163	2.18998	1e-16	Significant		PLAT	OID20247	P00750	Cardiometabolic	Group	Geriatric - Healthy	2.0744	1.5426	2.60619	1e-16	Significant
														TNFRSF11B	OID20735	O00300	Inflammation	Group	Centenarian - Healthy	1.26087	1.01024	1.51149	1e-16	Significant		PLAUR	OID20764	Q03405	Inflammation	Group	Geriatric - Healthy	1.44092	1.21645	1.6654	1e-16	Significant
														TNFRSF14	OID20783	Q92956	Inflammation	Group	Centenarian - Healthy	1.25578	0.990048	1.5215	1e-16	Significant		PLIN3	OID20143	O60664	Cardiometabolic	Group	Geriatric - Healthy	0.988574	0.760618	1.21653	1e-16	Significant
														TNFRSF4	OID20653	P43489	Inflammation	Group	Centenarian - Healthy	1.3154	1.05235	1.57845	1e-16	Significant		PPP1R2	OID20176	P41236	Cardiometabolic	Group	Geriatric - Healthy	1.07101	0.824995	1.31702	1e-16	Significant
														TNFSF13	OID20733	O75888	Inflammation	Group	Centenarian - Healthy	1.10446	0.826366	1.38255	1e-16	Significant		PRELP	OID20766	P51888	Inflammation	Group	Geriatric - Healthy	0.692185	0.509452	0.874917	1e-16	Significant
														TREM2	OID20731	Q9NZC2	Inflammation	Group	Centenarian - Healthy	1.86992	1.45883	2.28102	1e-16	Significant		PTGDS	OID20408	P41222	Cardiometabolic	Group	Geriatric - Healthy	1.08163	0.805486	1.35778	1e-16	Significant
														VCAM1	OID20396	P19320	Cardiometabolic	Group	Centenarian - Healthy	0.735906	0.534314	0.937499	1e-16	Significant		PTN	OID20083	P21246	Cardiometabolic	Group	Geriatric - Healthy	3.88781	3.2737	4.50193	1e-16	Significant
														WNT9A	OID20460	O14904	Inflammation	Group	Centenarian - Healthy	1.58609	1.30886	1.86333	1e-16	Significant		RARRES2	OID20373	Q99969	Cardiometabolic	Group	Geriatric - Healthy	1.3726	1.07834	1.66686	1e-16	Significant
														XG	OID20259	P55808	Cardiometabolic	Group	Centenarian - Healthy	1.66048	1.31267	2.00829	1e-16	Significant		REG3A	OID20258	Q06141	Cardiometabolic	Group	Geriatric - Healthy	1.94993	1.50306	2.3968	1e-16	Significant
														UMOD	OID20237	P07911	Cardiometabolic	Group	Centenarian - Healthy	-1.3279	-1.6959	-0.959905	2.73115e-14	Significant		RNASET2	OID20321	O00584	Cardiometabolic	Group	Geriatric - Healthy	0.656142	0.484374	0.82791	1e-16	Significant
														VEGFA	OID20650	P15692	Inflammation	Group	Centenarian - Healthy	1.08641	0.78048	1.39234	1.12133e-13	Significant		SAMD9L	OID20536	Q8IVG5	Inflammation	Group	Geriatric - Healthy	1.23752	0.981735	1.49331	1e-16	Significant
														CCL15	OID20328	Q16663	Cardiometabolic	Group	Centenarian - Healthy	1.15488	0.827369	1.48238	1.75859e-13	Significant		SCGB1A1	OID20688	P11684	Inflammation	Group	Geriatric - Healthy	1.1353	0.82881	1.44179	1e-16	Significant
														ACAN	OID20159	P16112	Cardiometabolic	Group	Centenarian - Healthy	0.660656	0.473294	0.848018	1.76081e-13	Significant		SCRN1	OID20542	Q12765	Inflammation	Group	Geriatric - Healthy	0.835808	0.620612	1.051	1e-16	Significant
														IGSF8	OID20167	Q969P0	Cardiometabolic	Group	Centenarian - Healthy	1.02456	0.7336	1.31551	1.91069e-13	Significant		SDC1	OID20169	P18827	Cardiometabolic	Group	Geriatric - Healthy	1.44458	1.09002	1.79915	1e-16	Significant
														IL2RA	OID20267	P01589	Cardiometabolic	Group	Centenarian - Healthy	0.967547	0.690674	1.24442	2.91989e-13	Significant		SEMA3F	OID20186	Q13275	Cardiometabolic	Group	Geriatric - Healthy	0.677063	0.497456	0.85667	1e-16	Significant
														CDSN	OID20667	Q15517	Inflammation	Group	Centenarian - Healthy	1.12784	0.803846	1.45183	3.5838e-13	Significant		SIGLEC1	OID20690	Q9BZZ2	Inflammation	Group	Geriatric - Healthy	1.24518	0.942401	1.54796	1e-16	Significant
														DLK1	OID20295	P80370	Cardiometabolic	Group	Centenarian - Healthy	1.27723	0.909545	1.64491	3.96794e-13	Significant		SLC39A5	OID20539	Q6ZMH5	Inflammation	Group	Geriatric - Healthy	1.54957	1.28062	1.81851	1e-16	Significant
														LTBR	OID20768	P36941	Inflammation	Group	Centenarian - Healthy	0.915441	0.650869	1.18001	4.84723e-13	Significant		SNX9	OID20135	Q9Y5X1	Cardiometabolic	Group	Geriatric - Healthy	0.868183	0.670681	1.06568	1e-16	Significant
														IL10RB	OID20696	Q08334	Inflammation	Group	Centenarian - Healthy	0.855471	0.608199	1.10274	4.88054e-13	Significant		SPINT2	OID20720	O43291	Inflammation	Group	Geriatric - Healthy	0.777084	0.568467	0.9857	1e-16	Significant
														FST	OID20770	P19883	Inflammation	Group	Centenarian - Healthy	0.997064	0.708225	1.2859	5.44897e-13	Significant		SPON1	OID20759	Q9HCB6	Inflammation	Group	Geriatric - Healthy	1.07187	0.782918	1.36082	1e-16	Significant
														SPINK4	OID20509	O60575	Inflammation	Group	Centenarian - Healthy	1.8559	1.31748	2.39432	5.85532e-13	Significant		SPON2	OID20221	Q9BUD6	Cardiometabolic	Group	Geriatric - Healthy	1.44065	1.24701	1.63428	1e-16	Significant
														C1QA	OID20654	P02745	Inflammation	Group	Centenarian - Healthy	0.448627	0.318148	0.579106	6.61027e-13	Significant		SPP1	OID20322	P10451	Cardiometabolic	Group	Geriatric - Healthy	1.41452	1.14713	1.68191	1e-16	Significant
														CXCL16	OID20282	Q9H2A7	Cardiometabolic	Group	Centenarian - Healthy	0.651429	0.460367	0.842491	9.83102e-13	Significant		ST6GAL1	OID20302	P15907	Cardiometabolic	Group	Geriatric - Healthy	0.869332	0.657938	1.08073	1e-16	Significant
														HYOU1	OID20300	Q9Y4L1	Cardiometabolic	Group	Centenarian - Healthy	0.511966	0.361739	0.662193	1.00464e-12	Significant		SULT2A1	OID20508	Q06520	Inflammation	Group	Geriatric - Healthy	1.2555	0.959879	1.55111	1e-16	Significant
														AGRN	OID20786	O00468	Inflammation	Group	Centenarian - Healthy	0.988549	0.69583	1.28127	1.52578e-12	Significant		TFF3	OID20371	Q07654	Cardiometabolic	Group	Geriatric - Healthy	1.32595	0.98246	1.66944	1e-16	Significant
														SCARF1	OID20297	Q14162	Cardiometabolic	Group	Centenarian - Healthy	0.819697	0.576682	1.06271	1.61182e-12	Significant		TGFA	OID20600	P01135	Inflammation	Group	Geriatric - Healthy	0.962129	0.75029	1.17397	1e-16	Significant
														IGFBP6	OID20413	P24592	Cardiometabolic	Group	Centenarian - Healthy	0.995145	0.698844	1.29145	1.95355e-12	Significant		TGFB1	OID20621	P01137	Inflammation	Group	Geriatric - Healthy	0.851218	0.661555	1.04088	1e-16	Significant
														CCL25	OID20674	O15444	Inflammation	Group	Centenarian - Healthy	0.871571	0.611647	1.13149	2.09877e-12	Significant		TIMP1	OID20418	P01033	Cardiometabolic	Group	Geriatric - Healthy	1.10218	0.896595	1.30777	1e-16	Significant
														CCL14	OID20401	Q16627	Cardiometabolic	Group	Centenarian - Healthy	0.992665	0.695084	1.29025	2.64255e-12	Significant		TNF	OID20473	P01375	Inflammation	Group	Geriatric - Healthy	1.36294	1.1254	1.60047	1e-16	Significant
														CTSZ	OID20365	Q9UBR2	Cardiometabolic	Group	Centenarian - Healthy	0.718466	0.502287	0.934644	3.10552e-12	Significant		TNFRSF11A	OID20646	Q9Y6Q6	Inflammation	Group	Geriatric - Healthy	1.97907	1.66819	2.28995	1e-16	Significant
														PPP1R2	OID20176	P41236	Cardiometabolic	Group	Centenarian - Healthy	0.89117	0.622767	1.15957	3.23952e-12	Significant		TNFRSF11B	OID20735	O00300	Inflammation	Group	Geriatric - Healthy	1.07846	0.848751	1.30818	1e-16	Significant
														IL15RA	OID20498	Q13261	Inflammation	Group	Centenarian - Healthy	0.956684	0.667521	1.24585	3.78098e-12	Significant		TNFRSF14	OID20783	Q92956	Inflammation	Group	Geriatric - Healthy	1.33021	1.08666	1.57377	1e-16	Significant
														COL9A1	OID20550	P20849	Inflammation	Group	Centenarian - Healthy	1.32893	0.926494	1.73137	4.10427e-12	Significant		TNFRSF4	OID20653	P43489	Inflammation	Group	Geriatric - Healthy	1.08266	0.841559	1.32376	1e-16	Significant
														CD276	OID20680	Q5ZPR3	Inflammation	Group	Centenarian - Healthy	0.91694	0.638613	1.19527	4.5387e-12	Significant		TNFSF13	OID20733	O75888	Inflammation	Group	Geriatric - Healthy	1.26199	1.0071	1.51688	1e-16	Significant
														CNDP1	OID20347	Q96KN2	Cardiometabolic	Group	Centenarian - Healthy	-1.08183	-1.41211	-0.751545	5.81157e-12	Significant		TREM2	OID20731	Q9NZC2	Inflammation	Group	Geriatric - Healthy	2.0601	1.6833	2.4369	1e-16	Significant
														SAMD9L	OID20536	Q8IVG5	Inflammation	Group	Centenarian - Healthy	0.91157	0.6325	1.19064	6.53044e-12	Significant		VCAM1	OID20396	P19320	Cardiometabolic	Group	Geriatric - Healthy	0.720167	0.535393	0.904942	1e-16	Significant
														SCRN1	OID20542	Q12765	Inflammation	Group	Centenarian - Healthy	0.764347	0.529564	0.99913	7.52043e-12	Significant		VEGFA	OID20650	P15692	Inflammation	Group	Geriatric - Healthy	1.1003	0.819896	1.38071	1e-16	Significant
														CHRDL1	OID20771	Q9BU40	Inflammation	Group	Centenarian - Healthy	0.79543	0.549391	1.04147	1.00648e-11	Significant		WNT9A	OID20460	O14904	Inflammation	Group	Geriatric - Healthy	1.34894	1.09483	1.60304	1e-16	Significant
														FABP4	OID20245	P15090	Cardiometabolic	Group	Centenarian - Healthy	1.56174	1.07712	2.04636	1.1495e-11	Significant		XG	OID20259	P55808	Cardiometabolic	Group	Geriatric - Healthy	1.35283	1.03404	1.67163	1e-16	Significant
														DEFA1_DEFA1B	OID20344	P59665	Cardiometabolic	Group	Centenarian - Healthy	1.47199	1.01481	1.92916	1.19249e-11	Significant		ZBTB17	OID20082	Q13105	Cardiometabolic	Group	Geriatric - Healthy	1.07747	0.84297	1.31198	1e-16	Significant
														SPON1	OID20759	Q9HCB6	Inflammation	Group	Centenarian - Healthy	1.01389	0.698641	1.32914	1.24902e-11	Significant		SERPINA11	OID20281	Q86U17	Cardiometabolic	Group	Geriatric - Healthy	0.785027	0.568784	1.00127	7.54952e-15	Significant
														SCGB3A2	OID20723	Q96PL1	Inflammation	Group	Centenarian - Healthy	1.49059	1.02135	1.95983	2.07107e-11	Significant		SIRPB1	OID20739	O00241	Inflammation	Group	Geriatric - Healthy	1.18706	0.85935	1.51478	1.39888e-14	Significant
														SERPINA11	OID20281	Q86U17	Cardiometabolic	Group	Centenarian - Healthy	0.747738	0.511812	0.983664	2.27087e-11	Significant		PRDX5	OID20644	P30044	Inflammation	Group	Geriatric - Healthy	1.01117	0.731842	1.29049	1.60982e-14	Significant
														RARRES2	OID20373	Q99969	Cardiometabolic	Group	Centenarian - Healthy	1.01168	0.690632	1.33272	2.86136e-11	Significant		ESM1	OID20758	Q9NQ30	Inflammation	Group	Geriatric - Healthy	1.40215	1.01424	1.79006	2.08722e-14	Significant
														KLRD1	OID20632	Q13241	Inflammation	Group	Centenarian - Healthy	0.946823	0.646302	1.24734	2.88343e-11	Significant		NUB1	OID20510	Q9Y5A7	Inflammation	Group	Geriatric - Healthy	0.987049	0.713779	1.26032	2.35367e-14	Significant
														PLIN3	OID20143	O60664	Cardiometabolic	Group	Centenarian - Healthy	0.783087	0.534381	1.03179	2.95578e-11	Significant		CCL15	OID20328	Q16663	Cardiometabolic	Group	Geriatric - Healthy	1.08386	0.783672	1.38404	2.4869e-14	Significant
														TFF2	OID20787	Q03403	Inflammation	Group	Centenarian - Healthy	1.48282	1.01112	1.95452	3.15296e-11	Significant		IL10RB	OID20696	Q08334	Inflammation	Group	Geriatric - Healthy	0.813465	0.586822	1.04011	5.01821e-14	Significant
														LGALS3	OID20284	P17931	Cardiometabolic	Group	Centenarian - Healthy	0.674338	0.458873	0.889804	3.76017e-11	Significant		CHRDL1	OID20771	Q9BU40	Inflammation	Group	Geriatric - Healthy	0.806778	0.581265	1.03229	6.57252e-14	Significant
														BSG	OID20626	P35613	Inflammation	Group	Centenarian - Healthy	0.517567	0.351329	0.683805	4.6201e-11	Significant		EPHA1	OID20677	P21709	Inflammation	Group	Geriatric - Healthy	0.682616	0.491365	0.873867	7.91589e-14	Significant
														REG1A	OID20415	P05451	Cardiometabolic	Group	Centenarian - Healthy	1.38473	0.939326	1.83013	4.88828e-11	Significant		SCARF1	OID20297	Q14162	Cardiometabolic	Group	Geriatric - Healthy	0.794952	0.572212	1.01769	7.9492e-14	Significant
														ISM1	OID20538	B1AKI9	Inflammation	Group	Centenarian - Healthy	0.653327	0.443043	0.86361	5.01724e-11	Significant		PPP1R9B	OID20643	Q96SB3	Inflammation	Group	Geriatric - Healthy	1.24003	0.890599	1.58946	1.1724e-13	Significant
														ALCAM	OID20273	Q13740	Cardiometabolic	Group	Centenarian - Healthy	0.522164	0.353729	0.690598	5.46567e-11	Significant		IGFBP7	OID20236	Q16270	Cardiometabolic	Group	Geriatric - Healthy	0.641687	0.459149	0.824224	2.10831e-13	Significant
														OSMR	OID20356	Q99650	Cardiometabolic	Group	Centenarian - Healthy	0.491019	0.332041	0.649996	6.31849e-11	Significant		FGF5	OID20490	P12034	Inflammation	Group	Geriatric - Healthy	0.832374	0.594428	1.07032	2.76112e-13	Significant
														LRP11	OID20185	Q86VZ4	Cardiometabolic	Group	Centenarian - Healthy	0.912708	0.614674	1.21074	8.78082e-11	Significant		CD79B	OID20635	P40259	Inflammation	Group	Geriatric - Healthy	1.06637	0.760672	1.37207	3.21076e-13	Significant
														ZBTB17	OID20082	Q13105	Cardiometabolic	Group	Centenarian - Healthy	0.781778	0.52593	1.03763	9.56244e-11	Significant		PDGFRA	OID20133	P16234	Cardiometabolic	Group	Geriatric - Healthy	0.728986	0.519461	0.938512	3.68372e-13	Significant
														SIGLEC1	OID20690	Q9BZZ2	Inflammation	Group	Centenarian - Healthy	1.00081	0.670475	1.33115	1.32358e-10	Significant		LRRN1	OID20438	Q6UXK5	Inflammation	Group	Geriatric - Healthy	-0.924865	-1.19071	-0.659023	3.69482e-13	Significant
														SH2D1A	OID20514	O60880	Inflammation	Group	Centenarian - Healthy	1.01053	0.67681	1.34426	1.35029e-10	Significant		ENPP5	OID20736	Q9UJA9	Inflammation	Group	Geriatric - Healthy	-0.884543	-1.13885	-0.630232	3.73923e-13	Significant
														SEMA3F	OID20186	Q13275	Cardiometabolic	Group	Centenarian - Healthy	0.590443	0.394488	0.786398	1.62632e-10	Significant		IL16	OID20633	Q14005	Inflammation	Group	Geriatric - Healthy	1.00142	0.712753	1.29008	4.24771e-13	Significant
														PRDX5	OID20644	P30044	Inflammation	Group	Centenarian - Healthy	0.914331	0.609583	1.21908	1.90903e-10	Significant		LCN2	OID20392	P80188	Cardiometabolic	Group	Geriatric - Healthy	1.04214	0.741257	1.34301	4.60521e-13	Significant
														CGREF1	OID20152	Q99674	Cardiometabolic	Group	Centenarian - Healthy	1.00347	0.667888	1.33905	2.16338e-10	Significant		IKBKG	OID20544	Q9Y6K9	Inflammation	Group	Geriatric - Healthy	1.09055	0.774867	1.40624	5.25135e-13	Significant
														ANGPTL4	OID20703	Q9BY76	Inflammation	Group	Centenarian - Healthy	0.796896	0.529735	1.06406	2.3717e-10	Significant		SMOC2	OID20730	Q9H3U7	Inflammation	Group	Geriatric - Healthy	0.936089	0.664719	1.20746	5.64659e-13	Significant
														TNFRSF13B	OID20702	O14836	Inflammation	Group	Centenarian - Healthy	0.807692	0.536886	1.0785	2.37982e-10	Significant		LBP	OID20355	P18428	Cardiometabolic	Group	Geriatric - Healthy	1.21336	0.860907	1.56581	6.21947e-13	Significant
														SNX9	OID20135	Q9Y5X1	Cardiometabolic	Group	Centenarian - Healthy	0.641564	0.426085	0.857043	2.53728e-10	Significant		ACP5	OID20314	P13686	Cardiometabolic	Group	Geriatric - Healthy	0.837251	0.593755	1.08075	6.59472e-13	Significant
														CCL13	OID20655	Q99616	Inflammation	Group	Centenarian - Healthy	1.20858	0.800933	1.61622	2.96637e-10	Significant		STK11	OID20077	Q15831	Cardiometabolic	Group	Geriatric - Healthy	0.866382	0.613263	1.1195	8.20455e-13	Significant
														KIT	OID20370	P10721	Cardiometabolic	Group	Centenarian - Healthy	-0.591551	-0.793578	-0.389525	4.6666e-10	Significant		STX8	OID20531	Q9UNK0	Inflammation	Group	Geriatric - Healthy	0.909122	0.643272	1.17497	8.57203e-13	Significant
														IL17A	OID20469	Q16552	Inflammation	Group	Centenarian - Healthy	1.89983	1.25003	2.54962	4.92271e-10	Significant		CLEC4A	OID20573	Q9UMR7	Inflammation	Group	Geriatric - Healthy	-0.723339	-0.935047	-0.511631	8.93396e-13	Significant
														LGALS4	OID20748	P56470	Inflammation	Group	Centenarian - Healthy	1.02103	0.671426	1.37064	5.12206e-10	Significant		DEFA1_DEFA1B	OID20344	P59665	Cardiometabolic	Group	Geriatric - Healthy	1.42408	1.00504	1.84311	1.14375e-12	Significant
														EIF4G1	OID20625	Q04637	Inflammation	Group	Centenarian - Healthy	1.18025	0.775114	1.58539	5.60424e-10	Significant		MERTK	OID20657	Q12866	Inflammation	Group	Geriatric - Healthy	0.622831	0.438607	0.807054	1.45162e-12	Significant
														CXADR	OID20561	P78310	Inflammation	Group	Centenarian - Healthy	0.973918	0.639589	1.30825	5.6147e-10	Significant		RETN	OID20327	Q9HD89	Cardiometabolic	Group	Geriatric - Healthy	0.954621	0.671577	1.23766	1.61926e-12	Significant
														PDGFRA	OID20133	P16234	Cardiometabolic	Group	Centenarian - Healthy	0.662413	0.433816	0.891009	6.77526e-10	Significant		NID1	OID20362	P14543	Cardiometabolic	Group	Geriatric - Healthy	0.75996	0.534269	0.985651	1.74172e-12	Significant
														CCL18	OID20395	P55774	Cardiometabolic	Group	Centenarian - Healthy	1.11742	0.731617	1.50323	6.8923e-10	Significant		TFF2	OID20787	Q03403	Inflammation	Group	Geriatric - Healthy	1.45422	1.02188	1.88657	1.82998e-12	Significant
														IL12RB1	OID20486	P42701	Inflammation	Group	Centenarian - Healthy	0.996604	0.651547	1.34166	7.61242e-10	Significant		PTX3	OID20570	P26022	Inflammation	Group	Geriatric - Healthy	0.80739	0.567072	1.04771	1.92468e-12	Significant
														JCHAIN	OID20494	P01591	Inflammation	Group	Centenarian - Healthy	0.682594	0.445781	0.919407	8.17359e-10	Significant		NCF2	OID20567	P19878	Inflammation	Group	Geriatric - Healthy	1.3354	0.936917	1.73389	2.15483e-12	Significant
														SERPINB8	OID20630	P50452	Inflammation	Group	Centenarian - Healthy	0.83219	0.543089	1.12129	8.56968e-10	Significant		ESAM	OID20270	Q96AP7	Cardiometabolic	Group	Geriatric - Healthy	0.811705	0.569424	1.05399	2.18148e-12	Significant
														ENPP5	OID20736	Q9UJA9	Inflammation	Group	Centenarian - Healthy	-0.797696	-1.07515	-0.520237	8.94784e-10	Significant		CCL11	OID20668	P51671	Inflammation	Group	Geriatric - Healthy	0.677813	0.475333	0.880293	2.26119e-12	Significant
														IL16	OID20633	Q14005	Inflammation	Group	Centenarian - Healthy	0.905439	0.590498	1.22038	8.9538e-10	Significant		LRP11	OID20185	Q86VZ4	Cardiometabolic	Group	Geriatric - Healthy	0.911215	0.638045	1.18439	2.64522e-12	Significant
														TFPI	OID20388	P10646	Cardiometabolic	Group	Centenarian - Healthy	0.624767	0.407225	0.84231	9.29055e-10	Significant		IGFBP6	OID20413	P24592	Cardiometabolic	Group	Geriatric - Healthy	0.89677	0.625189	1.16835	4.11293e-12	Significant
														SLAMF1	OID20496	Q13291	Inflammation	Group	Centenarian - Healthy	1.00617	0.654102	1.35824	1.10269e-09	Significant		ACE2	OID20105	Q9BYF1	Cardiometabolic	Group	Geriatric - Healthy	1.21625	0.846917	1.58558	4.62097e-12	Significant
														CD55	OID20377	P08174	Cardiometabolic	Group	Centenarian - Healthy	0.626869	0.406989	0.846749	1.19962e-09	Significant		PRSS8	OID20763	Q16651	Inflammation	Group	Geriatric - Healthy	0.879991	0.612461	1.14752	4.8539e-12	Significant
														GPNMB	OID20173	Q14956	Cardiometabolic	Group	Centenarian - Healthy	0.585325	0.379518	0.791131	1.30474e-09	Significant		IL15RA	OID20498	Q13261	Inflammation	Group	Geriatric - Healthy	0.867935	0.602897	1.13297	5.86453e-12	Significant
														IL19	OID20158	Q9UHD0	Cardiometabolic	Group	Centenarian - Healthy	1.45781	0.944533	1.97108	1.36724e-09	Significant		HYOU1	OID20300	Q9Y4L1	Cardiometabolic	Group	Geriatric - Healthy	0.450085	0.312391	0.587779	6.34082e-12	Significant
														EGLN1	OID20572	Q9GZT9	Inflammation	Group	Centenarian - Healthy	0.78809	0.510327	1.06585	1.41679e-09	Significant		CCL16	OID20334	O15467	Cardiometabolic	Group	Geriatric - Healthy	1.11169	0.770891	1.45249	6.91613e-12	Significant
														MFAP5	OID20239	Q13361	Cardiometabolic	Group	Centenarian - Healthy	0.945605	0.610911	1.2803	1.63858e-09	Significant		HEXIM1	OID20589	O94992	Inflammation	Group	Geriatric - Healthy	0.895737	0.621087	1.17039	6.97464e-12	Significant
														IRAK1	OID20485	P51617	Inflammation	Group	Centenarian - Healthy	0.68949	0.444476	0.934504	1.87652e-09	Significant		FST	OID20770	P19883	Inflammation	Group	Geriatric - Healthy	0.862327	0.597584	1.12707	7.35834e-12	Significant
														CDH1	OID20353	P12830	Cardiometabolic	Group	Centenarian - Healthy	0.669369	0.43121	0.907529	1.95749e-09	Significant		S100A11	OID20130	P31949	Cardiometabolic	Group	Geriatric - Healthy	0.636503	0.440807	0.832198	7.82097e-12	Significant
														EPHA1	OID20677	P21709	Inflammation	Group	Centenarian - Healthy	0.585763	0.377104	0.794421	2.03743e-09	Significant		TINAGL1	OID20180	Q9GZM7	Cardiometabolic	Group	Geriatric - Healthy	0.553986	0.383389	0.724584	8.35998e-12	Significant
														IL12B	OID20666	P29460	Inflammation	Group	Centenarian - Healthy	0.944683	0.60799	1.28138	2.07494e-09	Significant		TNC	OID20359	P24821	Cardiometabolic	Group	Geriatric - Healthy	0.896206	0.619556	1.17286	9.24938e-12	Significant
														CA3	OID20271	P07451	Cardiometabolic	Group	Centenarian - Healthy	0.938821	0.60369	1.27395	2.1885e-09	Significant		GPR37	OID20095	O15354	Cardiometabolic	Group	Geriatric - Healthy	1.5147	1.04666	1.98275	9.64828e-12	Significant
														TNFRSF10C	OID20265	O14798	Cardiometabolic	Group	Centenarian - Healthy	0.874858	0.561181	1.18854	2.539e-09	Significant		SPINK4	OID20509	O60575	Inflammation	Group	Geriatric - Healthy	1.59214	1.09864	2.08564	1.09734e-11	Significant
														LSP1	OID20530	P33241	Inflammation	Group	Centenarian - Healthy	0.711099	0.456009	0.966188	2.58211e-09	Significant		CCL13	OID20655	Q99616	Inflammation	Group	Geriatric - Healthy	1.20477	0.831136	1.57841	1.12254e-11	Significant
														CD70	OID20599	P32970	Inflammation	Group	Centenarian - Healthy	0.84816	0.541532	1.15479	3.34568e-09	Significant		PRKAB1	OID20444	Q9Y478	Inflammation	Group	Geriatric - Healthy	0.854138	0.589036	1.11924	1.15954e-11	Significant
														RETN	OID20327	Q9HD89	Cardiometabolic	Group	Centenarian - Healthy	0.852687	0.543881	1.16149	3.54639e-09	Significant		IFNGR1	OID20678	P15260	Inflammation	Group	Geriatric - Healthy	0.606946	0.418349	0.795544	1.21623e-11	Significant
														HCLS1	OID20648	P14317	Inflammation	Group	Centenarian - Healthy	0.830403	0.529414	1.13139	3.6465e-09	Significant		NBN	OID20442	O60934	Inflammation	Group	Geriatric - Healthy	0.942897	0.64787	1.23792	1.61712e-11	Significant
														S100A11	OID20130	P31949	Cardiometabolic	Group	Centenarian - Healthy	0.588582	0.375075	0.80209	3.74332e-09	Significant		CD46	OID20380	P15529	Cardiometabolic	Group	Geriatric - Healthy	0.562681	0.385647	0.739715	2.02469e-11	Significant
														REG4	OID20784	Q9BYZ8	Inflammation	Group	Centenarian - Healthy	0.989746	0.630344	1.34915	3.87338e-09	Significant		TYMP	OID20234	P19971	Cardiometabolic	Group	Geriatric - Healthy	0.958141	0.655472	1.26081	2.38168e-11	Significant
														STK11	OID20077	Q15831	Cardiometabolic	Group	Centenarian - Healthy	0.760184	0.484026	1.03634	3.92742e-09	Significant		B4GALT1	OID20780	P15291	Inflammation	Group	Geriatric - Healthy	0.585359	0.399034	0.771685	3.23315e-11	Significant
														SIRPB1	OID20739	O00241	Inflammation	Group	Centenarian - Healthy	0.983278	0.625735	1.34082	4.0524e-09	Significant		UMOD	OID20237	P07911	Cardiometabolic	Group	Geriatric - Healthy	-1.05664	-1.39393	-0.719341	3.62039e-11	Significant
														NUB1	OID20510	Q9Y5A7	Inflammation	Group	Centenarian - Healthy	0.814655	0.516512	1.1128	5.00529e-09	Significant		FADD	OID20151	Q13158	Cardiometabolic	Group	Geriatric - Healthy	0.847452	0.575725	1.11918	4.31712e-11	Significant
														TNC	OID20359	P24821	Cardiometabolic	Group	Centenarian - Healthy	0.824551	0.52272	1.12638	5.04076e-09	Significant		DPP4	OID20406	P27487	Cardiometabolic	Group	Geriatric - Healthy	-0.585727	-0.773608	-0.397846	4.38485e-11	Significant
														FABP1	OID20778	P07148	Inflammation	Group	Centenarian - Healthy	1.76615	1.1168	2.4155	5.8138e-09	Significant		PREB	OID20439	Q9HCU5	Inflammation	Group	Geriatric - Healthy	0.584436	0.39694	0.771932	4.41169e-11	Significant
														REG1B	OID20266	P48304	Cardiometabolic	Group	Centenarian - Healthy	1.20151	0.758975	1.64405	6.15607e-09	Significant		CGREF1	OID20152	Q99674	Cardiometabolic	Group	Geriatric - Healthy	0.958248	0.650661	1.26583	4.50653e-11	Significant
														MERTK	OID20657	Q12866	Inflammation	Group	Centenarian - Healthy	0.545085	0.344094	0.746077	6.38506e-09	Significant		TFPI	OID20388	P10646	Cardiometabolic	Group	Geriatric - Healthy	0.619933	0.420539	0.819327	4.87922e-11	Significant
														IFNGR1	OID20678	P15260	Inflammation	Group	Centenarian - Healthy	0.557117	0.351353	0.76288	6.72974e-09	Significant		HSPB1	OID20230	P04792	Cardiometabolic	Group	Geriatric - Healthy	1.1202	0.759653	1.48074	5.01206e-11	Significant
														GH1	OID20220	P01241	Cardiometabolic	Group	Centenarian - Healthy	2.57271	1.61947	3.52596	7.45782e-09	Significant		SERPINB8	OID20630	P50452	Inflammation	Group	Geriatric - Healthy	0.823129	0.558147	1.08811	5.0508e-11	Significant
														CTSD	OID20358	P07339	Cardiometabolic	Group	Centenarian - Healthy	0.838556	0.527385	1.14973	7.82584e-09	Significant		LACTB2	OID20150	Q53H82	Cardiometabolic	Group	Geriatric - Healthy	0.704161	0.47711	0.931213	5.38177e-11	Significant
														CLEC4D	OID20609	Q8WXI8	Inflammation	Group	Centenarian - Healthy	1.24792	0.783889	1.71194	8.35449e-09	Significant		IL17A	OID20469	Q16552	Inflammation	Group	Geriatric - Healthy	1.84567	1.25009	2.44125	5.54619e-11	Significant
														B4GALT1	OID20780	P15291	Inflammation	Group	Centenarian - Healthy	0.535216	0.331931	0.738501	1.62484e-08	Significant		MPHOSPH8	OID20092	Q99549	Cardiometabolic	Group	Geriatric - Healthy	1.01736	0.687737	1.34698	6.4917e-11	Significant
														GAL	OID20727	P22466	Inflammation	Group	Centenarian - Healthy	-1.2466	-1.72158	-0.77163	1.78982e-08	Significant		IL11	OID20455	P20809	Inflammation	Group	Geriatric - Healthy	1.68934	1.14151	2.23716	6.71853e-11	Significant
														PRKAB1	OID20444	Q9Y478	Inflammation	Group	Centenarian - Healthy	0.756221	0.46699	1.04545	2.01112e-08	Significant		MFAP5	OID20239	Q13361	Cardiometabolic	Group	Geriatric - Healthy	0.939251	0.63248	1.24602	8.85778e-11	Significant
														STX8	OID20531	Q9UNK0	Inflammation	Group	Centenarian - Healthy	0.757341	0.467292	1.04739	2.09513e-08	Significant		IL12B	OID20666	P29460	Inflammation	Group	Geriatric - Healthy	0.940801	0.632198	1.24941	1.04467e-10	Significant
														KLRB1	OID20629	Q12918	Inflammation	Group	Centenarian - Healthy	0.709893	0.43638	0.983405	2.51318e-08	Significant		LILRA5	OID20209	A6NI73	Cardiometabolic	Group	Geriatric - Healthy	0.696811	0.466029	0.927593	1.50554e-10	Significant
														PRSS8	OID20763	Q16651	Inflammation	Group	Centenarian - Healthy	0.756357	0.464476	1.04824	2.63712e-08	Significant		PLA2G2A	OID20274	P14555	Cardiometabolic	Group	Geriatric - Healthy	1.40214	0.937574	1.86671	1.52804e-10	Significant
														OSCAR	OID20776	Q8IYS5	Inflammation	Group	Centenarian - Healthy	0.663171	0.404706	0.921635	3.54457e-08	Significant		CCL25	OID20674	O15444	Inflammation	Group	Geriatric - Healthy	0.718338	0.480098	0.956577	1.58553e-10	Significant
														PPP1R9B	OID20643	Q96SB3	Inflammation	Group	Centenarian - Healthy	0.97647	0.595236	1.3577	3.7322e-08	Significant		CTSZ	OID20365	Q9UBR2	Cardiometabolic	Group	Geriatric - Healthy	0.59624	0.398097	0.794384	1.70991e-10	Significant
														CLC	OID20126	Q05315	Cardiometabolic	Group	Centenarian - Healthy	1.16115	0.706905	1.6154	3.95956e-08	Significant		REG1B	OID20266	P48304	Cardiometabolic	Group	Geriatric - Healthy	1.22038	0.814765	1.626	1.71925e-10	Significant
														SIRPA	OID20304	P78324	Cardiometabolic	Group	Centenarian - Healthy	0.581399	0.353451	0.809346	4.2253e-08	Significant		VWF	OID20256	P04275	Cardiometabolic	Group	Geriatric - Healthy	1.33984	0.894395	1.78528	1.7371e-10	Significant
														NCR1	OID20566	O76036	Inflammation	Group	Centenarian - Healthy	0.778246	0.4721	1.08439	4.66017e-08	Significant		OSCAR	OID20776	Q8IYS5	Inflammation	Group	Geriatric - Healthy	0.711791	0.474889	0.948693	1.8097e-10	Significant
														S100P	OID20103	P25815	Cardiometabolic	Group	Centenarian - Healthy	0.877351	0.531095	1.22361	5.12407e-08	Significant		NCR1	OID20566	O76036	Inflammation	Group	Geriatric - Healthy	0.839201	0.558596	1.11981	2.15127e-10	Significant
														IL17C	OID20477	Q9P0M4	Inflammation	Group	Centenarian - Healthy	1.46236	0.884392	2.04033	5.34317e-08	Significant		CTSD	OID20358	P07339	Cardiometabolic	Group	Geriatric - Healthy	0.851527	0.566316	1.13674	2.29147e-10	Significant
														AHCY	OID20199	P23526	Cardiometabolic	Group	Centenarian - Healthy	0.757408	0.457299	1.05752	5.74979e-08	Significant		DNAJA2	OID20627	O60884	Inflammation	Group	Geriatric - Healthy	0.687261	0.455195	0.919327	3.08959e-10	Significant
														MSTN	OID20115	O14793	Cardiometabolic	Group	Centenarian - Healthy	-1.21579	-1.69779	-0.73379	5.84198e-08	Significant		EIF4EBP1	OID20162	Q13541	Cardiometabolic	Group	Geriatric - Healthy	0.940162	0.622605	1.25772	3.12346e-10	Significant
														CCL16	OID20334	O15467	Cardiometabolic	Group	Centenarian - Healthy	0.937346	0.56553	1.30916	5.93631e-08	Significant		CNDP1	OID20347	Q96KN2	Cardiometabolic	Group	Geriatric - Healthy	-0.895727	-1.19846	-0.592997	3.19296e-10	Significant
														ADGRE5	OID20260	P48960	Cardiometabolic	Group	Centenarian - Healthy	0.511951	0.308201	0.715702	6.5317e-08	Significant		IFNG	OID20495	P01579	Inflammation	Group	Geriatric - Healthy	2.33538	1.54317	3.12759	3.65328e-10	Significant
														TIMD4	OID20375	Q96H15	Cardiometabolic	Group	Centenarian - Healthy	0.759337	0.455336	1.06334	7.73631e-08	Significant		REG1A	OID20415	P05451	Cardiometabolic	Group	Geriatric - Healthy	1.19633	0.788083	1.60457	4.5341e-10	Significant
														NFASC	OID20634	O94856	Inflammation	Group	Centenarian - Healthy	0.449552	0.269557	0.629547	7.75687e-08	Significant		ANGPTL1	OID20211	O95841	Cardiometabolic	Group	Geriatric - Healthy	0.570974	0.374995	0.766954	5.58742e-10	Significant
														CRIM1	OID20701	Q9NZV1	Inflammation	Group	Centenarian - Healthy	0.568578	0.34044	0.796717	8.24188e-08	Significant		BACH1	OID20505	O14867	Inflammation	Group	Geriatric - Healthy	0.737679	0.484157	0.9912	5.84845e-10	Significant
														SIGLEC7	OID20190	Q9Y286	Cardiometabolic	Group	Centenarian - Healthy	0.493037	0.293407	0.692667	1.06411e-07	Significant		BCR	OID20558	P11274	Inflammation	Group	Geriatric - Healthy	0.982872	0.641658	1.32408	8.36502e-10	Significant
														CXCL14	OID20458	O95715	Inflammation	Group	Centenarian - Healthy	0.644931	0.383414	0.906449	1.10887e-07	Significant		PON3	OID20777	Q15166	Inflammation	Group	Geriatric - Healthy	-0.508408	-0.685677	-0.331139	9.74729e-10	Significant
														CHIT1	OID20312	Q13231	Cardiometabolic	Group	Centenarian - Healthy	2.57463	1.53004	3.61922	1.12625e-07	Significant		CXADR	OID20561	P78310	Inflammation	Group	Geriatric - Healthy	0.87783	0.571393	1.18427	1.01561e-09	Significant
														ST6GAL1	OID20302	P15907	Cardiometabolic	Group	Centenarian - Healthy	0.563474	0.332838	0.794109	1.43719e-07	Significant		AGRP	OID20658	O00253	Inflammation	Group	Geriatric - Healthy	0.857144	0.557465	1.15682	1.07183e-09	Significant
														CEACAM8	OID20102	P31997	Cardiometabolic	Group	Centenarian - Healthy	0.995381	0.587818	1.40294	1.45118e-07	Significant		NADK	OID20178	O95544	Cardiometabolic	Group	Geriatric - Healthy	0.976889	0.632799	1.32098	1.38654e-09	Significant
														CD163	OID20360	Q86VB7	Cardiometabolic	Group	Centenarian - Healthy	0.752504	0.443898	1.06111	1.51597e-07	Significant		PDLIM7	OID20729	Q9NR12	Inflammation	Group	Geriatric - Healthy	1.27849	0.827602	1.72937	1.44755e-09	Significant
														ACE2	OID20105	Q9BYF1	Cardiometabolic	Group	Centenarian - Healthy	0.979351	0.5764	1.3823	1.65759e-07	Significant		F9	OID20349	P00740	Cardiometabolic	Group	Geriatric - Healthy	0.31655	0.204667	0.428433	1.56071e-09	Significant
														IL11	OID20455	P20809	Inflammation	Group	Centenarian - Healthy	1.44544	0.847748	2.04312	1.8978e-07	Significant		PTPRF	OID20310	P10586	Cardiometabolic	Group	Geriatric - Healthy	0.589464	0.379998	0.798929	1.87556e-09	Significant
														GPR37	OID20095	O15354	Cardiometabolic	Group	Centenarian - Healthy	1.23407	0.723418	1.74472	1.93458e-07	Significant		CLTA	OID20118	P09496	Cardiometabolic	Group	Geriatric - Healthy	0.956821	0.61495	1.29869	2.25791e-09	Significant
														CLEC1A	OID20099	Q8NC01	Cardiometabolic	Group	Centenarian - Healthy	0.741629	0.434149	1.04911	2.039e-07	Significant		REG4	OID20784	Q9BYZ8	Inflammation	Group	Geriatric - Healthy	0.918294	0.588877	1.24771	2.58243e-09	Significant
														COMP	OID20405	P49747	Cardiometabolic	Group	Centenarian - Healthy	0.698767	0.407894	0.98964	2.27114e-07	Significant		SH2D1A	OID20514	O60880	Inflammation	Group	Geriatric - Healthy	0.852321	0.54644	1.1582	2.61965e-09	Significant
														NBN	OID20442	O60934	Inflammation	Group	Centenarian - Healthy	0.770433	0.448552	1.09231	2.50434e-07	Significant		USP8	OID20110	P40818	Cardiometabolic	Group	Geriatric - Healthy	0.892971	0.571646	1.2143	2.86406e-09	Significant
														CD160	OID20647	O95971	Inflammation	Group	Centenarian - Healthy	0.857337	0.498286	1.21639	2.66984e-07	Significant		DFFA	OID20620	O00273	Inflammation	Group	Geriatric - Healthy	0.660919	0.422893	0.898945	2.94676e-09	Significant
														MZB1	OID20732	Q8WU39	Inflammation	Group	Centenarian - Healthy	0.88373	0.509388	1.25807	3.60224e-07	Significant		GPNMB	OID20173	Q14956	Cardiometabolic	Group	Geriatric - Healthy	0.522692	0.334056	0.711329	3.15827e-09	Significant
														CCN2	OID20709	P29279	Inflammation	Group	Centenarian - Healthy	0.80083	0.460588	1.14107	3.89366e-07	Significant		ADAMTS13	OID20249	Q76LX8	Cardiometabolic	Group	Geriatric - Healthy	-0.456502	-0.621419	-0.291585	3.26721e-09	Significant
														PDLIM7	OID20729	Q9NR12	Inflammation	Group	Centenarian - Healthy	1.15132	0.659397	1.64325	4.50581e-07	Significant		SIGLEC10	OID20537	Q96LC7	Inflammation	Group	Geriatric - Healthy	0.727336	0.46403	0.990643	3.50079e-09	Significant
														MB	OID20263	P02144	Cardiometabolic	Group	Centenarian - Healthy	0.842331	0.4812	1.20346	4.91741e-07	Significant		KLRD1	OID20632	Q13241	Inflammation	Group	Geriatric - Healthy	0.757387	0.481937	1.03284	4.07498e-09	Significant
														CSF1	OID20719	P09603	Inflammation	Group	Centenarian - Healthy	0.635676	0.362193	0.909158	5.37411e-07	Significant		ATP5IF1	OID20760	Q9UII2	Inflammation	Group	Geriatric - Healthy	1.31357	0.834739	1.79241	4.39735e-09	Significant
														CANT1	OID20181	Q8WVQ1	Cardiometabolic	Group	Centenarian - Healthy	0.347774	0.197956	0.497592	5.55739e-07	Significant		PIK3AP1	OID20587	Q6ZUJ8	Inflammation	Group	Geriatric - Healthy	0.845671	0.536342	1.155	4.91882e-09	Significant
														VSIR	OID20131	Q9H7M9	Cardiometabolic	Group	Centenarian - Healthy	0.529374	0.300901	0.757847	5.82511e-07	Significant		METAP1D	OID20519	Q6UB28	Inflammation	Group	Geriatric - Healthy	0.971102	0.614603	1.3276	5.53416e-09	Significant
														ADAMTS13	OID20249	Q76LX8	Cardiometabolic	Group	Centenarian - Healthy	-0.416626	-0.596554	-0.236698	5.9209e-07	Significant		CDSN	OID20667	Q15517	Inflammation	Group	Geriatric - Healthy	0.807398	0.510435	1.10436	5.884e-09	Significant
														CD93	OID20397	Q9NPY3	Cardiometabolic	Group	Centenarian - Healthy	0.558817	0.316787	0.800847	6.36602e-07	Significant		CCL28	OID20569	Q9NRJ3	Inflammation	Group	Geriatric - Healthy	1.12869	0.713414	1.54397	5.94885e-09	Significant
														CCL23	OID20693	P55773	Inflammation	Group	Centenarian - Healthy	0.642008	0.363275	0.920742	6.76399e-07	Significant		CD14	OID20378	P08571	Cardiometabolic	Group	Geriatric - Healthy	0.827402	0.522431	1.13237	6.30458e-09	Significant
														ICAM1	OID20411	P05362	Cardiometabolic	Group	Centenarian - Healthy	0.41138	0.23203	0.590729	7.50654e-07	Significant		BSG	OID20626	P35613	Inflammation	Group	Geriatric - Healthy	0.413021	0.260652	0.56539	6.48631e-09	Significant
														LACTB2	OID20150	Q53H82	Cardiometabolic	Group	Centenarian - Healthy	0.559576	0.311858	0.807294	1.09375e-06	Significant		ROR1	OID20224	Q01973	Cardiometabolic	Group	Geriatric - Healthy	0.575883	0.362339	0.789428	7.64743e-09	Significant
														SSC4D	OID20182	Q8WTU2	Cardiometabolic	Group	Centenarian - Healthy	-1.48734	-2.14729	-0.827386	1.15694e-06	Significant		CDH1	OID20353	P12830	Cardiometabolic	Group	Geriatric - Healthy	0.588357	0.370067	0.806648	7.78364e-09	Significant
														THBD	OID20231	P07204	Cardiometabolic	Group	Centenarian - Healthy	0.579817	0.322029	0.837604	1.21422e-06	Significant		CCN2	OID20709	P29279	Inflammation	Group	Geriatric - Healthy	0.840022	0.528165	1.15188	7.9402e-09	Significant
														SULT2A1	OID20508	Q06520	Inflammation	Group	Centenarian - Healthy	0.724786	0.402261	1.04731	1.2403e-06	Significant		LILRB2	OID20301	Q8N423	Cardiometabolic	Group	Geriatric - Healthy	0.576268	0.362295	0.790241	7.98074e-09	Significant
														TGFBR3	OID20255	Q03167	Cardiometabolic	Group	Centenarian - Healthy	0.529199	0.293033	0.765365	1.32883e-06	Significant		S100P	OID20103	P25815	Cardiometabolic	Group	Geriatric - Healthy	0.853361	0.535991	1.17073	8.40029e-09	Significant
														CLSTN2	OID20664	Q9H4D0	Inflammation	Group	Centenarian - Healthy	0.688209	0.381052	0.995367	1.33199e-06	Significant		ITM2A	OID20504	O43736	Inflammation	Group	Geriatric - Healthy	0.769536	0.482757	1.05631	8.96235e-09	Significant
														CCL4	OID20695	P13236	Inflammation	Group	Centenarian - Healthy	0.999375	0.552561	1.44619	1.38885e-06	Significant		HPCAL1	OID20615	P37235	Inflammation	Group	Geriatric - Healthy	0.74632	0.467735	1.0249	9.44217e-09	Significant
														IL17RB	OID20585	Q9NRM6	Inflammation	Group	Centenarian - Healthy	0.611252	0.335901	0.886603	1.66114e-06	Significant		ARHGEF12	OID20554	Q9NZN5	Inflammation	Group	Geriatric - Healthy	0.997818	0.623397	1.37224	1.1139e-08	Significant
														VEGFD	OID20662	O43915	Inflammation	Group	Centenarian - Healthy	0.52921	0.290351	0.768068	1.73938e-06	Significant		IL19	OID20158	Q9UHD0	Cardiometabolic	Group	Geriatric - Healthy	1.25101	0.780553	1.72146	1.19293e-08	Significant
														ANGPTL1	OID20211	O95841	Cardiometabolic	Group	Centenarian - Healthy	0.473574	0.259757	0.687391	1.75282e-06	Significant		GLRX	OID20195	P35754	Cardiometabolic	Group	Geriatric - Healthy	0.738083	0.460253	1.01591	1.22923e-08	Significant
														THBS4	OID20368	P35443	Cardiometabolic	Group	Centenarian - Healthy	0.751437	0.411563	1.09131	1.82757e-06	Significant		SSC5D	OID20351	A1L4H1	Cardiometabolic	Group	Geriatric - Healthy	0.68561	0.427452	0.943768	1.24115e-08	Significant
														LRRN1	OID20438	Q6UXK5	Inflammation	Group	Centenarian - Healthy	-0.640867	-0.930906	-0.350828	1.8538e-06	Significant		IL17RB	OID20585	Q9NRM6	Inflammation	Group	Geriatric - Healthy	0.669779	0.417399	0.922158	1.26951e-08	Significant
														F9	OID20349	P00740	Cardiometabolic	Group	Centenarian - Healthy	0.266382	0.144315	0.388448	2.4753e-06	Significant		ICAM1	OID20411	P05362	Cardiometabolic	Group	Geriatric - Healthy	0.435355	0.270968	0.599742	1.35436e-08	Significant
														HSPB1	OID20230	P04792	Cardiometabolic	Group	Centenarian - Healthy	0.857404	0.464044	1.25076	2.5435e-06	Significant		COL9A1	OID20550	P20849	Inflammation	Group	Geriatric - Healthy	0.971259	0.602393	1.34013	1.61986e-08	Significant
														TNFSF13B	OID20272	Q9Y275	Cardiometabolic	Group	Centenarian - Healthy	0.480251	0.259814	0.700688	2.57193e-06	Significant		CD163	OID20360	Q86VB7	Cardiometabolic	Group	Geriatric - Healthy	0.734625	0.451765	1.01749	2.46487e-08	Significant
														SORT1	OID20213	Q99523	Cardiometabolic	Group	Centenarian - Healthy	0.47386	0.255764	0.691955	2.73726e-06	Significant		CLC	OID20126	Q05315	Cardiometabolic	Group	Geriatric - Healthy	1.07931	0.662956	1.49565	2.60717e-08	Significant
														CNTNAP2	OID20556	Q9UHC6	Inflammation	Group	Centenarian - Healthy	0.594769	0.32032	0.869218	2.9024e-06	Significant		MGMT	OID20588	P16455	Inflammation	Group	Geriatric - Healthy	1.09815	0.673172	1.52314	2.87125e-08	Significant
														SIGLEC10	OID20537	Q96LC7	Inflammation	Group	Centenarian - Healthy	0.620058	0.332785	0.907331	3.18002e-06	Significant		YTHDF3	OID20478	Q7Z739	Inflammation	Group	Geriatric - Healthy	0.661475	0.405316	0.917635	2.92903e-08	Significant
														SSC5D	OID20351	A1L4H1	Cardiometabolic	Group	Centenarian - Healthy	0.607758	0.326102	0.889413	3.20072e-06	Significant		ANGPTL3	OID20407	Q9Y5C1	Cardiometabolic	Group	Geriatric - Healthy	0.557217	0.341141	0.773293	3.0495e-08	Significant
														OLR1	OID20183	P78380	Cardiometabolic	Group	Centenarian - Healthy	0.683048	0.365631	1.00047	3.405e-06	Significant		DLK1	OID20295	P80370	Cardiometabolic	Group	Geriatric - Healthy	0.868063	0.531056	1.20507	3.1573e-08	Significant
														IL17F	OID20456	Q96PD4	Inflammation	Group	Centenarian - Healthy	1.11139	0.594069	1.62871	3.53295e-06	Significant		CXCL14	OID20458	O95715	Inflammation	Group	Geriatric - Healthy	0.617412	0.377712	0.857112	3.15861e-08	Significant
														IKBKG	OID20544	Q9Y6K9	Inflammation	Group	Centenarian - Healthy	0.736792	0.392372	1.08121	3.88603e-06	Significant		OLR1	OID20183	P78380	Cardiometabolic	Group	Geriatric - Healthy	0.743082	0.452146	1.03402	4.05711e-08	Significant
														DCTPP1	OID20148	Q9H773	Cardiometabolic	Group	Centenarian - Healthy	0.51931	0.275684	0.762935	4.20724e-06	Significant		SIRPA	OID20304	P78324	Cardiometabolic	Group	Geriatric - Healthy	0.530701	0.321771	0.739631	4.76812e-08	Significant
														NFATC1	OID20545	O95644	Inflammation	Group	Centenarian - Healthy	0.64727	0.342669	0.951871	4.50626e-06	Significant		IL18R1	OID20652	Q13478	Inflammation	Group	Geriatric - Healthy	0.494745	0.299415	0.690076	5.18051e-08	Significant
														IL6ST	OID20147	P40189	Cardiometabolic	Group	Centenarian - Healthy	0.26377	0.139187	0.388354	4.88357e-06	Significant		NFATC1	OID20545	O95644	Inflammation	Group	Geriatric - Healthy	0.70266	0.423472	0.981849	6.22856e-08	Significant
														CCL20	OID20671	P78556	Inflammation	Group	Centenarian - Healthy	1.3557	0.712468	1.99894	5.39211e-06	Significant		NUDC	OID20623	Q9Y266	Inflammation	Group	Geriatric - Healthy	0.650207	0.391587	0.908827	6.42068e-08	Significant
														AGRP	OID20658	O00253	Inflammation	Group	Centenarian - Healthy	0.685415	0.35846	1.01237	6.05589e-06	Significant		CLEC1A	OID20099	Q8NC01	Cardiometabolic	Group	Geriatric - Healthy	0.708311	0.426484	0.990138	6.48367e-08	Significant
														PLXNB2	OID20317	O15031	Cardiometabolic	Group	Centenarian - Healthy	0.366499	0.191667	0.541331	6.05978e-06	Significant		CA3	OID20271	P07451	Cardiometabolic	Group	Geriatric - Healthy	0.770099	0.462927	1.07727	6.96134e-08	Significant
														PLA2G2A	OID20274	P14555	Cardiometabolic	Group	Centenarian - Healthy	1.05679	0.549933	1.56364	6.8053e-06	Significant		CD160	OID20647	O95971	Inflammation	Group	Geriatric - Healthy	0.818596	0.489499	1.14769	8.70924e-08	Significant
														EDAR	OID20525	Q9UNE0	Inflammation	Group	Centenarian - Healthy	0.802157	0.41608	1.18824	7.33189e-06	Significant		IL15	OID20562	P40933	Inflammation	Group	Geriatric - Healthy	0.506251	0.302724	0.709778	8.71088e-08	Significant
														IL5RA	OID20601	Q01344	Inflammation	Group	Centenarian - Healthy	0.839127	0.434245	1.24401	7.73094e-06	Significant		PRKAR1A	OID20146	P10644	Cardiometabolic	Group	Geriatric - Healthy	0.929498	0.554876	1.30412	9.3493e-08	Significant
														NCF2	OID20567	P19878	Inflammation	Group	Centenarian - Healthy	0.899638	0.464881	1.33439	7.99007e-06	Significant		CA5A	OID20075	P35218	Cardiometabolic	Group	Geriatric - Healthy	1.54325	0.920949	2.16555	9.48336e-08	Significant
														CDH6	OID20157	P55285	Cardiometabolic	Group	Centenarian - Healthy	0.481438	0.247334	0.715541	9.09954e-06	Significant		TCN2	OID20341	P20062	Cardiometabolic	Group	Geriatric - Healthy	0.599749	0.357613	0.841885	9.81132e-08	Significant
														PROK1	OID20543	P58294	Inflammation	Group	Centenarian - Healthy	-0.927881	-1.37919	-0.476569	9.15061e-06	Significant		SIGLEC7	OID20190	Q9Y286	Cardiometabolic	Group	Geriatric - Healthy	0.452719	0.269743	0.635694	1.01177e-07	Significant
														CRTAC1	OID20279	Q9NQ79	Cardiometabolic	Group	Centenarian - Healthy	0.442084	0.226798	0.65737	9.38477e-06	Significant		ENAH	OID20497	Q8N8S7	Inflammation	Group	Geriatric - Healthy	0.656505	0.390671	0.922339	1.06586e-07	Significant
														IL20RA	OID20422	Q9UHF4	Inflammation	Group	Centenarian - Healthy	0.820725	0.418548	1.2229	1.06805e-05	Significant		TFRC	OID20369	P02786	Cardiometabolic	Group	Geriatric - Healthy	0.655403	0.390002	0.920803	1.06732e-07	Significant
														LILRA5	OID20209	A6NI73	Cardiometabolic	Group	Centenarian - Healthy	0.513293	0.261505	0.765081	1.0911e-05	Significant		IL1B	OID20427	P01584	Inflammation	Group	Geriatric - Healthy	1.49842	0.890247	2.10659	1.13814e-07	Significant
														MARCO	OID20210	Q9UEW3	Cardiometabolic	Group	Centenarian - Healthy	0.423772	0.214879	0.632665	1.20605e-05	Significant		IL17C	OID20477	Q9P0M4	Inflammation	Group	Geriatric - Healthy	1.3049	0.775148	1.83465	1.1456e-07	Significant
														PCOLCE	OID20384	Q15113	Cardiometabolic	Group	Centenarian - Healthy	0.711633	0.360422	1.06284	1.23593e-05	Significant		BOC	OID20116	Q9BWV1	Cardiometabolic	Group	Geriatric - Healthy	-0.42453	-0.597811	-0.251249	1.33099e-07	Significant
														DPP7	OID20142	Q9UHL4	Cardiometabolic	Group	Centenarian - Healthy	0.787942	0.398398	1.17749	1.28015e-05	Significant		MZB1	OID20732	Q8WU39	Inflammation	Group	Geriatric - Healthy	0.833901	0.490789	1.17701	1.6584e-07	Significant
														FADD	OID20151	Q13158	Cardiometabolic	Group	Centenarian - Healthy	0.599276	0.302818	0.895735	1.29673e-05	Significant		GH1	OID20220	P01241	Cardiometabolic	Group	Geriatric - Healthy	2.11924	1.24553	2.99296	1.75135e-07	Significant
														MMP10	OID20687	P09238	Inflammation	Group	Centenarian - Healthy	0.744666	0.374037	1.1153	1.46628e-05	Significant		IL10	OID20431	P22301	Inflammation	Group	Geriatric - Healthy	1.25628	0.737605	1.77495	1.82043e-07	Significant
														IGFBP3	OID20398	P17936	Cardiometabolic	Group	Centenarian - Healthy	-0.55422	-0.830344	-0.278097	1.49658e-05	Significant		CANT1	OID20181	Q8WVQ1	Cardiometabolic	Group	Geriatric - Healthy	0.331799	0.19448	0.469118	1.94326e-07	Significant
														MPHOSPH8	OID20092	Q99549	Cardiometabolic	Group	Centenarian - Healthy	0.717908	0.358285	1.07753	1.66804e-05	Significant		ACAN	OID20159	P16112	Cardiometabolic	Group	Geriatric - Healthy	0.410658	0.238927	0.582389	2.56799e-07	Significant
														VWF	OID20256	P04275	Cardiometabolic	Group	Centenarian - Healthy	0.964182	0.478192	1.45017	1.88548e-05	Significant		CEACAM8	OID20102	P31997	Cardiometabolic	Group	Geriatric - Healthy	0.886432	0.512871	1.25999	3.14849e-07	Significant
														CRELD2	OID20751	Q6UXH1	Inflammation	Group	Centenarian - Healthy	0.663898	0.32909	0.998706	1.90496e-05	Significant		IL1RL1	OID20250	Q01638	Cardiometabolic	Group	Geriatric - Healthy	0.854618	0.494052	1.21518	3.24462e-07	Significant
														CD14	OID20378	P08571	Cardiometabolic	Group	Centenarian - Healthy	0.659107	0.326377	0.991837	1.94337e-05	Significant		CR2	OID20393	P20023	Cardiometabolic	Group	Geriatric - Healthy	-0.746742	-1.06183	-0.431654	3.25408e-07	Significant
														HLA-DRA	OID20520	P01903	Inflammation	Group	Centenarian - Healthy	0.703691	0.348201	1.05918	1.97074e-05	Significant		FASLG	OID20665	P48023	Inflammation	Group	Geriatric - Healthy	-0.519295	-0.738483	-0.300107	3.2818e-07	Significant
														ITM2A	OID20504	O43736	Inflammation	Group	Centenarian - Healthy	0.61731	0.304429	0.93019	2.1019e-05	Significant		FABP6	OID20076	P51161	Cardiometabolic	Group	Geriatric - Healthy	0.951424	0.545447	1.3574	4.35495e-07	Significant
														TINAGL1	OID20180	Q9GZM7	Cardiometabolic	Group	Centenarian - Healthy	0.364486	0.178361	0.550611	2.42989e-05	Significant		MNDA	OID20156	P41218	Cardiometabolic	Group	Geriatric - Healthy	1.0838	0.62122	1.54637	4.38281e-07	Significant
														AOC3	OID20389	Q16853	Cardiometabolic	Group	Centenarian - Healthy	0.434838	0.21208	0.657596	2.58296e-05	Significant		CASP3	OID20305	P42574	Cardiometabolic	Group	Geriatric - Healthy	0.715485	0.408101	1.02287	5.18411e-07	Significant
														FGF19	OID20715	O95750	Inflammation	Group	Centenarian - Healthy	1.02876	0.501139	1.55638	2.64075e-05	Significant		LDLR	OID20240	P01130	Cardiometabolic	Group	Geriatric - Healthy	0.671612	0.382003	0.961221	5.69783e-07	Significant
														NID1	OID20362	P14543	Cardiometabolic	Group	Centenarian - Healthy	0.479653	0.233419	0.725886	2.6892e-05	Significant		DAG1	OID20774	Q14118	Inflammation	Group	Geriatric - Healthy	0.552824	0.31433	0.791317	5.76331e-07	Significant
														IL1RN	OID20700	P18510	Inflammation	Group	Centenarian - Healthy	0.811352	0.394729	1.22798	2.70271e-05	Significant		ITGB1BP2	OID20112	Q9UKP3	Cardiometabolic	Group	Geriatric - Healthy	1.16089	0.659621	1.66216	5.89557e-07	Significant
														LY9	OID20670	Q9HBG7	Inflammation	Group	Centenarian - Healthy	0.384203	0.186239	0.582166	2.88511e-05	Significant		HYAL1	OID20357	Q12794	Cardiometabolic	Group	Geriatric - Healthy	0.324979	0.184481	0.465477	6.08187e-07	Significant
														TRIM5	OID20526	Q9C035	Inflammation	Group	Centenarian - Healthy	0.759828	0.365709	1.15395	3.2709e-05	Significant		FBP1	OID20227	P09467	Cardiometabolic	Group	Geriatric - Healthy	0.865942	0.490077	1.24181	6.72332e-07	Significant
														PM20D1	OID20149	Q6GTS8	Cardiometabolic	Group	Centenarian - Healthy	-2.35018	-3.56928	-1.13108	3.27453e-05	Significant		CD55	OID20377	P08174	Cardiometabolic	Group	Geriatric - Healthy	0.463998	0.262462	0.665534	6.83802e-07	Significant
														IL1RL1	OID20250	Q01638	Cardiometabolic	Group	Centenarian - Healthy	0.750322	0.356937	1.14371	3.99308e-05	Significant		JCHAIN	OID20494	P01591	Inflammation	Group	Geriatric - Healthy	0.499446	0.28239	0.716503	6.93659e-07	Significant
														MCAM	OID20343	P43121	Cardiometabolic	Group	Centenarian - Healthy	0.536526	0.252254	0.820799	4.8404e-05	Significant		SORT1	OID20213	Q99523	Cardiometabolic	Group	Geriatric - Healthy	0.45971	0.259809	0.659611	7.0355e-07	Significant
														MSMB	OID20275	P08118	Cardiometabolic	Group	Centenarian - Healthy	1.15109	0.537282	1.7649	5.43202e-05	Significant		PSIP1	OID20534	O75475	Inflammation	Group	Geriatric - Healthy	0.703981	0.396703	1.01126	7.73026e-07	Significant
														PTX3	OID20570	P26022	Inflammation	Group	Centenarian - Healthy	0.491259	0.229067	0.75345	5.51874e-05	Significant		TRIM5	OID20526	Q9C035	Inflammation	Group	Geriatric - Healthy	0.826666	0.465427	1.18791	7.95245e-07	Significant
														SELP	OID20379	P16109	Cardiometabolic	Group	Centenarian - Healthy	0.464628	0.216633	0.712623	5.52535e-05	Significant		AXIN1	OID20582	O15169	Inflammation	Group	Geriatric - Healthy	0.900071	0.506614	1.29353	8.02326e-07	Significant
														IL15	OID20562	P40933	Inflammation	Group	Centenarian - Healthy	0.415881	0.193829	0.637934	5.55935e-05	Significant		CRKL	OID20742	P46109	Inflammation	Group	Geriatric - Healthy	0.825458	0.463785	1.18713	8.4943e-07	Significant
														FCAR	OID20564	P24071	Inflammation	Group	Centenarian - Healthy	0.593412	0.276057	0.910768	5.72236e-05	Significant		ICAM2	OID20248	P13598	Cardiometabolic	Group	Geriatric - Healthy	0.39874	0.223118	0.574362	9.65951e-07	Significant
														PLAT	OID20247	P00750	Cardiometabolic	Group	Centenarian - Healthy	1.08324	0.503034	1.66344	5.88092e-05	Significant		TNFRSF10C	OID20265	O14798	Cardiometabolic	Group	Geriatric - Healthy	0.652163	0.364655	0.939671	9.88316e-07	Significant
														GZMH	OID20096	P20718	Cardiometabolic	Group	Centenarian - Healthy	1.04982	0.486122	1.61353	6.14555e-05	Significant		CLEC4D	OID20609	Q8WXI8	Inflammation	Group	Geriatric - Healthy	0.964325	0.53901	1.38964	9.99106e-07	Significant
														ENAH	OID20497	Q8N8S7	Inflammation	Group	Centenarian - Healthy	0.534307	0.244277	0.824337	7.43665e-05	Significant		CRELD2	OID20751	Q6UXH1	Inflammation	Group	Geriatric - Healthy	0.694438	0.387562	1.00131	1.04758e-06	Significant
														IFNG	OID20495	P01579	Inflammation	Group	Centenarian - Healthy	1.58363	0.719317	2.44795	8.17184e-05	Significant		CCL4	OID20695	P13236	Inflammation	Group	Geriatric - Healthy	0.924275	0.514738	1.33381	1.11813e-06	Significant
														CD48	OID20692	P09326	Inflammation	Group	Centenarian - Healthy	0.45327	0.204836	0.701704	8.78696e-05	Significant		OSMR	OID20356	Q99650	Cardiometabolic	Group	Geriatric - Healthy	0.328578	0.182863	0.474292	1.14171e-06	Significant
														BCR	OID20558	P11274	Inflammation	Group	Centenarian - Healthy	0.677801	0.305531	1.05007	9.10428e-05	Significant		ALCAM	OID20273	Q13740	Cardiometabolic	Group	Geriatric - Healthy	0.34758	0.193198	0.501963	1.18565e-06	Significant
														ESM1	OID20758	Q9NQ30	Inflammation	Group	Centenarian - Healthy	0.767836	0.344619	1.19105	9.66891e-05	Significant		ADGRG2	OID20189	Q8IZP9	Cardiometabolic	Group	Geriatric - Healthy	-0.480955	-0.696406	-0.265505	1.45488e-06	Significant
														GP2	OID20090	P55259	Cardiometabolic	Group	Centenarian - Healthy	1.17801	0.5285	1.82752	9.72291e-05	Significant		PRDX3	OID20483	P30048	Inflammation	Group	Geriatric - Healthy	0.724386	0.399825	1.04895	1.4616e-06	Significant
														MILR1	OID20482	Q7Z6M3	Inflammation	Group	Centenarian - Healthy	0.707738	0.316334	1.09914	0.000102336	Significant		IGFBP3	OID20398	P17936	Cardiometabolic	Group	Geriatric - Healthy	-0.564463	-0.81755	-0.311376	1.48658e-06	Significant
														SFTPD	OID20214	P35247	Cardiometabolic	Group	Centenarian - Healthy	0.838685	0.374021	1.30335	0.000105504	Significant		CORO1A	OID20286	P31146	Cardiometabolic	Group	Geriatric - Healthy	0.818966	0.450573	1.18736	1.60585e-06	Significant
														DNER	OID20712	Q8NFT8	Inflammation	Group	Centenarian - Healthy	-0.453332	-0.705882	-0.200781	0.000115677	Significant		DCTPP1	OID20148	Q9H773	Cardiometabolic	Group	Geriatric - Healthy	0.495558	0.272258	0.718859	1.6728e-06	Significant
														TCN2	OID20341	P20062	Cardiometabolic	Group	Centenarian - Healthy	0.472582	0.208407	0.736757	0.000122417	Significant		CCL17	OID20745	Q92583	Inflammation	Group	Geriatric - Healthy	1.35248	0.742141	1.96282	1.7326e-06	Significant
														TNFSF11	OID20592	O14788	Inflammation	Group	Centenarian - Healthy	-0.824236	-1.28539	-0.363077	0.000124221	Significant		ICA1	OID20484	Q05084	Inflammation	Group	Geriatric - Healthy	0.678805	0.370708	0.986902	1.98344e-06	Significant
														PRKAR1A	OID20146	P10644	Cardiometabolic	Group	Centenarian - Healthy	0.72631	0.31759	1.13503	0.000136572	Significant		REN	OID20201	P00797	Cardiometabolic	Group	Geriatric - Healthy	0.982841	0.534357	1.43133	2.24613e-06	Significant
														FABP6	OID20076	P51161	Cardiometabolic	Group	Centenarian - Healthy	0.786707	0.343777	1.22964	0.000137699	Significant		IRAK4	OID20577	Q9NWZ3	Inflammation	Group	Geriatric - Healthy	0.812007	0.44041	1.1836	2.40036e-06	Significant
														CDON	OID20754	Q4KMG0	Inflammation	Group	Centenarian - Healthy	-0.527152	-0.823963	-0.230341	0.000137811	Significant		TGFBR3	OID20255	Q03167	Cardiometabolic	Group	Geriatric - Healthy	0.47192	0.255457	0.688384	2.53145e-06	Significant
														ICAM5	OID20145	Q9UMF0	Cardiometabolic	Group	Centenarian - Healthy	0.492446	0.213802	0.77109	0.000149354	Significant		CEACAM21	OID20548	Q3KPI0	Inflammation	Group	Geriatric - Healthy	1.04069	0.561885	1.5195	2.71456e-06	Significant
														HEXIM1	OID20589	O94992	Inflammation	Group	Centenarian - Healthy	0.52943	0.22978	0.829079	0.000149991	Significant		PM20D1	OID20149	Q6GTS8	Cardiometabolic	Group	Geriatric - Healthy	-2.42138	-3.53877	-1.30398	2.90701e-06	Significant
														PTPRF	OID20310	P10586	Cardiometabolic	Group	Centenarian - Healthy	0.40073	0.172198	0.629261	0.000169431	Significant		GZMH	OID20096	P20718	Cardiometabolic	Group	Geriatric - Healthy	1.11574	0.599068	1.63242	3.14546e-06	Significant
														PREB	OID20439	Q9HCU5	Inflammation	Group	Centenarian - Healthy	0.354158	0.149596	0.55872	0.000207248	Significant		CEP43	OID20084	O95684	Cardiometabolic	Group	Geriatric - Healthy	0.743296	0.398802	1.08779	3.20604e-06	Significant
														CTRC	OID20752	Q99895	Inflammation	Group	Centenarian - Healthy	-1.01993	-1.60992	-0.429943	0.000212114	Significant		DNER	OID20712	Q8NFT8	Inflammation	Group	Geriatric - Healthy	-0.499336	-0.730817	-0.267855	3.22327e-06	Significant
														DAG1	OID20774	Q14118	Inflammation	Group	Centenarian - Healthy	0.449068	0.188867	0.709269	0.000217695	Significant		MVK	OID20459	Q03426	Inflammation	Group	Geriatric - Healthy	0.773045	0.413667	1.13242	3.43459e-06	Significant
														ACP5	OID20314	P13686	Cardiometabolic	Group	Centenarian - Healthy	0.4578	0.192141	0.723459	0.000222832	Significant		THBD	OID20231	P07204	Cardiometabolic	Group	Geriatric - Healthy	0.507363	0.271082	0.743644	3.57283e-06	Significant
														ITGA11	OID20581	Q9UKX5	Inflammation	Group	Centenarian - Healthy	-0.449892	-0.711205	-0.188579	0.000226067	Significant		MYO9B	OID20451	Q13459	Inflammation	Group	Geriatric - Healthy	0.777244	0.415072	1.13942	3.61889e-06	Significant
														FCRL2	OID20639	Q96LA5	Inflammation	Group	Centenarian - Healthy	0.609249	0.255335	0.963162	0.000226469	Significant		TNFSF13B	OID20272	Q9Y275	Cardiometabolic	Group	Geriatric - Healthy	0.433398	0.231352	0.635444	3.65752e-06	Significant
														PLXNB3	OID20160	Q9ULL4	Cardiometabolic	Group	Centenarian - Healthy	0.342973	0.142903	0.543043	0.000241601	Significant		GLOD4	OID20710	Q9HC38	Inflammation	Group	Geriatric - Healthy	0.415276	0.221522	0.609031	3.72404e-06	Significant
														CD200	OID20603	P41217	Inflammation	Group	Centenarian - Healthy	0.302677	0.125605	0.479748	0.000252477	Significant		CCL20	OID20671	P78556	Inflammation	Group	Geriatric - Healthy	1.26079	0.671214	1.85036	3.91667e-06	Significant
														CLTA	OID20118	P09496	Cardiometabolic	Group	Centenarian - Healthy	0.637038	0.264049	1.01003	0.000255713	Significant		HMOX1	OID20217	P09601	Cardiometabolic	Group	Geriatric - Healthy	0.711473	0.376418	1.04653	4.57806e-06	Significant
														CTSC	OID20679	P53634	Inflammation	Group	Centenarian - Healthy	0.558862	0.23102	0.886705	0.000263273	Significant		COMT	OID20086	P21964	Cardiometabolic	Group	Geriatric - Healthy	0.681768	0.359795	1.00374	4.8706e-06	Significant
														PRSS2	OID20364	P07478	Cardiometabolic	Group	Centenarian - Healthy	0.889619	0.367073	1.41216	0.000268484	Significant		MARCO	OID20210	Q9UEW3	Cardiometabolic	Group	Geriatric - Healthy	0.401032	0.209566	0.592498	6.17025e-06	Significant
														ICAM2	OID20248	P13598	Cardiometabolic	Group	Centenarian - Healthy	0.325529	0.133922	0.517136	0.000277064	Significant		ISM1	OID20538	B1AKI9	Inflammation	Group	Geriatric - Healthy	0.403462	0.210721	0.596202	6.24981e-06	Significant
														LILRB2	OID20301	Q8N423	Cardiometabolic	Group	Centenarian - Healthy	0.395747	0.162299	0.629196	0.000286403	Significant		CNTN1	OID20307	Q12860	Cardiometabolic	Group	Geriatric - Healthy	-0.359301	-0.531559	-0.187042	6.7474e-06	Significant
														ADAM23	OID20651	O75077	Inflammation	Group	Centenarian - Healthy	0.34232	0.139971	0.544669	0.000295429	Significant		FABP2	OID20200	P12104	Cardiometabolic	Group	Geriatric - Healthy	0.927641	0.482436	1.37285	6.90093e-06	Significant
														FCRL6	OID20529	Q6DN72	Inflammation	Group	Centenarian - Healthy	0.760356	0.310797	1.20991	0.000296462	Significant		PLXNB2	OID20317	O15031	Cardiometabolic	Group	Geriatric - Healthy	0.333169	0.172923	0.493415	7.22787e-06	Significant
														IL17D	OID20481	Q8TAD2	Inflammation	Group	Centenarian - Healthy	0.598084	0.243248	0.95292	0.000312162	Significant		AZU1	OID20309	P20160	Cardiometabolic	Group	Geriatric - Healthy	0.872774	0.451576	1.29397	7.76245e-06	Significant
														SLITRK6	OID20094	Q9H5Y7	Cardiometabolic	Group	Centenarian - Healthy	0.380082	0.153865	0.606299	0.000327312	Significant		FAP	OID20330	Q12884	Cardiometabolic	Group	Geriatric - Healthy	-0.414637	-0.614965	-0.21431	7.9489e-06	Significant
														SDC1	OID20169	P18827	Cardiometabolic	Group	Centenarian - Healthy	0.649574	0.262739	1.03641	0.000330117	Significant		EDAR	OID20525	Q9UNE0	Inflammation	Group	Geriatric - Healthy	0.731356	0.377488	1.08522	8.20006e-06	Significant
														TYMP	OID20234	P19971	Cardiometabolic	Group	Centenarian - Healthy	0.552387	0.222169	0.882606	0.000349322	Significant		RNASE3	OID20203	P12724	Cardiometabolic	Group	Geriatric - Healthy	1.4223	0.730357	2.11424	9.19228e-06	Significant
														PAM	OID20291	P19021	Cardiometabolic	Group	Centenarian - Healthy	0.350779	0.139997	0.56156	0.000376813	Significant		DECR1	OID20579	Q16698	Inflammation	Group	Geriatric - Healthy	0.692893	0.354757	1.03103	9.80522e-06	Significant
														LILRB1	OID20323	Q8NHL6	Cardiometabolic	Group	Centenarian - Healthy	0.308819	0.122848	0.49479	0.000388907	Significant		SOST	OID20204	Q9BQB4	Cardiometabolic	Group	Geriatric - Healthy	0.540295	0.276192	0.804399	1.01472e-05	Significant
														LEPR	OID20128	P48357	Cardiometabolic	Group	Centenarian - Healthy	0.352904	0.140319	0.565489	0.000390684	Significant		PLPBP	OID20144	O94903	Cardiometabolic	Group	Geriatric - Healthy	0.530066	0.270929	0.789202	1.01742e-05	Significant
														ENPP2	OID20288	Q13822	Cardiometabolic	Group	Centenarian - Healthy	0.383934	0.152505	0.615364	0.000394437	Significant		IL33	OID20428	O95760	Inflammation	Group	Geriatric - Healthy	0.554508	0.282786	0.82623	1.0679e-05	Significant
														PIK3AP1	OID20587	Q6ZUJ8	Inflammation	Group	Centenarian - Healthy	0.558626	0.221142	0.896111	0.000407432	Significant		GAL	OID20727	P22466	Inflammation	Group	Geriatric - Healthy	-0.886865	-1.32221	-0.451516	1.10726e-05	Significant
														GAS6	OID20318	Q14393	Cardiometabolic	Group	Centenarian - Healthy	0.364628	0.144259	0.584997	0.000409719	Significant		GOPC	OID20551	Q9HD26	Inflammation	Group	Geriatric - Healthy	0.872026	0.443802	1.30025	1.11577e-05	Significant
														CCL28	OID20569	Q9NRJ3	Inflammation	Group	Centenarian - Healthy	0.749597	0.296523	1.20267	0.000410274	Significant		SRPK2	OID20502	P78362	Inflammation	Group	Geriatric - Healthy	0.317945	0.161804	0.474087	1.11705e-05	Significant
														ERBB3	OID20705	P21860	Inflammation	Group	Centenarian - Healthy	-0.33852	-0.544841	-0.132199	0.000462405	Significant		DBNL	OID20681	Q9UJU6	Inflammation	Group	Geriatric - Healthy	0.687508	0.348241	1.02678	1.23313e-05	Significant
														METAP1D	OID20519	Q6UB28	Inflammation	Group	Centenarian - Healthy	0.634524	0.245577	1.02347	0.00050146	Significant		TPP1	OID20750	O14773	Inflammation	Group	Geriatric - Healthy	0.462329	0.233823	0.690836	1.27329e-05	Significant
														TNFRSF13C	OID20480	Q96RJ3	Inflammation	Group	Centenarian - Healthy	0.56432	0.216385	0.912255	0.000544214	Significant		CNST	OID20127	Q6PJW8	Cardiometabolic	Group	Geriatric - Healthy	0.863623	0.436483	1.29076	1.29124e-05	Significant
														ENTPD6	OID20100	O75354	Cardiometabolic	Group	Centenarian - Healthy	0.281239	0.107412	0.455066	0.000563229	Significant		VSIR	OID20131	Q9H7M9	Cardiometabolic	Group	Geriatric - Healthy	0.422752	0.213339	0.632164	1.33233e-05	Significant
														MGMT	OID20588	P16455	Inflammation	Group	Centenarian - Healthy	0.74798	0.284315	1.21165	0.000586589	Significant		NFASC	OID20634	O94856	Inflammation	Group	Geriatric - Healthy	0.331723	0.166744	0.496702	1.4443e-05	Significant
														CHL1	OID20366	O00533	Cardiometabolic	Group	Centenarian - Healthy	0.299606	0.113585	0.485627	0.000599741	Significant		MMP10	OID20687	P09238	Inflammation	Group	Geriatric - Healthy	0.681883	0.342174	1.02159	1.49496e-05	Significant
														CDHR5	OID20193	Q9HBB8	Cardiometabolic	Group	Centenarian - Healthy	-0.410696	-0.666341	-0.155051	0.000621131	Significant		TRAF2	OID20507	Q12933	Inflammation	Group	Geriatric - Healthy	0.597694	0.299445	0.895943	1.54425e-05	Significant
														IRAG2	OID20085	Q12912	Cardiometabolic	Group	Centenarian - Healthy	0.644936	0.243244	1.04663	0.000626262	Significant		EPO	OID20522	P01588	Inflammation	Group	Geriatric - Healthy	1.28831	0.644691	1.93192	1.58072e-05	Significant
														IL24	OID20440	Q13007	Inflammation	Group	Centenarian - Healthy	0.521773	0.196575	0.846971	0.000632016	Significant		IL17F	OID20456	Q96PD4	Inflammation	Group	Geriatric - Healthy	0.947444	0.473284	1.4216	1.63722e-05	Significant
														EPO	OID20522	P01588	Inflammation	Group	Centenarian - Healthy	1.11856	0.416364	1.82076	0.000697295	Significant		ADGRE5	OID20260	P48960	Cardiometabolic	Group	Geriatric - Healthy	0.372368	0.185616	0.55912	1.70781e-05	Significant
														CR2	OID20393	P20023	Cardiometabolic	Group	Centenarian - Healthy	-0.54568	-0.889448	-0.201912	0.000731196	Significant		PADI2	OID20467	Q9Y2J8	Inflammation	Group	Geriatric - Healthy	1.41439	0.703846	2.12493	1.76551e-05	Significant
														TFRC	OID20369	P02786	Cardiometabolic	Group	Centenarian - Healthy	0.455648	0.166091	0.745206	0.000821269	Significant		KLRB1	OID20629	Q12918	Inflammation	Group	Geriatric - Healthy	0.493596	0.242901	0.744291	2.18819e-05	Significant
														NPPC	OID20568	P23582	Inflammation	Group	Centenarian - Healthy	0.711046	0.258813	1.16328	0.000830313	Significant		HNRNPK	OID20051	P61978	Cardiometabolic	Group	Geriatric - Healthy	0.904286	0.443274	1.3653	2.35358e-05	Significant
														REN	OID20201	P00797	Cardiometabolic	Group	Centenarian - Healthy	0.766753	0.277447	1.25606	0.000867983	Significant		ANGPTL2	OID20726	Q9UKU9	Inflammation	Group	Geriatric - Healthy	0.825978	0.401224	1.25073	2.77908e-05	Significant
														PSIP1	OID20534	O75475	Inflammation	Group	Centenarian - Healthy	0.523921	0.188676	0.859167	0.000899287	Significant		APOM	OID20374	O95445	Cardiometabolic	Group	Geriatric - Healthy	-0.401102	-0.610002	-0.192202	3.53008e-05	Significant
														ICAM3	OID20277	P32942	Cardiometabolic	Group	Centenarian - Healthy	0.268641	0.0965324	0.440749	0.000913829	Significant		CTSO	OID20660	P43234	Inflammation	Group	Geriatric - Healthy	0.346834	0.164768	0.528899	4.0849e-05	Significant
														ATP5IF1	OID20760	Q9UII2	Inflammation	Group	Centenarian - Healthy	0.814426	0.292007	1.33685	0.000928699	Significant		IRAG2	OID20085	Q12912	Cardiometabolic	Group	Geriatric - Healthy	0.701067	0.332887	1.06925	4.11867e-05	Significant
														DFFA	OID20620	O00273	Inflammation	Group	Centenarian - Healthy	0.401628	0.141936	0.661319	0.00102981	Significant		DIABLO	OID20184	Q9NR28	Cardiometabolic	Group	Geriatric - Healthy	0.917914	0.435189	1.40064	4.22398e-05	Significant
														CORO1A	OID20286	P31146	Cardiometabolic	Group	Centenarian - Healthy	0.618653	0.216729	1.02058	0.00109437	Significant		PRSS2	OID20364	P07478	Cardiometabolic	Group	Geriatric - Healthy	0.907984	0.429033	1.38694	4.46456e-05	Significant
														QPCT	OID20320	Q16769	Cardiometabolic	Group	Centenarian - Healthy	0.365911	0.127675	0.604147	0.00112477	Significant		GYS1	OID20097	P13807	Cardiometabolic	Group	Geriatric - Healthy	0.977523	0.46184	1.49321	4.47263e-05	Significant
														BACH1	OID20505	O14867	Inflammation	Group	Centenarian - Healthy	0.422075	0.145478	0.698672	0.00122107	Significant		VAMP5	OID20071	O95183	Cardiometabolic	Group	Geriatric - Healthy	0.756484	0.355749	1.15722	4.82288e-05	Significant
														IL33	OID20428	O95760	Inflammation	Group	Centenarian - Healthy	0.450885	0.15443	0.747339	0.00127261	Significant		SKAP2	OID20761	O75563	Inflammation	Group	Geriatric - Healthy	0.846108	0.397741	1.29447	4.85326e-05	Significant
														MMP1	OID20672	P03956	Inflammation	Group	Centenarian - Healthy	0.905242	0.30825	1.50224	0.00132138	Significant		PARP1	OID20500	P09874	Inflammation	Group	Geriatric - Healthy	0.381799	0.178604	0.584994	5.24554e-05	Significant
														IL18R1	OID20652	Q13478	Inflammation	Group	Centenarian - Healthy	0.32254	0.10943	0.535649	0.00135248	Significant		MB	OID20263	P02144	Cardiometabolic	Group	Geriatric - Healthy	0.620595	0.289592	0.951598	5.45445e-05	Significant
														PRSS27	OID20212	Q9BQR3	Cardiometabolic	Group	Centenarian - Healthy	0.448033	0.151103	0.744962	0.00140436	Significant		TIMD4	OID20375	Q96H15	Cardiometabolic	Group	Geriatric - Healthy	0.519155	0.240516	0.797795	6.09873e-05	Significant
														SEMA7A	OID20283	O75326	Cardiometabolic	Group	Centenarian - Healthy	0.276676	0.0927562	0.460596	0.00145747	Significant		CEBPB	OID20052	P17676	Cardiometabolic	Group	Geriatric - Healthy	0.698537	0.322832	1.07424	6.32945e-05	Significant
														LIFR	OID20606	P42702	Inflammation	Group	Centenarian - Healthy	0.272388	0.0911506	0.453624	0.00147407	Significant		SHMT1	OID20714	P34896	Inflammation	Group	Geriatric - Healthy	0.788937	0.364542	1.21333	6.34788e-05	Significant
														CTSO	OID20660	P43234	Inflammation	Group	Centenarian - Healthy	0.296213	0.0975754	0.49485	0.00162091	Significant		VASN	OID20345	Q6EMK4	Cardiometabolic	Group	Geriatric - Healthy	0.350626	0.161517	0.539736	6.64847e-05	Significant
														ALDH3A1	OID20512	P30838	Inflammation	Group	Centenarian - Healthy	0.691762	0.226117	1.15741	0.0016962	Significant		SOD1	OID20386	P00441	Cardiometabolic	Group	Geriatric - Healthy	0.356883	0.16313	0.550636	7.45783e-05	Significant
														NRP1	OID20390	O14786	Cardiometabolic	Group	Centenarian - Healthy	0.309441	0.0999777	0.518905	0.00181321	Significant		HLA-DRA	OID20520	P01903	Inflammation	Group	Geriatric - Healthy	0.595671	0.269839	0.921503	8.49173e-05	Significant
														ARHGEF12	OID20554	Q9NZN5	Inflammation	Group	Centenarian - Healthy	0.60322	0.19472	1.01172	0.00182246	Significant		LAP3	OID20436	P28838	Inflammation	Group	Geriatric - Healthy	0.801623	0.362779	1.24047	8.6107e-05	Significant
														TBC1D5	OID20521	Q92609	Inflammation	Group	Centenarian - Healthy	0.825974	0.265393	1.38655	0.00187049	Significant		FXYD5	OID20463	Q96DB9	Inflammation	Group	Geriatric - Healthy	0.667421	0.301426	1.03342	8.86395e-05	Significant
														FCGR3B	OID20387	O75015	Cardiometabolic	Group	Centenarian - Healthy	0.44619	0.142956	0.749423	0.00190043	Significant		IL20RA	OID20422	Q9UHF4	Inflammation	Group	Geriatric - Healthy	0.671763	0.303137	1.04039	8.96686e-05	Significant
														EIF4EBP1	OID20162	Q13541	Cardiometabolic	Group	Centenarian - Healthy	0.509199	0.162738	0.855659	0.00192682	Significant		DOK2	OID20138	O60496	Cardiometabolic	Group	Geriatric - Healthy	0.687681	0.310269	1.06509	8.98782e-05	Significant
														LPL	OID20188	P06858	Cardiometabolic	Group	Centenarian - Healthy	0.439541	0.139556	0.739527	0.00199742	Significant		DPP7	OID20142	Q9UHL4	Cardiometabolic	Group	Geriatric - Healthy	0.649633	0.292588	1.00668	9.21151e-05	Significant
														AGER	OID20756	Q15109	Inflammation	Group	Centenarian - Healthy	0.50704	0.160916	0.853165	0.0020022	Significant		NRP1	OID20390	O14786	Cardiometabolic	Group	Geriatric - Healthy	0.34845	0.156461	0.540438	9.60929e-05	Significant
														AXIN1	OID20582	O15169	Inflammation	Group	Centenarian - Healthy	0.628585	0.199315	1.05785	0.00201172	Significant		CLSTN2	OID20664	Q9H4D0	Inflammation	Group	Geriatric - Healthy	0.50982	0.228287	0.791353	9.98179e-05	Significant
														DNAJA2	OID20627	O60884	Inflammation	Group	Centenarian - Healthy	0.370415	0.117226	0.623603	0.00203288	Significant		BAG6	OID20114	P46379	Cardiometabolic	Group	Geriatric - Healthy	0.294337	0.131701	0.456973	0.000100832	Significant
														GRK5	OID20066	P34947	Cardiometabolic	Group	Centenarian - Healthy	-0.936656	-1.5782	-0.295108	0.00208211	Significant		CD2AP	OID20177	Q9Y5K6	Cardiometabolic	Group	Geriatric - Healthy	0.541066	0.240765	0.841368	0.000108673	Significant
														SPARCL1	OID20361	Q14515	Cardiometabolic	Group	Centenarian - Healthy	0.353929	0.111236	0.596622	0.0021096	Significant		CTSC	OID20679	P53634	Inflammation	Group	Geriatric - Healthy	0.53926	0.238768	0.839752	0.00011613	Significant
														MYO9B	OID20451	Q13459	Inflammation	Group	Centenarian - Healthy	0.574137	0.178999	0.969275	0.00220089	Significant		AXL	OID20363	P30530	Cardiometabolic	Group	Geriatric - Healthy	0.362985	0.16065	0.56532	0.000116793	Significant
														CRHBP	OID20747	P24387	Inflammation	Group	Centenarian - Healthy	0.351046	0.106776	0.595317	0.00249459	Significant		EDIL3	OID20081	O43854	Cardiometabolic	Group	Geriatric - Healthy	0.441755	0.194987	0.688522	0.000120987	Significant
														HYAL1	OID20357	Q12794	Cardiometabolic	Group	Centenarian - Healthy	0.219696	0.0664101	0.372981	0.00257168	Significant		FOXO1	OID20515	Q12778	Inflammation	Group	Geriatric - Healthy	0.539578	0.237651	0.841505	0.000124452	Significant
														TNF	OID20074	P01375	Cardiometabolic	Group	Centenarian - Healthy	0.696541	0.209471	1.18361	0.00263653	Significant		GHRL	OID20175	Q9UBU3	Cardiometabolic	Group	Geriatric - Healthy	0.925341	0.406899	1.44378	0.000127083	Significant
														ADAM15	OID20109	Q13444	Cardiometabolic	Group	Centenarian - Healthy	0.329829	0.0980597	0.561598	0.00278404	Significant		LIFR	OID20606	P42702	Inflammation	Group	Geriatric - Healthy	0.296054	0.129937	0.462171	0.000130222	Significant
														MNDA	OID20156	P41218	Cardiometabolic	Group	Centenarian - Healthy	0.717522	0.212843	1.2222	0.00281356	Significant		HSPA1A	OID20718	P0DMV8	Inflammation	Group	Geriatric - Healthy	0.380263	0.166654	0.593872	0.000132675	Significant
														CD244	OID20628	Q9BZW8	Inflammation	Group	Centenarian - Healthy	0.269086	0.0798066	0.458366	0.00281587	Significant		BANK1	OID20594	Q8NDB2	Inflammation	Group	Geriatric - Healthy	0.868325	0.380093	1.35656	0.00013473	Significant
														CCL21	OID20686	O00585	Inflammation	Group	Centenarian - Healthy	0.423009	0.125129	0.72089	0.00285051	Significant		IL1A	OID20488	P01583	Inflammation	Group	Geriatric - Healthy	0.597793	0.261519	0.934067	0.000135744	Significant
														NADK	OID20178	O95544	Cardiometabolic	Group	Centenarian - Healthy	0.532899	0.15749	0.908308	0.00286265	Significant		IL24	OID20440	Q13007	Inflammation	Group	Geriatric - Healthy	0.527767	0.229699	0.825835	0.000144856	Significant
														FCGR2A	OID20391	P12318	Cardiometabolic	Group	Centenarian - Healthy	0.537162	0.157665	0.916659	0.00295437	Significant		AK1	OID20122	P00568	Cardiometabolic	Group	Geriatric - Healthy	0.617124	0.267744	0.966503	0.000150667	Significant
														CXCL6	OID20613	P80162	Inflammation	Group	Centenarian - Healthy	0.491277	0.14386	0.838694	0.00298599	Significant		PRTN3	OID20329	P24158	Cardiometabolic	Group	Geriatric - Healthy	0.605338	0.26196	0.948717	0.000155504	Significant
														CD84	OID20607	Q9UIB8	Inflammation	Group	Centenarian - Healthy	0.246236	0.0712615	0.42121	0.00314775	Significant		SLAMF1	OID20496	Q13291	Inflammation	Group	Geriatric - Healthy	0.566928	0.244231	0.889625	0.000164341	Significant
														VAMP5	OID20071	O95183	Cardiometabolic	Group	Centenarian - Healthy	0.612495	0.175285	1.0497	0.00330574	Significant		NPPC	OID20568	P23582	Inflammation	Group	Geriatric - Healthy	0.726345	0.311841	1.14085	0.000171259	Significant
														LBP	OID20355	P18428	Cardiometabolic	Group	Centenarian - Healthy	0.53836	0.153827	0.922893	0.00332829	Significant		C2	OID20410	P06681	Cardiometabolic	Group	Geriatric - Healthy	0.218307	0.0936236	0.342991	0.000173512	Significant
														GP1BA	OID20381	P07359	Cardiometabolic	Group	Centenarian - Healthy	0.308287	0.0876892	0.528885	0.00339362	Significant		PCOLCE	OID20384	Q15113	Cardiometabolic	Group	Geriatric - Healthy	0.556479	0.234569	0.87839	0.000212213	Significant
														LAMA4	OID20769	Q16363	Inflammation	Group	Centenarian - Healthy	0.368592	0.104331	0.632853	0.00346478	Significant		CRHBP	OID20747	P24387	Inflammation	Group	Geriatric - Healthy	0.386642	0.16275	0.610533	0.000215614	Significant
														PSPN	OID20511	O60542	Inflammation	Group	Centenarian - Healthy	-1.06141	-1.82247	-0.300349	0.00346903	Significant		PCSK9	OID20235	Q8NBP7	Cardiometabolic	Group	Geriatric - Healthy	0.355897	0.149433	0.562361	0.000221802	Significant
														FBP1	OID20227	P09467	Cardiometabolic	Group	Centenarian - Healthy	0.570206	0.160129	0.980282	0.00358135	Significant		CTSB	OID20276	P07858	Cardiometabolic	Group	Geriatric - Healthy	0.661563	0.277701	1.04543	0.000222477	Significant
														PON3	OID20777	Q15166	Inflammation	Group	Centenarian - Healthy	-0.268359	-0.461763	-0.0749547	0.00366251	Significant		GLO1	OID20107	Q04760	Cardiometabolic	Group	Geriatric - Healthy	0.587626	0.246125	0.929127	0.000227994	Significant
														IL1B	OID20427	P01584	Inflammation	Group	Centenarian - Healthy	0.920459	0.256931	1.58399	0.00367189	Significant		C1QTNF1	OID20367	Q9BXJ1	Cardiometabolic	Group	Geriatric - Healthy	0.563245	0.235682	0.890807	0.000230495	Significant
														CASP3	OID20305	P42574	Cardiometabolic	Group	Centenarian - Healthy	0.457997	0.122635	0.793358	0.00432409	Significant		CST7	OID20704	O76096	Inflammation	Group	Geriatric - Healthy	1.08366	0.452342	1.71497	0.000236776	Significant
														DDC	OID20215	P20711	Cardiometabolic	Group	Centenarian - Healthy	-0.49849	-0.864122	-0.132858	0.00440022	Significant		IL18	OID20694	Q14116	Inflammation	Group	Geriatric - Healthy	0.554576	0.231451	0.877701	0.000237242	Significant
														PRCP	OID20337	P42785	Cardiometabolic	Group	Centenarian - Healthy	0.275735	0.0731534	0.478316	0.00447572	Significant		MILR1	OID20482	Q7Z6M3	Inflammation	Group	Geriatric - Healthy	0.615667	0.256917	0.974418	0.00023756	Significant
														NUDC	OID20623	Q9Y266	Inflammation	Group	Centenarian - Healthy	0.382682	0.100521	0.664842	0.00464177	Significant		TRIM21	OID20533	P19474	Inflammation	Group	Geriatric - Healthy	0.464151	0.193588	0.734715	0.000238937	Significant
														SLAMF7	OID20602	Q9NQ25	Inflammation	Group	Centenarian - Healthy	0.480811	0.125777	0.835845	0.00471152	Significant		WASF1	OID20091	Q92558	Cardiometabolic	Group	Geriatric - Healthy	0.615641	0.256601	0.974681	0.000240683	Significant
														CRLF1	OID20699	O75462	Inflammation	Group	Centenarian - Healthy	-0.309593	-0.538241	-0.080945	0.00472041	Significant		MAP2K6	OID20552	P52564	Inflammation	Group	Geriatric - Healthy	0.434312	0.176751	0.691872	0.000310156	Significant
														CEBPB	OID20052	P17676	Cardiometabolic	Group	Centenarian - Healthy	0.553397	0.143496	0.963298	0.00486171	Significant		IL2	OID20419	P60568	Inflammation	Group	Geriatric - Healthy	0.999099	0.404086	1.59411	0.000330353	Significant
														CLEC4A	OID20573	Q9UMR7	Inflammation	Group	Centenarian - Healthy	-0.309881	-0.540858	-0.0789026	0.00517868	Significant		QDPR	OID20174	P09417	Cardiometabolic	Group	Geriatric - Healthy	0.282701	0.113676	0.451726	0.000350111	Significant
														SCGN	OID20457	O76038	Inflammation	Group	Centenarian - Healthy	0.424706	0.106397	0.743014	0.00546874	Significant		TNFRSF13B	OID20702	O14836	Inflammation	Group	Geriatric - Healthy	0.414368	0.166155	0.662581	0.000359905	Significant
														CEACAM21	OID20548	Q3KPI0	Inflammation	Group	Centenarian - Healthy	0.696531	0.174142	1.21892	0.00550538	Significant		GRAP2	OID20192	O75791	Cardiometabolic	Group	Geriatric - Healthy	0.890909	0.356584	1.42524	0.000366459	Significant
														MICB_MICA	OID20593	Q29980_Q29983	Inflammation	Group	Centenarian - Healthy	1.41454	0.353609	2.47547	0.00550763	Significant		CD48	OID20692	P09326	Inflammation	Group	Geriatric - Healthy	0.377057	0.149349	0.604765	0.000405248	Significant
														CD69	OID20206	Q07108	Cardiometabolic	Group	Centenarian - Healthy	0.622213	0.15366	1.09077	0.00572991	Significant		CD69	OID20206	Q07108	Cardiometabolic	Group	Geriatric - Healthy	0.710975	0.281511	1.14044	0.000406612	Significant
														CA13	OID20225	Q8N1Q1	Cardiometabolic	Group	Centenarian - Healthy	0.680372	0.166617	1.19413	0.00588532	Significant		JUN	OID20424	P05412	Inflammation	Group	Geriatric - Healthy	0.925545	0.363106	1.48798	0.000443304	Significant
														CST7	OID20704	O76096	Inflammation	Group	Centenarian - Healthy	0.912132	0.223357	1.60091	0.00588665	Significant		ALDH3A1	OID20512	P30838	Inflammation	Group	Geriatric - Healthy	0.698285	0.271487	1.12508	0.00048141	Significant
														TRAF2	OID20507	Q12933	Inflammation	Group	Centenarian - Healthy	0.427987	0.102592	0.753383	0.00628855	Significant		GAS6	OID20318	Q14393	Cardiometabolic	Group	Geriatric - Healthy	0.32963	0.127646	0.531615	0.000498999	Significant
														TSPAN1	OID20078	O60635	Cardiometabolic	Group	Centenarian - Healthy	0.708453	0.168664	1.24824	0.00641957	Significant		MMP1	OID20672	P03956	Inflammation	Group	Geriatric - Healthy	0.889522	0.342334	1.43671	0.000527071	Significant
														DOK2	OID20138	O60496	Cardiometabolic	Group	Centenarian - Healthy	0.534999	0.123235	0.946763	0.00706551	Significant		CHIT1	OID20312	Q13231	Cardiometabolic	Group	Geriatric - Healthy	1.53973	0.582288	2.49717	0.000612363	Significant
														PADI2	OID20467	Q9Y2J8	Inflammation	Group	Centenarian - Healthy	1.00395	0.228734	1.77917	0.00728494	Significant		RAB37	OID20425	Q96AX2	Inflammation	Group	Geriatric - Healthy	0.655648	0.247863	1.06343	0.000614174	Significant
														TPSAB1	OID20642	Q15661	Inflammation	Group	Centenarian - Healthy	0.358091	0.080954	0.635229	0.00744183	Significant		FIS1	OID20722	Q9Y3D6	Inflammation	Group	Geriatric - Healthy	0.398072	0.148871	0.647274	0.000671392	Significant
														ITGB1BP2	OID20112	Q9UKP3	Cardiometabolic	Group	Centenarian - Healthy	0.704915	0.158023	1.25181	0.00761332	Significant		TNF	OID20074	P01375	Cardiometabolic	Group	Geriatric - Healthy	0.711426	0.264991	1.15786	0.000693599	Significant
														HPCAL1	OID20615	P37235	Inflammation	Group	Centenarian - Healthy	0.387312	0.0833703	0.691253	0.0084559	Significant		FCAR	OID20564	P24071	Inflammation	Group	Geriatric - Healthy	0.463489	0.17261	0.754369	0.000694556	Significant
														ANXA11	OID20583	P50995	Inflammation	Group	Centenarian - Healthy	0.240464	0.0491183	0.431809	0.0095798	Significant		SNAP23	OID20218	O00161	Cardiometabolic	Group	Geriatric - Healthy	0.752425	0.275222	1.22963	0.000799826	Significant
														TNNI3	OID20050	P19429	Cardiometabolic	Group	Centenarian - Healthy	1.62165	0.327416	2.91588	0.00983404	Significant		CTRC	OID20752	Q99895	Inflammation	Group	Geriatric - Healthy	-0.852473	-1.39324	-0.311703	0.000802082	Significant
														ICA1	OID20484	Q05084	Inflammation	Group	Centenarian - Healthy	0.420181	0.0840411	0.756321	0.0100409	Significant		IL6ST	OID20147	P40189	Cardiometabolic	Group	Geriatric - Healthy	0.179264	0.0650736	0.293453	0.000847458	Significant
														MATN2	OID20767	O00339	Inflammation	Group	Centenarian - Healthy	0.311116	0.0620618	0.560169	0.0100994	Significant		LAT	OID20640	O43561	Inflammation	Group	Geriatric - Healthy	0.750756	0.269267	1.23225	0.000926483	Significant
														SOST	OID20204	Q9BQB4	Cardiometabolic	Group	Centenarian - Healthy	0.359153	0.0710103	0.647296	0.0102959	Significant		LILRB1	OID20323	Q8NHL6	Cardiometabolic	Group	Geriatric - Healthy	0.265375	0.0949193	0.435831	0.000945114	Significant
														PARP1	OID20500	P09874	Inflammation	Group	Centenarian - Healthy	0.274002	0.052312	0.495692	0.0110765	Significant		TGM2	OID20141	P21980	Cardiometabolic	Group	Geriatric - Healthy	0.561289	0.200315	0.922262	0.000960434	Significant
														CXCL1	OID20762	P09341	Inflammation	Group	Centenarian - Healthy	0.70871	0.13498	1.28244	0.0111307	Significant		IL5RA	OID20601	Q01344	Inflammation	Group	Geriatric - Healthy	0.574811	0.203707	0.945915	0.00100976	Significant
														CRKL	OID20742	P46109	Inflammation	Group	Centenarian - Healthy	0.483235	0.0886429	0.877827	0.0119806	Significant		VIM	OID20053	P08670	Cardiometabolic	Group	Geriatric - Healthy	0.647413	0.228715	1.06611	0.00103239	Significant
														FCN2	OID20382	Q15485	Cardiometabolic	Group	Centenarian - Healthy	-0.332104	-0.603792	-0.0604163	0.0121697	Significant		THPO	OID20098	P40225	Cardiometabolic	Group	Geriatric - Healthy	0.389399	0.137012	0.641787	0.00106189	Significant
														CXCL5	OID20207	P42830	Cardiometabolic	Group	Centenarian - Healthy	0.916644	0.166203	1.66708	0.0122453	Significant		SCGB3A2	OID20723	Q96PL1	Inflammation	Group	Geriatric - Healthy	0.660355	0.230262	1.09045	0.0011298	Significant
														NCAM1	OID20354	P13591	Cardiometabolic	Group	Centenarian - Healthy	0.268778	0.0484001	0.489156	0.0124024	Significant		CA13	OID20225	Q8N1Q1	Cardiometabolic	Group	Geriatric - Healthy	0.721994	0.251099	1.19289	0.00114993	Significant
														COMT	OID20086	P21964	Cardiometabolic	Group	Centenarian - Healthy	0.426771	0.0754927	0.77805	0.0128105	Significant		MEPE	OID20753	Q9NQ76	Inflammation	Group	Geriatric - Healthy	-0.267878	-0.44312	-0.0926361	0.0011946	Significant
														ADH4	OID20117	P08319	Cardiometabolic	Group	Centenarian - Healthy	-0.631146	-1.15286	-0.109428	0.0132712	Significant		NME3	OID20789	Q13232	Inflammation	Group	Geriatric - Healthy	-0.278952	-0.461942	-0.0959626	0.00123664	Significant
														BAG6	OID20114	P46379	Cardiometabolic	Group	Centenarian - Healthy	0.214283	0.0368438	0.391722	0.0134632	Significant		DDC	OID20215	P20711	Cardiometabolic	Group	Geriatric - Healthy	-0.509342	-0.844471	-0.174214	0.00128398	Significant
														LY75	OID20580	O60449	Inflammation	Group	Centenarian - Healthy	0.311697	0.0531302	0.570264	0.0136631	Significant		CDON	OID20754	Q4KMG0	Inflammation	Group	Geriatric - Healthy	-0.412687	-0.684736	-0.140638	0.00131468	Significant
														DIABLO	OID20184	Q9NR28	Cardiometabolic	Group	Centenarian - Healthy	0.630278	0.103615	1.15694	0.0144986	Significant		SPARCL1	OID20361	Q14515	Cardiometabolic	Group	Geriatric - Healthy	0.337029	0.114583	0.559474	0.00133475	Significant
														OMD	OID20725	Q99983	Inflammation	Group	Centenarian - Healthy	0.366358	0.0602164	0.672499	0.014503	Significant		LAMA4	OID20769	Q16363	Inflammation	Group	Geriatric - Healthy	0.366531	0.124316	0.608745	0.00135521	Significant
														IL10	OID20431	P22301	Inflammation	Group	Centenarian - Healthy	0.671257	0.105372	1.23714	0.0155661	Significant		PSMG3	OID20549	Q9BT73	Inflammation	Group	Geriatric - Healthy	0.430792	0.145874	0.715711	0.00136929	Significant
														VASN	OID20345	Q6EMK4	Cardiometabolic	Group	Centenarian - Healthy	0.24457	0.0382481	0.450893	0.0156528	Significant		HK2	OID20065	P52789	Cardiometabolic	Group	Geriatric - Healthy	0.735634	0.248017	1.22325	0.00140728	Significant
														FOXO1	OID20515	Q12778	Inflammation	Group	Centenarian - Healthy	0.387354	0.0579456	0.716763	0.0166774	Significant		PTH1R	OID20571	Q03431	Inflammation	Group	Geriatric - Healthy	0.382175	0.125253	0.639097	0.00167022	Significant
														NFATC3	OID20470	Q12968	Inflammation	Group	Centenarian - Healthy	0.444595	0.0658998	0.823291	0.016889	Significant		TANK	OID20474	Q92844	Inflammation	Group	Geriatric - Healthy	0.63142	0.205294	1.05755	0.00174935	Significant
														CLUL1	OID20198	Q15846	Cardiometabolic	Group	Centenarian - Healthy	0.349704	0.0516346	0.647774	0.0169778	Significant		CD93	OID20397	Q9NPY3	Cardiometabolic	Group	Geriatric - Healthy	0.328371	0.106533	0.55021	0.00177115	Significant
														ITGB1	OID20376	P05556	Cardiometabolic	Group	Centenarian - Healthy	0.184788	0.027162	0.342414	0.0170811	Significant		TNFSF11	OID20592	O14788	Inflammation	Group	Geriatric - Healthy	-0.624716	-1.0474	-0.20203	0.00180358	Significant
														WASF1	OID20091	Q92558	Cardiometabolic	Group	Centenarian - Healthy	0.459109	0.0673886	0.850828	0.0171136	Significant		PTPN6	OID20717	P29350	Inflammation	Group	Geriatric - Healthy	0.634293	0.202312	1.06627	0.00194818	Significant
														USP8	OID20110	P40818	Cardiometabolic	Group	Centenarian - Healthy	0.407846	0.0572741	0.758417	0.0181252	Significant		SCG3	OID20728	Q8WXD2	Inflammation	Group	Geriatric - Healthy	0.423927	0.133217	0.714637	0.0021112	Significant
														CNST	OID20127	Q6PJW8	Cardiometabolic	Group	Centenarian - Healthy	0.539097	0.0730781	1.00511	0.0189266	Significant		CCL21	OID20686	O00585	Inflammation	Group	Geriatric - Healthy	0.39721	0.124181	0.67024	0.00216933	Significant
														AXL	OID20363	P30530	Cardiometabolic	Group	Centenarian - Healthy	0.254615	0.0338631	0.475366	0.0193561	Significant		CLIP2	OID20559	Q9UDT6	Inflammation	Group	Geriatric - Healthy	0.841752	0.26253	1.42097	0.00219668	Significant
														IRAK4	OID20577	Q9NWZ3	Inflammation	Group	Centenarian - Healthy	0.465413	0.0599942	0.870833	0.0200555	Significant		PLA2G4A	OID20685	P47712	Inflammation	Group	Geriatric - Healthy	0.493695	0.153892	0.833499	0.00220297	Significant
														CELA3A	OID20298	P09093	Cardiometabolic	Group	Centenarian - Healthy	-0.550773	-1.0312	-0.0703419	0.0202618	Significant		NTRK2	OID20136	Q16620	Cardiometabolic	Group	Geriatric - Healthy	-0.2489	-0.421805	-0.075995	0.00244805	Significant
														IL6R	OID20385	P08887	Cardiometabolic	Group	Centenarian - Healthy	0.258626	0.0319912	0.48526	0.0209678	Significant		MATN2	OID20767	O00339	Inflammation	Group	Geriatric - Healthy	0.325251	0.0969753	0.553528	0.00274688	Significant
														RAB37	OID20425	Q96AX2	Inflammation	Group	Centenarian - Healthy	0.505731	0.0608297	0.950633	0.02158	Significant		ITGB6	OID20493	P18564	Inflammation	Group	Geriatric - Healthy	-0.333131	-0.567426	-0.0988349	0.00281137	Significant
														IL32	OID20605	P24001	Inflammation	Group	Centenarian - Healthy	0.338637	0.0395669	0.637706	0.0222071	Significant		TSPAN1	OID20078	O60635	Cardiometabolic	Group	Geriatric - Healthy	0.697545	0.202789	1.1923	0.00308495	Significant
														ADGRE2	OID20755	Q9UHX3	Inflammation	Group	Centenarian - Healthy	0.27761	0.0323883	0.522832	0.022239	Significant		IL1R2	OID20757	P27930	Inflammation	Group	Geriatric - Healthy	-0.23146	-0.395732	-0.0671881	0.00310577	Significant
														IL1R2	OID20757	P27930	Inflammation	Group	Centenarian - Healthy	-0.20272	-0.381944	-0.023496	0.0223801	Significant		ANG	OID20403	P03950	Cardiometabolic	Group	Geriatric - Healthy	0.300353	0.0847639	0.515941	0.00350835	Significant
														IL2	OID20419	P60568	Inflammation	Group	Centenarian - Healthy	0.732086	0.0829145	1.38126	0.0228724	Significant		TIMP3	OID20684	P35625	Inflammation	Group	Geriatric - Healthy	1.12785	0.314541	1.94116	0.00368534	Significant
														FCRL3	OID20443	Q96P31	Inflammation	Group	Centenarian - Healthy	0.628055	0.0689083	1.1872	0.0235415	Significant		MANF	OID20707	P55145	Inflammation	Group	Geriatric - Healthy	0.800343	0.220789	1.3799	0.00385125	Significant
														YTHDF3	OID20478	Q7Z739	Inflammation	Group	Centenarian - Healthy	0.311689	0.032214	0.591165	0.0247733	Significant		CD200R1	OID20595	Q8TD46	Inflammation	Group	Geriatric - Healthy	-0.316949	-0.547264	-0.086635	0.00399448	Significant
														TANK	OID20474	Q92844	Inflammation	Group	Centenarian - Healthy	0.518236	0.0533232	0.983148	0.0248637	Significant		FCRL6	OID20529	Q6DN72	Inflammation	Group	Geriatric - Healthy	0.560747	0.148693	0.9728	0.00448403	Significant
														CA5A	OID20075	P35218	Cardiometabolic	Group	Centenarian - Healthy	0.749047	0.0701028	1.42799	0.0267368	Significant		SSC4D	OID20182	Q8WTU2	Cardiometabolic	Group	Geriatric - Healthy	-0.818716	-1.42361	-0.21382	0.00473931	Significant
														SRPK2	OID20502	P78362	Inflammation	Group	Centenarian - Healthy	0.187636	0.0172826	0.35799	0.0270427	Significant		ANXA4	OID20123	P09525	Cardiometabolic	Group	Geriatric - Healthy	0.314101	0.0809163	0.547286	0.00497442	Significant
														CCL17	OID20745	Q92583	Inflammation	Group	Centenarian - Healthy	0.732929	0.0670359	1.39882	0.0271762	Significant		GUSB	OID20296	P08236	Cardiometabolic	Group	Geriatric - Healthy	0.536977	0.131925	0.942029	0.00582558	Significant
														GHRL	OID20175	Q9UBU3	Cardiometabolic	Group	Centenarian - Healthy	0.621116	0.0554847	1.18675	0.027621	Significant		HLA-E	OID20532	P13747	Inflammation	Group	Geriatric - Healthy	0.256362	0.0603527	0.452372	0.0066365	Significant
														SKAP2	OID20761	O75563	Inflammation	Group	Centenarian - Healthy	0.535677	0.0465002	1.02485	0.0281532	Significant		RCOR1	OID20073	Q9UKL0	Cardiometabolic	Group	Geriatric - Healthy	0.375316	0.0862856	0.664346	0.00710403	Significant
														GZMA	OID20663	P12544	Inflammation	Group	Centenarian - Healthy	0.347202	0.0283446	0.66606	0.0292614	Significant		SELP	OID20379	P16109	Cardiometabolic	Group	Geriatric - Healthy	0.295126	0.0678204	0.522431	0.00711267	Significant
														GUSB	OID20296	P08236	Cardiometabolic	Group	Centenarian - Healthy	0.479722	0.0378024	0.921643	0.0298801	Significant		THBS4	OID20368	P35443	Cardiometabolic	Group	Geriatric - Healthy	0.403913	0.0923932	0.715432	0.00720481	Significant
														GRAP2	OID20192	O75791	Cardiometabolic	Group	Centenarian - Healthy	0.627306	0.0443462	1.21027	0.0316898	Significant		MEGF9	OID20285	Q9H1U4	Cardiometabolic	Group	Geriatric - Healthy	-0.167537	-0.297305	-0.0377699	0.00749834	Significant
														GOPC	OID20551	Q9HD26	Inflammation	Group	Centenarian - Healthy	0.501509	0.0343079	0.968711	0.0322105	Significant		MSMB	OID20275	P08118	Cardiometabolic	Group	Geriatric - Healthy	0.725951	0.163349	1.28855	0.00753698	Significant
														PLTP	OID20238	P55058	Cardiometabolic	Group	Centenarian - Healthy	0.235309	0.0159767	0.454641	0.032328	Significant		NCK2	OID20683	O43639	Inflammation	Group	Geriatric - Healthy	0.471169	0.105765	0.836573	0.00758601	Significant
														JUN	OID20424	P05412	Inflammation	Group	Centenarian - Healthy	0.653515	0.0398835	1.26715	0.0339263	Significant		NOTCH3	OID20253	Q9UM47	Cardiometabolic	Group	Geriatric - Healthy	0.292285	0.0646624	0.519907	0.00788447	Significant
														BANK1	OID20594	Q8NDB2	Inflammation	Group	Centenarian - Healthy	0.566444	0.0337743	1.09911	0.0342584	Significant		MICB_MICA	OID20593	Q29980_Q29983	Inflammation	Group	Geriatric - Healthy	1.24287	0.270454	2.2153	0.00822792	Significant
														PRTN3	OID20329	P24158	Cardiometabolic	Group	Centenarian - Healthy	0.39427	0.0196377	0.768903	0.0366311	Significant		PPIB	OID20331	P23284	Cardiometabolic	Group	Geriatric - Healthy	0.522988	0.104375	0.941601	0.0100891	Significant
														LDLR	OID20240	P01130	Cardiometabolic	Group	Centenarian - Healthy	0.331873	0.0159035	0.647843	0.0370973	Significant		VEGFD	OID20662	O43915	Inflammation	Group	Geriatric - Healthy	0.273239	0.0543081	0.49217	0.0101798	Significant
														COL4A1	OID20208	P02462	Cardiometabolic	Group	Centenarian - Healthy	0.355758	0.0147811	0.696734	0.0386953	Significant		STK4	OID20140	Q13043	Cardiometabolic	Group	Geriatric - Healthy	0.369558	0.0696156	0.669501	0.0113785	Significant
														DECR1	OID20579	Q16698	Inflammation	Group	Centenarian - Healthy	0.384776	0.015863	0.75369	0.0387769	Significant		CXCL6	OID20613	P80162	Inflammation	Group	Geriatric - Healthy	0.391665	0.0732319	0.710098	0.011547	Significant
														FLT3LG	OID20661	P49771	Inflammation	Group	Centenarian - Healthy	0.298269	0.0111908	0.585347	0.0397246	Significant		F7	OID20372	P08709	Cardiometabolic	Group	Geriatric - Healthy	0.253222	0.0471849	0.459259	0.0116244	Significant
														HK2	OID20065	P52789	Cardiometabolic	Group	Centenarian - Healthy	0.55032	0.0183198	1.08232	0.0408209	Significant		ENTPD6	OID20100	O75354	Cardiometabolic	Group	Geriatric - Healthy	0.193349	0.0340236	0.352674	0.0129305	Significant
														LAT	OID20640	O43561	Inflammation	Group	Centenarian - Healthy	0.538831	0.0135169	1.06415	0.0429928	Significant		RABGAP1L	OID20447	Q5R372	Inflammation	Group	Geriatric - Healthy	0.354178	0.0594409	0.648914	0.0140214	Significant
														PDGFRB	OID20268	P09619	Cardiometabolic	Group	Centenarian - Healthy	0.228177	0.00534539	0.451009	0.0434393	Significant		TPSAB1	OID20642	Q15661	Inflammation	Group	Geriatric - Healthy	0.303334	0.0493173	0.557351	0.0147548	Significant
														NTF3	OID20591	P20783	Inflammation	Group	Centenarian - Healthy	-0.411224	-0.8165	-0.0059474	0.0458935	Significant		ADGRE2	OID20755	Q9UHX3	Inflammation	Group	Geriatric - Healthy	0.268293	0.0435296	0.493057	0.0148029	Significant
														FGF2	OID20503	P09038	Inflammation	Group	Centenarian - Healthy	0.341927	0.00468993	0.679163	0.046101	Significant		PAPPA	OID20421	Q13219	Inflammation	Group	Geriatric - Healthy	0.577194	0.0909108	1.06348	0.0154885	Significant
														ITGB2	OID20315	P05107	Cardiometabolic	Group	Centenarian - Healthy	0.211528	0.00279232	0.420263	0.0462446	Significant		IL17D	OID20481	Q8TAD2	Inflammation	Group	Geriatric - Healthy	0.384007	0.0587742	0.709241	0.0161503	Significant
														IL7	OID20535	P13232	Inflammation	Group	Centenarian - Healthy	0.498797	0.0064232	0.991171	0.0463348	Significant		PAM	OID20291	P19021	Cardiometabolic	Group	Geriatric - Healthy	0.227301	0.0341044	0.420498	0.0166088	Significant
														CA4	OID20241	P22748	Cardiometabolic	Group	Centenarian - Healthy	-0.175892	-0.349974	-0.00181011	0.0470595	Significant		SERPINE1	OID20342	P05121	Cardiometabolic	Group	Geriatric - Healthy	0.545544	0.0817844	1.0093	0.0166282	Significant
														CBLIF	OID20179	P27352	Cardiometabolic	Group	Centenarian - Healthy	0.527661	0.00183238	1.05349	0.0489976	Significant		COL4A1	OID20208	P02462	Cardiometabolic	Group	Geriatric - Healthy	0.365359	0.0528287	0.677889	0.0174579	Significant
														THPO	OID20098	P40225	Cardiometabolic	Group	Centenarian - Healthy	0.276115	0.000754754	0.551474	0.0492101	Significant		CXCL5	OID20207	P42830	Cardiometabolic	Group	Geriatric - Healthy	0.801444	0.11361	1.48928	0.017911	Significant
														MEPE	OID20753	Q9NQ76	Inflammation	Group	Centenarian - Healthy	-0.190046	-0.381238	0.00114631	0.0517654	Non-significant		ENG	OID20287	P17813	Cardiometabolic	Group	Geriatric - Healthy	-0.147395	-0.273974	-0.0208153	0.0179973	Significant
														PTH1R	OID20571	Q03431	Inflammation	Group	Centenarian - Healthy	0.276507	-0.00380016	0.556814	0.0540668	Non-significant		NRTN	OID20465	Q99748	Inflammation	Group	Geriatric - Healthy	0.76123	0.103891	1.41857	0.0187735	Significant
														SNAP23	OID20218	O00161	Cardiometabolic	Group	Centenarian - Healthy	0.503086	-0.017552	1.02372	0.0606266	Non-significant		FABP9	OID20501	Q0Z7S8	Inflammation	Group	Geriatric - Healthy	-0.472375	-0.88374	-0.0610094	0.0200124	Significant
														EPCAM	OID20743	P16422	Inflammation	Group	Centenarian - Healthy	-0.55664	-1.13298	0.0196972	0.0607851	Non-significant		CXCL1	OID20762	P09341	Inflammation	Group	Geriatric - Healthy	0.603174	0.0773089	1.12904	0.0201827	Significant
														VIM	OID20053	P08670	Cardiometabolic	Group	Centenarian - Healthy	0.433688	-0.0231193	0.890495	0.0666279	Non-significant		SMPDL3A	OID20676	Q92484	Inflammation	Group	Geriatric - Healthy	-0.432674	-0.816323	-0.0490239	0.0228637	Significant
														GLOD4	OID20710	Q9HC38	Inflammation	Group	Centenarian - Healthy	0.200154	-0.0112361	0.411544	0.0675724	Non-significant		GRK5	OID20066	P34947	Cardiometabolic	Group	Geriatric - Healthy	-0.662872	-1.2509	-0.0748463	0.0229372	Significant
														AZU1	OID20309	P20160	Cardiometabolic	Group	Centenarian - Healthy	0.433279	-0.0262562	0.892815	0.0690742	Non-significant		GP1BA	OID20381	P07359	Cardiometabolic	Group	Geriatric - Healthy	0.227538	0.0253442	0.429732	0.0232249	Significant
														ACY1	OID20137	Q03154	Cardiometabolic	Group	Centenarian - Healthy	-0.263737	-0.544825	0.0173514	0.0708401	Non-significant		GZMA	OID20663	P12544	Inflammation	Group	Geriatric - Healthy	0.328859	0.0366029	0.621116	0.0232405	Significant
														FETUB	OID20404	Q9UGM5	Cardiometabolic	Group	Centenarian - Healthy	-0.211457	-0.437734	0.0148194	0.0723145	Non-significant		GBP2	OID20489	P32456	Inflammation	Group	Geriatric - Healthy	1.03005	0.110433	1.94967	0.024022	Significant
														MEGF9	OID20285	Q9H1U4	Cardiometabolic	Group	Centenarian - Healthy	-0.129882	-0.271461	0.011697	0.0793482	Non-significant		GP2	OID20090	P55259	Cardiometabolic	Group	Geriatric - Healthy	0.665054	0.0697303	1.26038	0.0244804	Significant
														RNASE3	OID20203	P12724	Cardiometabolic	Group	Centenarian - Healthy	0.692416	-0.0625079	1.44734	0.0794259	Non-significant		OSM	OID20574	P13725	Inflammation	Group	Geriatric - Healthy	0.541575	0.054661	1.02849	0.0252523	Significant
														PLPBP	OID20144	O94903	Cardiometabolic	Group	Centenarian - Healthy	0.254559	-0.0281645	0.537282	0.0868745	Non-significant		KYNU	OID20669	Q16719	Inflammation	Group	Geriatric - Healthy	0.240412	0.0158146	0.46501	0.0328158	Significant
														PLA2G4A	OID20685	P47712	Inflammation	Group	Centenarian - Healthy	0.332518	-0.0382145	0.703251	0.0884749	Non-significant		ICAM5	OID20145	Q9UMF0	Cardiometabolic	Group	Geriatric - Healthy	0.271437	0.0160399	0.526835	0.0343848	Significant
														PTPRS	OID20306	Q13332	Cardiometabolic	Group	Centenarian - Healthy	0.166855	-0.0200116	0.353721	0.0903608	Non-significant		TBC1D5	OID20521	Q92609	Inflammation	Group	Geriatric - Healthy	0.545468	0.0316542	1.05928	0.0346376	Significant
														C1QTNF1	OID20367	Q9BXJ1	Cardiometabolic	Group	Centenarian - Healthy	0.315495	-0.041882	0.672873	0.0952531	Non-significant		TNNI3	OID20050	P19429	Cardiometabolic	Group	Geriatric - Healthy	1.25246	0.0661964	2.43871	0.0358856	Significant
														CD6	OID20649	P30203	Inflammation	Group	Centenarian - Healthy	0.297808	-0.0396852	0.635301	0.0954489	Non-significant		PLXNB3	OID20160	Q9ULL4	Cardiometabolic	Group	Geriatric - Healthy	0.193314	0.00993538	0.376693	0.0362415	Significant
														FABP2	OID20200	P12104	Cardiometabolic	Group	Centenarian - Healthy	0.4271	-0.0586273	0.912827	0.0970006	Non-significant		PSPN	OID20511	O60542	Inflammation	Group	Geriatric - Healthy	-0.733417	-1.43099	-0.0358474	0.0368605	Significant
														RCOR1	OID20073	Q9UKL0	Cardiometabolic	Group	Centenarian - Healthy	0.272702	-0.0426356	0.58804	0.104503	Non-significant		FCRL1	OID20172	Q96LA6	Cardiometabolic	Group	Geriatric - Healthy	-0.343899	-0.671015	-0.0167832	0.036879	Significant
														MVK	OID20459	Q03426	Inflammation	Group	Centenarian - Healthy	0.338052	-0.0540371	0.73014	0.105901	Non-significant		CHEK2	OID20054	O96017	Cardiometabolic	Group	Geriatric - Healthy	0.600501	0.0280319	1.17297	0.0374053	Significant
														IL10RA	OID20420	Q13651	Inflammation	Group	Centenarian - Healthy	0.459393	-0.0748078	0.993593	0.107101	Non-significant		GZMB	OID20604	P10144	Inflammation	Group	Geriatric - Healthy	0.449983	0.0196449	0.88032	0.0381624	Significant
														CNPY2	OID20069	Q9Y2B0	Cardiometabolic	Group	Centenarian - Healthy	0.353845	-0.0601412	0.767831	0.109975	Non-significant		AGER	OID20756	Q15109	Inflammation	Group	Geriatric - Healthy	0.331333	0.0140845	0.648581	0.0384521	Significant
														DPP4	OID20406	P27487	Cardiometabolic	Group	Centenarian - Healthy	-0.174227	-0.37921	0.0307548	0.112641	Non-significant		BLMH	OID20336	Q13867	Cardiometabolic	Group	Geriatric - Healthy	0.189257	0.00786359	0.370651	0.0386949	Significant
														GYS1	OID20097	P13807	Cardiometabolic	Group	Centenarian - Healthy	0.471707	-0.0909144	1.03433	0.119321	Non-significant		DPP10	OID20527	Q8N608	Inflammation	Group	Geriatric - Healthy	-0.249808	-0.48973	-0.00988516	0.0391986	Significant
														HLA-E	OID20532	P13747	Inflammation	Group	Centenarian - Healthy	0.177811	-0.0360397	0.391661	0.123478	Non-significant		AMN	OID20492	Q9BXJ7	Inflammation	Group	Geriatric - Healthy	0.460257	0.0168836	0.903631	0.0399401	Significant
														CLIP2	OID20559	Q9UDT6	Inflammation	Group	Centenarian - Healthy	0.524911	-0.107033	1.15685	0.123991	Non-significant		PKLR	OID20682	P30613	Inflammation	Group	Geriatric - Healthy	0.343513	0.0115126	0.675514	0.0407623	Significant
														GBP2	OID20489	P32456	Inflammation	Group	Centenarian - Healthy	0.828302	-0.175019	1.83162	0.127109	Non-significant		DAPP1	OID20524	Q9UN19	Inflammation	Group	Geriatric - Healthy	0.628212	0.0147785	1.24164	0.0434128	Significant
														BOC	OID20116	Q9BWV1	Cardiometabolic	Group	Centenarian - Healthy	-0.155961	-0.345014	0.0330924	0.127484	Non-significant		CRLF1	OID20699	O75462	Inflammation	Group	Geriatric - Healthy	-0.214563	-0.424136	-0.00499093	0.043484	Significant
														APOM	OID20374	O95445	Cardiometabolic	Group	Centenarian - Healthy	-0.187434	-0.415348	0.04048	0.12909	Non-significant		ADAM23	OID20651	O75077	Inflammation	Group	Geriatric - Healthy	0.189842	0.00437465	0.37531	0.0435427	Significant
														FXYD5	OID20463	Q96DB9	Inflammation	Group	Centenarian - Healthy	0.322783	-0.076525	0.722092	0.138145	Non-significant		IL7	OID20535	P13232	Inflammation	Group	Geriatric - Healthy	0.461918	0.010621	0.913215	0.0435563	Significant
														TRIM21	OID20533	P19474	Inflammation	Group	Centenarian - Healthy	0.238281	-0.0569093	0.533471	0.138904	Non-significant		NFATC3	OID20470	Q12968	Inflammation	Group	Geriatric - Healthy	0.354826	0.00772332	0.701928	0.0438885	Significant
														FIS1	OID20722	Q9Y3D6	Inflammation	Group	Centenarian - Healthy	0.218428	-0.0534551	0.490312	0.141463	Non-significant		CBLIF	OID20179	P27352	Cardiometabolic	Group	Geriatric - Healthy	0.492241	0.0102799	0.974201	0.0441283	Significant
														DBNL	OID20681	Q9UJU6	Inflammation	Group	Centenarian - Healthy	0.293378	-0.0767687	0.663526	0.14888	Non-significant		FCRL3	OID20443	Q96P31	Inflammation	Group	Geriatric - Healthy	0.520406	0.0079073	1.0329	0.0456905	Significant
														AMY2A	OID20333	P04746	Cardiometabolic	Group	Centenarian - Healthy	0.286451	-0.0808699	0.653771	0.158026	Non-significant		MPIG6B	OID20779	O95866	Inflammation	Group	Geriatric - Healthy	0.536526	0.00147293	1.07158	0.0492067	Significant
														FASLG	OID20665	P48023	Inflammation	Group	Centenarian - Healthy	-0.186083	-0.425221	0.0530551	0.159274	Non-significant		MEGF10	OID20746	Q96KG7	Inflammation	Group	Geriatric - Healthy	-0.281567	-0.565621	0.0024877	0.0525963	Non-significant
														DNAJB8	OID20093	Q8NHS0	Cardiometabolic	Group	Centenarian - Healthy	0.229945	-0.068699	0.528589	0.165386	Non-significant		IL1RL2	OID20487	Q9HB29	Inflammation	Group	Geriatric - Healthy	0.251638	-0.00340738	0.506683	0.0540057	Non-significant
[truncated: 185 more rows]

## Sheet: 2.e Sebastiani 2020 comparison
SWISS100 Biomarkers	Official name	UniProt	FC.Healthy2Cent	Adj.Pvalue Healthy2Cent	Threshold Healthy2Cent	FC.Healthy2Geriatric	Adj.Pvalue Healthy2Geriatric	Threshold Healthy2Geriatric	FC.cont2cent	Adj.Pvalue cont2cent	Threshold cont2cent	Threshold Healthy2Cent2	Threshold Healthy2Geriatric3	Threshold cont2cent4	STUDIES IDENTIFIED	SIMILAR EFFECT	PROTEIN SIGNFICANT	Healthy2Cent DIRECTION (up = up in Centenarian)	Healthy2Geriatric DIRECTION (up = up in Geriatric)	cont2cent DIRECTION (up = up in Centenarian)	STUDIES IDENTIFIED2	SIMILAR EFFECT5			Healthy2cent	%	Healthy2Geriatric	%	cont2cent	%			Similar effect	%		Assay	OlinkID	UniProt	Panel	term	contrast	log2FoldChange	conf.low	conf.high	Adjusted_pval	Threshold		Assay	OlinkID
[truncated: 720 more rows]
[truncated: 18 more columns]

[truncated: 5 more sheets: 2.f Sig"UP"or"DOWN" prot, 2.g Centenarian younger protein, 2.h Sebastiani-Cent sig, 2.i Reed-Cent Sig, 2.j Sig"UP"or"DOWN" prot - MS]
