# Supplementary material for: Plasma Proteome Profiling of Centenarian Across Switzerland Reveals Key Youth‐Associated Proteins
Source: Aging Cell. 2026 Feb 8;25(2):e70409. doi: 10.1111/acel.70409 (PMC12883144; doi:10.1111/acel.70409)
Supplement: Supplementary file 6 — Table S3: List of proteins categorized as linear increase, linear decrease, non‐linear based on fractional polynomials method. Table presents a list of proteins categorized in three categories (linear increase, linear decrease, non‐linear) based on fractional polynomials regressions for the association between age and proteins level. R 2 and fractional polynomials equations were indicated for each protein. [file ACEL-25-e70409-s004.xlsx]

## Sheet: 3a Fractional polynomial reg
linear_agen	r2an	GeneID	nonlind1n	nonlind2n
Non-linear	0.794906	GDF15	term 1 age^(3 3)	term 2 age^(3 3)
Non-linear	0.744265	IGFBP2	term 1 age^(0)	0
Non-linear	0.723771	CXCL9	term 1 age^(3 3)	term 2 age^(3 3)
Non-linear	0.719083	SPON2	term 1 age^(3 3)	term 2 age^(3 3)
Non-linear	0.706402	CCL27	term 1 age^(3 3)	term 2 age^(3 3)
Non-linear	0.704604	LTBP2	term 1 age^(3 3)	term 2 age^(3 3)
Non-linear	0.670925	ACTA2	term 1 age^(3 3)	term 2 age^(3 3)
Non-linear	0.661996	COLEC12	term 1 age^(3 3)	term 2 age^(3 3)
Non-linear	0.645998	CCDC80	term 1 age^(2)	0
Non-linear	0.639886	CHI3L1	term 1 age^(3 3)	term 2 age^(3 3)
Non-linear	0.635155	TNFRSF11A	term 1 age^(3 3)	term 2 age^(3 3)
Non-linear	0.633796	COL6A3	term 1 age^(3 3)	term 2 age^(3 3)
Non-linear	0.632281	PLAUR	term 1 age^(3 3)	term 2 age^(3 3)
Non-linear	0.625398	CXCL17	term 1 age^(-2 -2)	term 2 age^(-2 -2)
Non-linear	0.61669	MLN	term 1 age^(3 3)	term 2 age^(3 3)
Non-linear	0.610241	LGALS9	term 1 age^(3 3)	term 2 age^(3 3)
Non-linear	0.60112	LAIR1	term 1 age^(3 3)	term 2 age^(3 3)
Non-linear	0.593344	PTN	term 1 age^(3 3)	term 2 age^(3 3)
Non-linear	0.589153	CSTB	term 1 age^(3 3)	term 2 age^(3 3)
Non-linear	0.587301	NPPB	term 1 age^(3 3)	term 2 age^(3 3)
Non-linear	0.583779	COL18A1	term 1 age^(3 3)	term 2 age^(3 3)
Non-linear	0.570335	CKAP4	term 1 age^(3 3)	term 2 age^(3 3)
Non-linear	0.566419	SLC39A5	term 1 age^(3 3)	term 2 age^(3 3)
Non-linear	0.564476	BTN3A2	term 1 age^(3 3)	term 2 age^(3 3)
Non-linear	0.563685	TREM2	term 1 age^(3 3)	term 2 age^(3 3)
Non-linear	0.558756	TNFRSF14	term 1 age^(3 3)	term 2 age^(3 3)
Non-linear	0.550162	LILRB4	term 1 age^(3 3)	term 2 age^(3 3)
Non-linear	0.541958	CCL7	term 1 age^(3 3)	term 2 age^(3 3)
Non-linear	0.538476	IL6	term 1 age^(3 3)	term 2 age^(3 3)
Non-linear	0.531477	IGFBP1	term 1 age^(3 3)	term 2 age^(3 3)
Non-linear	0.523262	TNFRSF4	term 1 age^(-2 -1)	term 2 age^(-2 -1)
Non-linear	0.519134	TNFSF13	term 1 age^(3 3)	term 2 age^(3 3)
Non-linear	0.514695	CCL3	term 1 age^(3 3)	term 2 age^(3 3)
Non-linear	0.510274	REG3A	term 1 age^(3 3)	term 2 age^(3 3)
Non-linear	0.508689	MAPK9	term 1 age^(3 3)	term 2 age^(3 3)
Non-linear	0.506974	CD4	term 1 age^(3 3)	term 2 age^(3 3)
Non-linear	0.501818	IL4R	term 1 age^(3 3)	term 2 age^(3 3)
Non-linear	0.501716	IL18BP	term 1 age^(3 3)	term 2 age^(3 3)
Non-linear	0.500248	FABP4	term 1 age^(3 3)	term 2 age^(3 3)
Non-linear	0.495938	CTSL	term 1 age^(3 3)	term 2 age^(3 3)
Non-linear	0.488543	LAMP3	term 1 age^(-2 -2)	term 2 age^(-2 -2)
Non-linear	0.482783	TGFA	term 1 age^(3 3)	term 2 age^(3 3)
Non-linear	0.478263	PAG1	term 1 age^(3 3)	term 2 age^(3 3)
Non-linear	0.471026	RARRES2	term 1 age^(3 3)	term 2 age^(3 3)
Non-linear	0.468813	KRT19	term 1 age^(-2 -2)	term 2 age^(-2 -2)
Non-linear	0.468529	CD276	term 1 age^(3 3)	term 2 age^(3 3)
Non-linear	0.467428	LGALS4	term 1 age^(3 3)	term 2 age^(3 3)
Non-linear	0.461588	CD40	term 1 age^(3 3)	term 2 age^(3 3)
Non-linear	0.460164	ITIH3	term 1 age^(3 3)	term 2 age^(3 3)
Non-linear	0.457838	DKK3	term 1 age^(0)	0
Non-linear	0.452315	KIT	term 1 age^(3 3)	term 2 age^(3 3)
Non-linear	0.450336	TFF3	term 1 age^(-2 -2)	term 2 age^(-2 -2)
Non-linear	0.44853	SAMD9L	term 1 age^(3 3)	term 2 age^(3 3)
Non-linear	0.446074	C1QA	term 1 age^(3 3)	term 2 age^(3 3)
Non-linear	0.445364	EGFR	term 1 age^(3 3)	term 2 age^(3 3)
Non-linear	0.442823	AGRN	term 1 age^(3 3)	term 2 age^(3 3)
Non-linear	0.439085	SNX9	term 1 age^(3 3)	term 2 age^(3 3)
Non-linear	0.434116	PPP1R2	term 1 age^(-.5)	0
Non-linear	0.430878	EIF4G1	term 1 age^(3 3)	term 2 age^(3 3)
Non-linear	0.426662	PLIN3	term 1 age^(3 3)	term 2 age^(3 3)
Non-linear	0.423257	CXCL16	term 1 age^(-.5)	0
Non-linear	0.419387	NOTCH3	term 1 age^(3 3)	term 2 age^(3 3)
Non-linear	0.41927	EDIL3	term 1 age^(3)	0
Non-linear	0.418383	LGALS3	term 1 age^(3 3)	term 2 age^(3 3)
Non-linear	0.41541	IRAK1	term 1 age^(3 3)	term 2 age^(3 3)
Non-linear	0.414442	ZBTB17	term 1 age^(3 3)	term 2 age^(3 3)
Non-linear	0.41352	CD83	term 1 age^(-2 -2)	term 2 age^(-2 -2)
Non-linear	0.4132	CCL18	term 1 age^(3 3)	term 2 age^(3 3)
Non-linear	0.411786	ANGPTL4	term 1 age^(3 3)	term 2 age^(3 3)
Non-linear	0.40933	FABP1	term 1 age^(3 3)	term 2 age^(3 3)
Non-linear	0.401413	EGLN1	term 1 age^(3 3)	term 2 age^(3 3)
Non-linear	0.399912	HCLS1	term 1 age^(3 3)	term 2 age^(3 3)
Non-linear	0.399683	SULT2A1	term 1 age^(3 3)	term 2 age^(3 3)
Non-linear	0.398093	PLAT	term 1 age^(3 3)	term 2 age^(3 3)
Non-linear	0.389709	ST6GAL1	term 1 age^(3 3)	term 2 age^(3 3)
Non-linear	0.388964	SCRN1	term 1 age^(-.5)	0
Non-linear	0.387615	IL11	term 1 age^(-2)	0
Non-linear	0.386071	SIGLEC1	term 1 age^(3 3)	term 2 age^(3 3)
Non-linear	0.385867	IL1RN	term 1 age^(3 3)	term 2 age^(3 3)
Non-linear	0.379651	IL2RA	term 1 age^(3 3)	term 2 age^(3 3)
Non-linear	0.37044	IL12RB1	term 1 age^(3 3)	term 2 age^(3 3)
Non-linear	0.367897	CNDP1	term 1 age^(-2 -2)	term 2 age^(-2 -2)
Non-linear	0.359568	PRDX5	term 1 age^(-.5)	0
Non-linear	0.350266	CLEC4A	term 1 age^(3 3)	term 2 age^(3 3)
Non-linear	0.348728	SDC1	term 1 age^(3 3)	term 2 age^(3 3)
Non-linear	0.34728	CRIM1	term 1 age^(3 3)	term 2 age^(3 3)
Non-linear	0.339708	PPP1R9B	term 1 age^(3 3)	term 2 age^(3 3)
Non-linear	0.339357	LBP	term 1 age^(3 3)	term 2 age^(3 3)
Non-linear	0.33818	LSP1	term 1 age^(3 3)	term 2 age^(3 3)
Non-linear	0.336762	SIRPB1	term 1 age^(3 3)	term 2 age^(3 3)
Non-linear	0.335849	COL9A1	term 1 age^(-1 -1)	term 2 age^(-1 -1)
Non-linear	0.335395	CCL23	term 1 age^(3 3)	term 2 age^(3 3)
Non-linear	0.33321	CSF1	term 1 age^(3 3)	term 2 age^(3 3)
Non-linear	0.331679	ENPP5	term 1 age^(3 3)	term 2 age^(3 3)
Non-linear	0.329926	LRRN1	term 1 age^(3 3)	term 2 age^(3 3)
Non-linear	0.326509	MSTN	term 1 age^(3 3)	term 2 age^(3 3)
Non-linear	0.323064	IKBKG	term 1 age^(3 3)	term 2 age^(3 3)
Non-linear	0.31692	ACP5	term 1 age^(3 3)	term 2 age^(3 3)
Non-linear	0.314403	ACE2	term 1 age^(3 3)	term 2 age^(3 3)
Non-linear	0.311173	PRKAB1	term 1 age^(3 3)	term 2 age^(3 3)
Non-linear	0.311142	STX8	term 1 age^(3 3)	term 2 age^(3 3)
Non-linear	0.308269	SCGB3A2	term 1 age^(3)	0
Non-linear	0.307452	GPR37	term 1 age^(3 3)	term 2 age^(3 3)
Non-linear	0.305902	ITGA11	term 1 age^(3 3)	term 2 age^(3 3)
Non-linear	0.300964	ESM1	term 1 age^(3 3)	term 2 age^(3 3)
Non-linear	0.293707	B4GALT1	term 1 age^(-2 -2)	term 2 age^(-2 -2)
Non-linear	0.291116	NCR1	term 1 age^(3 3)	term 2 age^(3 3)
Non-linear	0.290048	NBN	term 1 age^(-2 -2)	term 2 age^(-2 -2)
Non-linear	0.28257	NCF2	term 1 age^(3 3)	term 2 age^(3 3)
Non-linear	0.277696	TYMP	term 1 age^(3 3)	term 2 age^(3 3)
Non-linear	0.273503	NID1	term 1 age^(3 3)	term 2 age^(3 3)
Non-linear	0.271899	GH1	term 1 age^(-2 -2)	term 2 age^(-2 -2)
Non-linear	0.271382	HEXIM1	term 1 age^(3 3)	term 2 age^(3 3)
Non-linear	0.265397	TINAGL1	term 1 age^(3 3)	term 2 age^(3 3)
Non-linear	0.25845	PLA2G2A	term 1 age^(3 3)	term 2 age^(3 3)
Non-linear	0.246137	USP8	term 1 age^(3 3)	term 2 age^(3 3)
Non-linear	0.241214	GLRX	term 1 age^(3 3)	term 2 age^(3 3)
Non-linear	0.240082	PREB	term 1 age^(3 3)	term 2 age^(3 3)
Non-linear	0.238672	VWF	term 1 age^(3 3)	term 2 age^(3 3)
Non-linear	0.23692	TNF	term 1 age^(3 3)	term 2 age^(3 3)
Non-linear	0.232698	EIF4EBP1	term 1 age^(3 3)	term 2 age^(3 3)
Non-linear	0.230346	COMP	term 1 age^(3 3)	term 2 age^(3 3)
Non-linear	0.229686	DNAJA2	term 1 age^(3 3)	term 2 age^(3 3)
Non-linear	0.229465	PON3	term 1 age^(3 3)	term 2 age^(3 3)
Non-linear	0.220948	METAP1D	term 1 age^(3 3)	term 2 age^(3 3)
Non-linear	0.219317	LILRB2	term 1 age^(3 3)	term 2 age^(3 3)
Non-linear	0.21581	DPP4	term 1 age^(3 3)	term 2 age^(3 3)
Non-linear	0.212659	HPCAL1	term 1 age^(3 3)	term 2 age^(3 3)
Non-linear	0.210893	CD14	term 1 age^(-1)	0
Non-linear	0.207563	TFRC	term 1 age^(3 3)	term 2 age^(3 3)
Non-linear	0.204864	DFFA	term 1 age^(3 3)	term 2 age^(3 3)
Non-linear	0.199731	YTHDF3	term 1 age^(3 3)	term 2 age^(3 3)
Non-linear	0.199493	NADK	term 1 age^(3 3)	term 2 age^(3 3)
Non-linear	0.190087	PIK3AP1	term 1 age^(-2 -2)	term 2 age^(-2 -2)
Non-linear	0.188263	CCL28	term 1 age^(3 3)	term 2 age^(3 3)
Non-linear	0.185527	HMOX1	term 1 age^(2 3)	term 2 age^(2 3)
Non-linear	0.183673	BOC	term 1 age^(3 3)	term 2 age^(3 3)
Non-linear	0.180461	CA5A	term 1 age^(3 3)	term 2 age^(3 3)
Non-linear	0.169481	IL18R1	term 1 age^(3 3)	term 2 age^(3 3)
Non-linear	0.16548	FBP1	term 1 age^(3 3)	term 2 age^(3 3)
Non-linear	0.165451	ADGRG2	term 1 age^(3 3)	term 2 age^(3 3)
Non-linear	0.161542	IL1B	term 1 age^(3 3)	term 2 age^(3 3)
Non-linear	0.158233	FASLG	term 1 age^(3 3)	term 2 age^(3 3)
Non-linear	0.154364	TNFRSF13C	term 1 age^(-1 -.5)	term 2 age^(-1 -.5)
Non-linear	0.145653	MVK	term 1 age^(3 3)	term 2 age^(3 3)
Non-linear	0.145162	PARP1	term 1 age^(3 3)	term 2 age^(3 3)
Non-linear	0.143946	FAP	term 1 age^(3 3)	term 2 age^(3 3)
Non-linear	0.140991	SOST	term 1 age^(-2)	0
Non-linear	0.136495	IL10	term 1 age^(3 3)	term 2 age^(3 3)
Non-linear	0.135611	PRDX3	term 1 age^(3 3)	term 2 age^(3 3)
Non-linear	0.129569	AZU1	term 1 age^(3 3)	term 2 age^(3 3)
Non-linear	0.129229	FABP2	term 1 age^(-2)	0
Non-linear	0.128139	TPP1	term 1 age^(3 3)	term 2 age^(3 3)
Non-linear	0.126055	RNASE3	term 1 age^(3 3)	term 2 age^(3 3)
Non-linear	0.125485	CDH6	term 1 age^(3)	0
Non-linear	0.124364	ANGPTL2	term 1 age^(3 3)	term 2 age^(3 3)
Non-linear	0.124308	ACY1	term 1 age^(3 3)	term 2 age^(3 3)
Non-linear	0.12241	PRSS27	term 1 age^(3 3)	term 2 age^(3 3)
Non-linear	0.119483	CEACAM21	term 1 age^(-1)	0
Non-linear	0.118568	CNTN1	term 1 age^(3 3)	term 2 age^(3 3)
Non-linear	0.116147	LAP3	term 1 age^(3 3)	term 2 age^(3 3)
Non-linear	0.112049	IL1A	term 1 age^(3 3)	term 2 age^(3 3)
Non-linear	0.110394	PCSK9	term 1 age^(2 2)	term 2 age^(2 2)
Non-linear	0.109548	QDPR	term 1 age^(3 3)	term 2 age^(3 3)
Non-linear	0.103598	PLTP	term 1 age^(3 3)	term 2 age^(3 3)
Non-linear	0.10345	CHL1	term 1 age^(3 3)	term 2 age^(3 3)
Non-linear	0.100992	APOM	term 1 age^(3 3)	term 2 age^(3 3)
Non-linear	0.087907	NFATC3	term 1 age^(-2 -2)	term 2 age^(-2 -2)
Non-linear	0.0869594	TGM2	term 1 age^(3 3)	term 2 age^(3 3)
Non-linear	0.0866855	NTRK2	term 1 age^(3 3)	term 2 age^(3 3)
Non-linear	0.0767356	CLUL1	term 1 age^(3 3)	term 2 age^(3 3)
Non-linear	0.0759082	ITGB1	term 1 age^(3 3)	term 2 age^(3 3)
Non-linear	0.0756433	ITGB6	term 1 age^(3 3)	term 2 age^(3 3)
Non-linear	0.0752875	FCRL1	term 1 age^(2 3)	term 2 age^(2 3)
Non-linear	0.0696829	ICAM3	term 1 age^(3)	0
Non-linear	0.0607758	NME3	term 1 age^(-2)	0
Non-linear	0.0595864	ANG	term 1 age^(-2)	0
Non-linear	0.0538027	SERPINB5	term 1 age^(-.5 -.5)	term 2 age^(-.5 -.5)
Non-linear	0.050532	MEGF10	term 1 age^(3 3)	term 2 age^(3 3)
Non-linear	0.0494058	GSTA1	term 1 age^(3 3)	term 2 age^(3 3)
Non-linear	0.0482709	DPP10	term 1 age^(3 3)	term 2 age^(3 3)
Non-linear	0.0339587	CD209	term 1 age^(3 3)	term 2 age^(3 3)
No change	0.100975	MAP2K6	0	0
No change	0.094182	SOD1	0	0
No change	0.091897	SHMT1	0	0
No change	0.071911	THOP1	0	0
No change	0.0710666	SERPINA12	0	0
No change	0.0709231	STK4	0	0
No change	0.0690848	AK1	0	0
No change	0.066458	C2	0	0
No change	0.059502	F7	0	0
No change	0.0554425	TIA1	0	0
No change	0.0460053	PROC	0	0
No change	0.0419783	CCL24	0	0
No change	0.0381931	TPT1	0	0
No change	0.0378106	DNPH1	0	0
No change	0.0375256	PLXNA4	0	0
No change	0.0315735	TSHB	0	0
No change	0.0298826	DAPP1	0	0
No change	0.0292884	MPIG6B	0	0
No change	0.0267752	BLMH	0	0
No change	0.0267327	LEP	0	0
No change	0.0254363	PSMG3	0	0
No change	0.0226199	SUSD1	0	0
No change	0.022539	SERPINE1	0	0
No change	0.0223673	MTPN	0	0
No change	0.0214816	DNAJB8	0	0
No change	0.0210708	SCG3	0	0
No change	0.0204856	PAPPA	0	0
No change	0.0196192	AMN	0	0
No change	0.0186453	KYNU	0	0
No change	0.0171171	CD6	0	0
No change	0.016933	SMPDL3A	0	0
No change	0.0158551	OSM	0	0
No change	0.0154698	ITGB2	0	0
No change	0.0148041	LGMN	0	0
No change	0.0146132	CASP2	0	0
No change	0.014264	RABGAP1L	0	0
No change	0.0135481	IL22RA1	0	0
No change	0.0133623	GZMB	0	0
No change	0.0132735	PDGFA	0	0
No change	0.012995	FETUB	0	0
No change	0.0123521	GDF2	0	0
No change	0.0122767	CTSH	0	0
No change	0.0111347	PKLR	0	0
No change	0.0111187	SPRY2	0	0
No change	0.0107829	CCL5	0	0
No change	0.0102933	CXCL12	0	0
No change	0.00990557	AMBN	0	0
No change	0.0089615	APLP1	0	0
No change	0.00743541	ITGA6	0	0
No change	0.00690065	TYRO3	0	0
No change	0.0067761	LILRB5	0	0
No change	0.00677089	CA1	0	0
No change	0.00644782	MEP1B	0	0
No change	0.00631546	CES1	0	0
No change	0.005267	KYAT1	0	0
No change	0.00437298	PTPRS	0	0
No change	0.00386363	ENG	0	0
No change	0.0034887	DUOX2	0	0
No change	0.0034416	LHPP	0	0
No change	0.00324817	CXCL3	0	0
No change	0.00311815	GMPR	0	0
No change	0.00279508	MFAP3	0	0
No change	0.00274821	RGS8	0	0
No change	0.00256043	NRTN	0	0
No change	0.00242427	ANPEP	0	0
No change	0.00230984	NT5C3A	0	0
No change	0.00230637	ROBO1	0	0
No change	0.00230491	LTO1	0	0
No change	0.00177199	VASH1	0	0
No change	0.00170145	CDH5	0	0
No change	0.00122391	AMY2A	0	0
No change	0.0011807	TLR3	0	0
No change	0.00107251	IL20	0	0
No change	0.000951648	IFNLR1	0	0
No change	0.000821912	TGFBI	0	0
No change	0.000564684	PON2	0	0
No change	0.000276897	CLEC4G	0	0
No change	7.87866e-05	CPB1	0	0
No change	-0.000687149	SELPLG	0	0
No change	-0.00124123	WAS	0	0
No change	-0.00128688	IL4	0	0
No change	-0.0013719	CPA1	0	0
No change	-0.00217469	CKMT1A_CKMT1B	0	0
No change	-0.00245386	AOC1	0	0
No change	-0.00248087	TP53INP1	0	0
No change	-0.00256287	ANGPT1	0	0
No change	-0.00311753	CDH17	0	0
No change	-0.00364037	CST6	0	0
No change	-0.00376566	IL3RA	0	0
No change	-0.00405543	HSD11B1	0	0
No change	-0.00426089	IL2RB	0	0
No change	-0.00479375	FKBP1B	0	0
No change	-0.0048677	CRHR1	0	0
No change	-0.00491097	MET	0	0
No change	-0.00529966	ARNT	0	0
No change	-0.00531889	PRKCQ	0	0
No change	-0.00543375	AGXT	0	0
No change	-0.00567266	CD58	0	0
No change	-0.00567486	SDC4	0	0
No change	-0.00602129	PDGFB	0	0
No change	-0.00610966	BPIFB1	0	0
No change	-0.00656019	ENTPD5	0	0
No change	-0.00661695	GGH	0	0
No change	-0.00682002	PEAR1	0	0
No change	-0.00692927	AKR1C4	0	0
No change	-0.00706932	TNFSF10	0	0
No change	-0.00712606	IL5	0	0
No change	-0.00744519	EGF	0	0
No change	-0.00833545	NCLN	0	0
No change	-0.00840252	TNFAIP8	0	0
No change	-0.0086663	CHRDL2	0	0
No change	-0.00876762	SIT1	0	0
No change	-0.008974	AMY2B	0	0
No change	-0.0089875	CD22	0	0
No change	-0.00906859	COL1A1	0	0
No change	-0.00927888	PNPT1	0	0
No change	-0.00954219	PCDH1	0	0
No change	-0.00987662	EIF5A	0	0
No change	-0.00987953	DGKZ	0	0
No change	-0.00998161	VSTM2L	0	0
No change	-0.0101329	NELL2	0	0
No change	-0.0101682	ENPP7	0	0
No change	-0.0105127	CEP164	0	0
No change	-0.0107316	WFIKKN2	0	0
No change	-0.0107328	ICAM4	0	0
No change	-0.0108045	NOTCH1	0	0
No change	-0.0110132	TIE1	0	0
No change	-0.011062	TNFSF12	0	0
No change	-0.0116672	HEBP1	0	0
No change	-0.011728	ACOX1	0	0
No change	-0.0119557	ARTN	0	0
No change	-0.0119803	PDCD6	0	0
No change	-0.0122038	CLEC4C	0	0
No change	-0.012605	CTF1	0	0
No change	-0.0126378	GALNT3	0	0
No change	-0.0126601	TSLP	0	0
No change	-0.0128353	TCL1B	0	0
No change	-0.0130129	SELE	0	0
No change	-0.0131114	PCDH17	0	0
No change	-0.0131497	KITLG	0	0
No change	-0.0137152	ART3	0	0
No change	-0.0139213	FUCA1	0	0
No change	-0.0139649	CCL26	0	0
No change	-0.0141236	PLA2G1B	0	0
No change	-0.014196	NPTXR	0	0
No change	-0.0144023	NRCAM	0	0
No change	-0.0146363	ADA	0	0
No change	-0.0147072	CRX	0	0
No change	-0.0150136	CSF3	0	0
Linear Increase	0.666673	MMP7	0	0
Linear Increase	0.643885	WNT9A	0	0
Linear Increase	0.641432	DCN	0	0
Linear Increase	0.63581	CCN3	0	0
Linear Increase	0.631174	DPT	0	0
Linear Increase	0.626484	CST3	0	0
Linear Increase	0.622453	EFEMP1	0	0
Linear Increase	0.619695	PGF	0	0
Linear Increase	0.614972	TIMP1	0	0
Linear Increase	0.613811	ADAMTS16	0	0
Linear Increase	0.605851	IGFBPL1	0	0
Linear Increase	0.586483	SPP1	0	0
Linear Increase	0.577374	FSTL3	0	0
Linear Increase	0.575112	LGALS1	0	0
Linear Increase	0.563182	F2R	0	0
Linear Increase	0.558395	NT-proBNP	0	0
Linear Increase	0.543086	TNFRSF11B	0	0
Linear Increase	0.525181	HSPG2	0	0
Linear Increase	0.517315	PRELP	0	0
Linear Increase	0.517213	TGFB1	0	0
Linear Increase	0.509711	XG	0	0
Linear Increase	0.506385	FAS	0	0
Linear Increase	0.499406	SCGB1A1	0	0
Linear Increase	0.492908	ACTN4	0	0
Linear Increase	0.484606	NECTIN2	0	0
Linear Increase	0.482953	CLEC5A	0	0
Linear Increase	0.477769	CXCL8	0	0
Linear Increase	0.473848	NPDC1	0	0
Linear Increase	0.47077	FAM3C	0	0
Linear Increase	0.460598	PILRB	0	0
Linear Increase	0.457528	BTN2A1	0	0
Linear Increase	0.453724	LY6D	0	0
Linear Increase	0.449246	IGFBP7	0	0
Linear Increase	0.447246	SMOC2	0	0
Linear Increase	0.443765	CD59	0	0
Linear Increase	0.443588	ANGPTL3	0	0
Linear Increase	0.443005	MCFD2	0	0
Linear Increase	0.441758	PTGDS	0	0
Linear Increase	0.435964	CXCL10	0	0
Linear Increase	0.435453	RNASET2	0	0
Linear Increase	0.429733	CDH2	0	0
Linear Increase	0.426262	ADA2	0	0
Linear Increase	0.423969	CCL11	0	0
Linear Increase	0.422763	SPINT2	0	0
Linear Increase	0.421828	ESAM	0	0
Linear Increase	0.41978	EPHB4	0	0
Linear Increase	0.418049	FGF5	0	0
Linear Increase	0.41777	ROR1	0	0
Linear Increase	0.4115	LCN2	0	0
Linear Increase	0.405832	PI3	0	0
Linear Increase	0.404718	CD46	0	0
Linear Increase	0.3988	VEGFA	0	0
Linear Increase	0.398322	CD79B	0	0
Linear Increase	0.394627	VCAM1	0	0
Linear Increase	0.393605	IGFBP6	0	0
Linear Increase	0.391765	CCL14	0	0
Linear Increase	0.388225	SCARF1	0	0
Linear Increase	0.384663	LTBR	0	0
Linear Increase	0.382071	IGSF8	0	0
Linear Increase	0.381811	CHRDL1	0	0
Linear Increase	0.373542	SPINK4	0	0
Linear Increase	0.369931	CCL15	0	0
Linear Increase	0.369083	SPON1	0	0
Linear Increase	0.368573	CCL25	0	0
Linear Increase	0.367093	IL10RB	0	0
Linear Increase	0.357896	IL15RA	0	0
Linear Increase	0.3545	FST	0	0
Linear Increase	0.350434	SEMA3F	0	0
Linear Increase	0.350257	DEFA1_DEFA1B	0	0
Linear Increase	0.349947	HYOU1	0	0
Linear Increase	0.346052	CTSZ	0	0
Linear Increase	0.345129	DLK1	0	0
Linear Increase	0.33979	AHCY	0	0
Linear Increase	0.338854	CDSN	0	0
Linear Increase	0.33765	CTSB	0	0
Linear Increase	0.335358	ACAN	0	0
Linear Increase	0.33485	EPHA1	0	0
Linear Increase	0.332777	TFPI	0	0
Linear Increase	0.332195	CD70	0	0
Linear Increase	0.331184	MFAP5	0	0
Linear Increase	0.32909	REG1A	0	0
Linear Increase	0.327437	PDGFRA	0	0
Linear Increase	0.324621	SERPINA11	0	0
Linear Increase	0.322666	IL16	0	0
Linear Increase	0.321627	CCL13	0	0
Linear Increase	0.317298	TFF2	0	0
Linear Increase	0.315474	LRP11	0	0
Linear Increase	0.315396	STK11	0	0
Linear Increase	0.313231	CGREF1	0	0
Linear Increase	0.311506	MERTK	0	0
Linear Increase	0.311352	NUB1	0	0
Linear Increase	0.306388	CCL16	0	0
Linear Increase	0.305626	BSG	0	0
Linear Increase	0.302143	S100A11	0	0
Linear Increase	0.301127	OSMR	0	0
Linear Increase	0.300237	IFNGR1	0	0
Linear Increase	0.300195	REG4	0	0
Linear Increase	0.300033	RETN	0	0
Linear Increase	0.297466	IL17A	0	0
Linear Increase	0.295448	REG1B	0	0
Linear Increase	0.293824	HSPB1	0	0
Linear Increase	0.292906	SERPINB8	0	0
Linear Increase	0.291725	CXADR	0	0
Linear Increase	0.289932	ALCAM	0	0
Linear Increase	0.284784	GPNMB	0	0
Linear Increase	0.284339	KLRD1	0	0
Linear Increase	0.283896	LACTB2	0	0
Linear Increase	0.282472	TNC	0	0
Linear Increase	0.280473	CDH1	0	0
Linear Increase	0.275963	FADD	0	0
Linear Increase	0.27564	CD55	0	0
Linear Increase	0.27361	JCHAIN	0	0
Linear Increase	0.271213	CXCL14	0	0
Linear Increase	0.2708	IL19	0	0
Linear Increase	0.268945	SH2D1A	0	0
Linear Increase	0.267428	ISM1	0	0
Linear Increase	0.266313	PDLIM7	0	0
Linear Increase	0.263249	PRSS8	0	0
Linear Increase	0.263102	TNFRSF10C	0	0
Linear Increase	0.260438	SIGLEC7	0	0
Linear Increase	0.260429	OSCAR	0	0
Linear Increase	0.258063	CTSD	0	0
Linear Increase	0.257259	CA3	0	0
Linear Increase	0.256291	IL12B	0	0
Linear Increase	0.254185	S100P	0	0
Linear Increase	0.247692	SIRPA	0	0
Linear Increase	0.246507	TNFRSF13B	0	0
Linear Increase	0.246313	SORT1	0	0
Linear Increase	0.245639	IL17C	0	0
Linear Increase	0.243761	F9	0	0
Linear Increase	0.24363	SSC5D	0	0
Linear Increase	0.241551	CCN2	0	0
Linear Increase	0.239571	PTPRF	0	0
Linear Increase	0.239094	SLAMF1	0	0
Linear Increase	0.237753	ANGPTL1	0	0
Linear Increase	0.235963	CLC	0	0
Linear Increase	0.234865	CEACAM8	0	0
Linear Increase	0.231404	CD163	0	0
Linear Increase	0.231021	ADGRE5	0	0
Linear Increase	0.230043	CLEC4D	0	0
Linear Increase	0.228842	NFATC1	0	0
Linear Increase	0.224682	IL17RB	0	0
Linear Increase	0.223142	NFASC	0	0
Linear Increase	0.221217	DCTPP1	0	0
Linear Increase	0.219436	CLEC1A	0	0
Linear Increase	0.218305	PCOLCE	0	0
Linear Increase	0.217033	TIMD4	0	0
Linear Increase	0.216682	MPHOSPH8	0	0
Linear Increase	0.216397	VSIR	0	0
Linear Increase	0.216188	MB	0	0
Linear Increase	0.215807	PRKAR1A	0	0
Linear Increase	0.214482	BCR	0	0
Linear Increase	0.214473	CANT1	0	0
Linear Increase	0.214181	LILRA5	0	0
Linear Increase	0.213128	PTX3	0	0
Linear Increase	0.212389	CD160	0	0
Linear Increase	0.212074	OLR1	0	0
Linear Increase	0.207484	KLRB1	0	0
Linear Increase	0.205601	MZB1	0	0
Linear Increase	0.203	ATP5IF1	0	0
Linear Increase	0.20198	ICAM1	0	0
Linear Increase	0.200542	PLXNB2	0	0
Linear Increase	0.198675	CHIT1	0	0
Linear Increase	0.196312	ITM2A	0	0
Linear Increase	0.195791	SIGLEC10	0	0
Linear Increase	0.19533	TGFBR3	0	0
Linear Increase	0.195279	THBD	0	0
Linear Increase	0.19464	EDAR	0	0
Linear Increase	0.193769	TRIM5	0	0
Linear Increase	0.190636	IL20RA	0	0
Linear Increase	0.190328	BACH1	0	0
Linear Increase	0.186736	ARHGEF12	0	0
Linear Increase	0.185367	IL15	0	0
Linear Increase	0.184571	ENAH	0	0
Linear Increase	0.183423	CCL4	0	0
Linear Increase	0.182968	MGMT	0	0
Linear Increase	0.182915	AGRP	0	0
Linear Increase	0.180246	HYAL1	0	0
Linear Increase	0.17884	CLSTN2	0	0
Linear Increase	0.178771	CLTA	0	0
Linear Increase	0.172071	CORO1A	0	0
Linear Increase	0.171973	CD93	0	0
Linear Increase	0.17184	IL17F	0	0
Linear Increase	0.170762	CRELD2	0	0
Linear Increase	0.170311	CASP3	0	0
Linear Increase	0.169613	NUDC	0	0
Linear Increase	0.169523	ITGB1BP2	0	0
Linear Increase	0.169114	TRAF2	0	0
Linear Increase	0.168726	DAG1	0	0
Linear Increase	0.166585	IRAK4	0	0
Linear Increase	0.159931	TNFSF13B	0	0
Linear Increase	0.159916	IL5RA	0	0
Linear Increase	0.158571	DPP7	0	0
Linear Increase	0.15784	IL6ST	0	0
Linear Increase	0.157701	THBS4	0	0
Linear Increase	0.157123	LY9	0	0
Linear Increase	0.156829	MMP10	0	0
Linear Increase	0.156245	IL1RL1	0	0
Linear Increase	0.155169	TCN2	0	0
Linear Increase	0.153735	VEGFD	0	0
Linear Increase	0.153721	CCL20	0	0
Linear Increase	0.153627	IFNG	0	0
Linear Increase	0.15294	BAG6	0	0
Linear Increase	0.152856	REN	0	0
Linear Increase	0.151893	MSMB	0	0
Linear Increase	0.151743	CRKL	0	0
Linear Increase	0.151038	PSIP1	0	0
Linear Increase	0.149228	MARCO	0	0
Linear Increase	0.1426	FABP6	0	0
Linear Increase	0.14218	CEP43	0	0
Linear Increase	0.141533	GZMH	0	0
Linear Increase	0.141019	DOK2	0	0
Linear Increase	0.140729	ICAM2	0	0
Linear Increase	0.140609	DBNL	0	0
Linear Increase	0.140469	AXIN1	0	0
Linear Increase	0.139768	CTSC	0	0
Linear Increase	0.136629	PRSS2	0	0
Linear Increase	0.13522	LDLR	0	0
Linear Increase	0.134761	COMT	0	0
Linear Increase	0.134202	GP2	0	0
Linear Increase	0.1338	SELP	0	0
Linear Increase	0.130774	FCAR	0	0
Linear Increase	0.129352	ICA1	0	0
Linear Increase	0.127738	CD69	0	0
Linear Increase	0.12679	PLPBP	0	0
Linear Increase	0.126146	CD48	0	0
Linear Increase	0.125008	NRP1	0	0
Linear Increase	0.124188	HLA-DRA	0	0
Linear Increase	0.124155	GOPC	0	0
Linear Increase	0.123642	GLOD4	0	0
Linear Increase	0.122441	CNTNAP2	0	0
Linear Increase	0.121002	DIABLO	0	0
Linear Increase	0.120215	CA13	0	0
Linear Increase	0.120018	GAS6	0	0
Linear Increase	0.117242	MMP1	0	0
Linear Increase	0.11649	MNDA	0	0
Linear Increase	0.115862	IRAG2	0	0
Linear Increase	0.115764	CST7	0	0
Linear Increase	0.115501	MCAM	0	0
Linear Increase	0.115382	ICAM5	0	0
Linear Increase	0.115349	DECR1	0	0
Linear Increase	0.113233	CRTAC1	0	0
Linear Increase	0.112326	CRHBP	0	0
Linear Increase	0.111706	CTSO	0	0
Linear Increase	0.110451	GRAP2	0	0
Linear Increase	0.108869	HNRNPK	0	0
Linear Increase	0.108491	MYO9B	0	0
Linear Increase	0.108405	MILR1	0	0
Linear Increase	0.107941	SRPK2	0	0
Linear Increase	0.105763	SPARCL1	0	0
Linear Increase	0.105689	CNST	0	0
Linear Increase	0.105477	EPO	0	0
Linear Increase	0.104697	ENTPD6	0	0
Linear Increase	0.104393	FIS1	0	0
Linear Increase	0.10423	FCRL6	0	0
Linear Increase	0.103922	VASN	0	0
Linear Increase	0.103776	PLXNB3	0	0
Linear Increase	0.102619	GHRL	0	0
Linear Increase	0.102469	NPPC	0	0
Linear Increase	0.100741	FGF19	0	0
Linear Increase	0.100726	LIFR	0	0
Linear Increase	0.100454	SKAP2	0	0
Linear Increase	0.10018	CEBPB	0	0
Linear Increase	0.100013	FCRL2	0	0
Linear Increase	0.0977811	FOXO1	0	0
Linear Increase	0.0973852	LILRB1	0	0
Linear Increase	0.0963505	SNAP23	0	0
Linear Increase	0.095789	WASF1	0	0
Linear Increase	0.0955261	LAMA4	0	0
Linear Increase	0.0949314	BANK1	0	0
Linear Increase	0.0929145	AOC3	0	0
Linear Increase	0.0924615	MICB_MICA	0	0
Linear Increase	0.0916393	PAM	0	0
Linear Increase	0.0911084	SFTPD	0	0
Linear Increase	0.0907774	ALDH3A1	0	0
Linear Increase	0.0899686	IL24	0	0
Linear Increase	0.0881119	GLO1	0	0
Linear Increase	0.0879925	IL17D	0	0
Linear Increase	0.0874588	CD244	0	0
Linear Increase	0.0871889	CCL17	0	0
Linear Increase	0.087162	FCGR2A	0	0
Linear Increase	0.0870781	SLAMF7	0	0
Linear Increase	0.0861456	AXL	0	0
Linear Increase	0.0859373	ADAM23	0	0
Linear Increase	0.0859241	HK2	0	0
Linear Increase	0.0855604	PLA2G4A	0	0
Linear Increase	0.0843611	FXYD5	0	0
Linear Increase	0.0843332	VAMP5	0	0
Linear Increase	0.0841373	IL33	0	0
Linear Increase	0.0833898	GYS1	0	0
Linear Increase	0.0826544	LEPR	0	0
Linear Increase	0.0823616	C1QTNF1	0	0
Linear Increase	0.0819686	CXCL6	0	0
Linear Increase	0.0815384	TPSAB1	0	0
Linear Increase	0.0807606	PRTN3	0	0
Linear Increase	0.0803567	IL2	0	0
Linear Increase	0.0796155	PADI2	0	0
Linear Increase	0.0792859	QPCT	0	0
Linear Increase	0.0791102	AGER	0	0
Linear Increase	0.0790343	CD2AP	0	0
Linear Increase	0.0790086	CD84	0	0
Linear Increase	0.0789449	MATN2	0	0
Linear Increase	0.0789379	TRIM21	0	0
Linear Increase	0.078763	TSPAN1	0	0
Linear Increase	0.0786895	RAB37	0	0
Linear Increase	0.0780955	GP1BA	0	0
Linear Increase	0.0775544	CCL21	0	0
Linear Increase	0.0772276	CXCL1	0	0
Linear Increase	0.0771174	SLITRK6	0	0
Linear Increase	0.0744289	ANXA4	0	0
Linear Increase	0.0739925	CD200	0	0
Linear Increase	0.0738184	FCGR3B	0	0
Linear Increase	0.0722539	ADGRE2	0	0
Linear Increase	0.0719176	LAT	0	0
Linear Increase	0.069991	HSPA1A	0	0
Linear Increase	0.0696978	MANF	0	0
Linear Increase	0.0680789	LPL	0	0
Linear Increase	0.0637892	PRCP	0	0
Linear Increase	0.0630628	CXCL5	0	0
Linear Increase	0.0630193	TNNI3	0	0
Linear Increase	0.0626919	ENPP2	0	0
Linear Increase	0.0622779	PTPN6	0	0
Linear Increase	0.0606018	RCOR1	0	0
Linear Increase	0.0599429	NCK2	0	0
Linear Increase	0.0590094	TANK	0	0
Linear Increase	0.0589784	VIM	0	0
Linear Increase	0.0585772	ADAM15	0	0
Linear Increase	0.0584476	TBC1D5	0	0
Linear Increase	0.0559313	THPO	0	0
Linear Increase	0.0555974	PTH1R	0	0
Linear Increase	0.0554242	GUSB	0	0
Linear Increase	0.0550462	CLIP2	0	0
Linear Increase	0.051365	CBLIF	0	0
Linear Increase	0.0511293	JUN	0	0
Linear Increase	0.0503209	IL18	0	0
Linear Increase	0.0484704	FLT3LG	0	0
Linear Increase	0.0457299	SEMA7A	0	0
Linear Increase	0.0452569	PPIB	0	0
Linear Increase	0.0413437	IL6R	0	0
Linear Increase	0.0401103	CNPY2	0	0
Linear Increase	0.0396308	GBP2	0	0
Linear Increase	0.0395706	FCRL3	0	0
Linear Increase	0.0390004	GZMA	0	0
Linear Increase	0.0388978	IL1RL2	0	0
Linear Increase	0.0382948	HLA-E	0	0
Linear Increase	0.0379704	ANXA11	0	0
Linear Increase	0.0376901	PDGFRB	0	0
Linear Increase	0.0369811	NCAM1	0	0
Linear Increase	0.0361218	SCGN	0	0
Linear Increase	0.0359302	IL7	0	0
Linear Increase	0.0344954	COL4A1	0	0
Linear Increase	0.0340653	OMD	0	0
Linear Increase	0.03373	FGF2	0	0
Linear Increase	0.0332852	IL10RA	0	0
Linear Increase	0.0327221	TIMP3	0	0
Linear Increase	0.0326765	IL32	0	0
Linear Increase	0.0194657	LY75	0	0
Linear Increase	0.0187409	CHEK2	0	0
Linear Increase	0.0185874	CCL22	0	0
Linear Decrease	0.354038	UMOD	0	0
Linear Decrease	0.242375	GAL	0	0
Linear Decrease	0.21978	ADAMTS13	0	0
Linear Decrease	0.178554	CR2	0	0
Linear Decrease	0.162017	IGFBP3	0	0
Linear Decrease	0.161011	SSC4D	0	0
Linear Decrease	0.159365	PM20D1	0	0
Linear Decrease	0.148193	CDON	0	0
Linear Decrease	0.145973	PROK1	0	0
Linear Decrease	0.143874	DNER	0	0
Linear Decrease	0.132103	TNFSF11	0	0
Linear Decrease	0.11464	CTRC	0	0
Linear Decrease	0.0793459	CDHR5	0	0
Linear Decrease	0.0755804	ERBB3	0	0
Linear Decrease	0.070443	CRLF1	0	0
Linear Decrease	0.0678877	GRK5	0	0
Linear Decrease	0.0662415	DDC	0	0
Linear Decrease	0.0644988	CD200R1	0	0
Linear Decrease	0.0626633	PSPN	0	0
Linear Decrease	0.0551412	FCN2	0	0
Linear Decrease	0.0520797	IL1R2	0	0
Linear Decrease	0.0514257	MEPE	0	0
Linear Decrease	0.0451206	CELA3A	0	0
Linear Decrease	0.0423472	EPCAM	0	0
Linear Decrease	0.0375131	MEGF9	0	0
Linear Decrease	0.0260785	CA4	0	0
Linear Decrease	0.0237022	FABP9	0	0
Linear Decrease	0.0211317	NTF3	0	0
Linear Decrease	0.0196225	ADH4	0	0
Linear Decrease	0.0163648	IL13	0	0
