# Supplementary material for: Plasma Proteome Profiling of Centenarian Across Switzerland Reveals Key Youth‐Associated Proteins
Source: Aging Cell. 2026 Feb 8;25(2):e70409. doi: 10.1111/acel.70409 (PMC12883144; doi:10.1111/acel.70409)
Supplement: Supplementary file 7 — Table S4: String pathway enrichment analysis results for the centenarian youth proteins list. Detailed results for GO Function, GO Component, STRING clusters enrichment for the set of 37 proteins included in centenarian signature. [file ACEL-25-e70409-s005.xlsx]

## Sheet: 4a enrichment all
#category	term ID	term description	observed gene count	background gene count	strength	signal	false discovery rate	matching proteins in your network (IDs)	matching proteins in your network (labels)
GO Function	GO:0008236	Serine-type peptidase activity	7	194	1.3	1.06	0.00033	9606.ENSP00000188790,9606.ENSP00000233997,9606.ENSP00000299367,9606.ENSP00000299427,9606.ENSP00000303208,9606.ENSP00000353731,9606.ENSP00000376855	FAP,AZU1,C2,TPP1,PCSK9,DPP4,DPP10
GO Function	GO:0004252	Serine-type endopeptidase activity	6	176	1.27	0.9	0.0014	9606.ENSP00000188790,9606.ENSP00000233997,9606.ENSP00000299367,9606.ENSP00000299427,9606.ENSP00000303208,9606.ENSP00000353731	FAP,AZU1,C2,TPP1,PCSK9,DPP4
GO Function	GO:0008233	Peptidase activity	9	617	0.9	0.7	0.0017	9606.ENSP00000188790,9606.ENSP00000233997,9606.ENSP00000299367,9606.ENSP00000299427,9606.ENSP00000303208,9606.ENSP00000318868,9606.ENSP00000353731,9606.ENSP00000355330,9606.ENSP00000376855	FAP,AZU1,C2,TPP1,PCSK9,SHMT1,DPP4,TGM2,DPP10
GO Function	GO:0016209	Antioxidant activity	4	76	1.46	0.67	0.0132	9606.ENSP00000270142,9606.ENSP00000298510,9606.ENSP00000365081,9606.ENSP00000369314	SOD1,PRDX3,APOM,GLRX
GO Function	GO:0005488	Binding	34	12838	0.16	0.22	0.0337	9606.ENSP00000188790,9606.ENSP00000216117,9606.ENSP00000223836,9606.ENSP00000228510,9606.ENSP00000233997,9606.ENSP00000263339,9606.ENSP00000270142,9606.ENSP00000274024,9606.ENSP00000277120,9606.ENSP00000281243,9606.ENSP00000283249,9606.ENSP00000288607,9606.ENSP00000298510,9606.ENSP00000299367,9606.ENSP00000299427,9606.ENSP00000301329,9606.ENSP00000302324,9606.ENSP00000302648,9606.ENSP00000303208,…	FAP,HMOX1,AK1,MVK,AZU1,IL1A,SOD1,FABP2,NTRK2,QDPR,ITGB6,PSMG3,PRDX3,C2,TPP1,GLOD4,RNASE3,NRTN,PCSK9,SHMT1,PLPBP,CD2AP,DPP4,TGM2,FGFR1OP,FASLG,GLO1,ANGPTL2,APOM,HNRNPK,GLRX,DPP10,DBNL,CNTN1
GO Function	GO:0050839	Cell adhesion molecule binding	7	560	0.84	0.4	0.0444	9606.ENSP00000188790,9606.ENSP00000283249,9606.ENSP00000301329,9606.ENSP00000352264,9606.ENSP00000365458,9606.ENSP00000417653,9606.ENSP00000447006	FAP,ITGB6,GLOD4,CD2AP,HNRNPK,DBNL,CNTN1
GO Component	GO:0005615	Extracellular space	25	3247	0.62	0.78	5.29e-09	9606.ENSP00000188790,9606.ENSP00000216117,9606.ENSP00000223836,9606.ENSP00000233997,9606.ENSP00000263339,9606.ENSP00000270142,9606.ENSP00000281243,9606.ENSP00000299367,9606.ENSP00000299427,9606.ENSP00000301329,9606.ENSP00000302324,9606.ENSP00000303208,9606.ENSP00000318868,9606.ENSP00000352264,9606.ENSP00000353731,9606.ENSP00000355330,9606.ENSP00000356694,9606.ENSP00000362463,9606.ENSP00000362524,…	FAP,HMOX1,AK1,AZU1,IL1A,SOD1,QDPR,C2,TPP1,GLOD4,RNASE3,PCSK9,SHMT1,CD2AP,DPP4,TGM2,FASLG,GLO1,ANGPTL2,APOM,HNRNPK,ADGRG2,GLRX,DBNL,CNTN1
GO Component	GO:0005576	Extracellular region	26	4175	0.53	0.64	8.52e-08	9606.ENSP00000188790,9606.ENSP00000216117,9606.ENSP00000223836,9606.ENSP00000233997,9606.ENSP00000263339,9606.ENSP00000270142,9606.ENSP00000281243,9606.ENSP00000299367,9606.ENSP00000299427,9606.ENSP00000301329,9606.ENSP00000302324,9606.ENSP00000302648,9606.ENSP00000303208,9606.ENSP00000318868,9606.ENSP00000352264,9606.ENSP00000353731,9606.ENSP00000355330,9606.ENSP00000356694,9606.ENSP00000362463,…	FAP,HMOX1,AK1,AZU1,IL1A,SOD1,QDPR,C2,TPP1,GLOD4,RNASE3,NRTN,PCSK9,SHMT1,CD2AP,DPP4,TGM2,FASLG,GLO1,ANGPTL2,APOM,HNRNPK,ADGRG2,GLRX,DBNL,CNTN1
GO Component	GO:0070062	Extracellular exosome	19	2096	0.7	0.82	3.34e-07	9606.ENSP00000223836,9606.ENSP00000233997,9606.ENSP00000270142,9606.ENSP00000281243,9606.ENSP00000299367,9606.ENSP00000299427,9606.ENSP00000301329,9606.ENSP00000318868,9606.ENSP00000352264,9606.ENSP00000353731,9606.ENSP00000355330,9606.ENSP00000356694,9606.ENSP00000362463,9606.ENSP00000362524,9606.ENSP00000365458,9606.ENSP00000369198,9606.ENSP00000369314,9606.ENSP00000417653,9606.ENSP00000447006	AK1,AZU1,SOD1,QDPR,C2,TPP1,GLOD4,SHMT1,CD2AP,DPP4,TGM2,FASLG,GLO1,ANGPTL2,HNRNPK,ADGRG2,GLRX,DBNL,CNTN1
GO Component	GO:0031982	Vesicle	23	3957	0.5	0.57	4.09e-06	9606.ENSP00000223836,9606.ENSP00000233997,9606.ENSP00000270142,9606.ENSP00000277120,9606.ENSP00000281243,9606.ENSP00000298510,9606.ENSP00000299367,9606.ENSP00000299427,9606.ENSP00000301329,9606.ENSP00000302324,9606.ENSP00000303208,9606.ENSP00000318868,9606.ENSP00000352264,9606.ENSP00000353731,9606.ENSP00000355330,9606.ENSP00000356694,9606.ENSP00000362463,9606.ENSP00000362524,9606.ENSP00000365458,…	AK1,AZU1,SOD1,NTRK2,QDPR,PRDX3,C2,TPP1,GLOD4,RNASE3,PCSK9,SHMT1,CD2AP,DPP4,TGM2,FASLG,GLO1,ANGPTL2,HNRNPK,ADGRG2,GLRX,DBNL,CNTN1
GO Component	GO:0042995	Cell projection	13	2379	0.48	0.3	0.0465	9606.ENSP00000188790,9606.ENSP00000223836,9606.ENSP00000270142,9606.ENSP00000273395,9606.ENSP00000274024,9606.ENSP00000277120,9606.ENSP00000302648,9606.ENSP00000352264,9606.ENSP00000353731,9606.ENSP00000355812,9606.ENSP00000365458,9606.ENSP00000417653,9606.ENSP00000447006	FAP,AK1,SOD1,BOC,FABP2,NTRK2,NRTN,CD2AP,DPP4,FGFR1OP,HNRNPK,DBNL,CNTN1
STRING clusters	CL:9655	Mixed, incl. Glutathione metabolism, and Detoxification of Reactive Oxygen Species	5	100	1.44	0.78	0.0055	9606.ENSP00000216117,9606.ENSP00000270142,9606.ENSP00000298510,9606.ENSP00000362463,9606.ENSP00000369314	HMOX1,SOD1,PRDX3,GLO1,GLRX
STRING clusters	CL:9658	Detoxification of Reactive Oxygen Species, and Copper transport	4	40	1.74	0.83	0.0055	9606.ENSP00000216117,9606.ENSP00000270142,9606.ENSP00000298510,9606.ENSP00000369314	HMOX1,SOD1,PRDX3,GLRX
STRING clusters	CL:9660	Detoxification of Reactive Oxygen Species, and Heme catabolic process	3	30	1.74	0.59	0.0262	9606.ENSP00000216117,9606.ENSP00000298510,9606.ENSP00000369314	HMOX1,PRDX3,GLRX
DISEASES	DOID:7	Disease of anatomical entity	22	4798	0.4	0.33	0.0142	9606.ENSP00000216117,9606.ENSP00000223836,9606.ENSP00000228510,9606.ENSP00000263339,9606.ENSP00000270142,9606.ENSP00000274024,9606.ENSP00000277120,9606.ENSP00000281243,9606.ENSP00000283249,9606.ENSP00000299367,9606.ENSP00000299427,9606.ENSP00000302324,9606.ENSP00000302648,9606.ENSP00000303208,9606.ENSP00000333551,9606.ENSP00000352264,9606.ENSP00000353731,9606.ENSP00000355330,9606.ENSP00000356694,…	HMOX1,AK1,MVK,IL1A,SOD1,FABP2,NTRK2,QDPR,ITGB6,C2,TPP1,RNASE3,NRTN,PCSK9,PLPBP,CD2AP,DPP4,TGM2,FASLG,ADGRG2,DPP10,CNTN1
TISSUES	BTO:0001489	Whole body	36	13099	0.18	0.28	0.001	9606.ENSP00000188790,9606.ENSP00000216117,9606.ENSP00000223836,9606.ENSP00000228510,9606.ENSP00000233997,9606.ENSP00000263339,9606.ENSP00000270142,9606.ENSP00000273395,9606.ENSP00000274024,9606.ENSP00000277120,9606.ENSP00000281243,9606.ENSP00000283249,9606.ENSP00000288607,9606.ENSP00000298510,9606.ENSP00000299367,9606.ENSP00000299427,9606.ENSP00000301329,9606.ENSP00000302324,9606.ENSP00000302648,…	FAP,HMOX1,AK1,MVK,AZU1,IL1A,SOD1,BOC,FABP2,NTRK2,QDPR,ITGB6,PSMG3,PRDX3,C2,TPP1,GLOD4,RNASE3,NRTN,PCSK9,SHMT1,PLPBP,CD2AP,DPP4,TGM2,FGFR1OP,FASLG,GLO1,ANGPTL2,APOM,HNRNPK,ADGRG2,GLRX,DPP10,DBNL,CNTN1
TISSUES	BTO:0000089	Blood	13	1824	0.59	0.42	0.0118	9606.ENSP00000233997,9606.ENSP00000263339,9606.ENSP00000298510,9606.ENSP00000302324,9606.ENSP00000302648,9606.ENSP00000352264,9606.ENSP00000353731,9606.ENSP00000356694,9606.ENSP00000362463,9606.ENSP00000365081,9606.ENSP00000365458,9606.ENSP00000369314,9606.ENSP00000417653	AZU1,IL1A,PRDX3,RNASE3,NRTN,CD2AP,DPP4,FASLG,GLO1,APOM,HNRNPK,GLRX,DBNL
TISSUES	BTO:0000392	Plasma cell	5	171	1.2	0.63	0.0118	9606.ENSP00000188790,9606.ENSP00000277120,9606.ENSP00000299367,9606.ENSP00000353731,9606.ENSP00000447006	FAP,NTRK2,C2,DPP4,CNTN1
TISSUES	BTO:0000570	Hematopoietic system	16	2755	0.5	0.38	0.0118	9606.ENSP00000233997,9606.ENSP00000263339,9606.ENSP00000298510,9606.ENSP00000299427,9606.ENSP00000302324,9606.ENSP00000302648,9606.ENSP00000318868,9606.ENSP00000352264,9606.ENSP00000353731,9606.ENSP00000355330,9606.ENSP00000356694,9606.ENSP00000362463,9606.ENSP00000365081,9606.ENSP00000365458,9606.ENSP00000369314,9606.ENSP00000417653	AZU1,IL1A,PRDX3,TPP1,RNASE3,NRTN,SHMT1,CD2AP,DPP4,TGM2,FASLG,GLO1,APOM,HNRNPK,GLRX,DBNL
TISSUES	BTO:0000141	Bone marrow	7	528	0.86	0.49	0.0176	9606.ENSP00000188790,9606.ENSP00000277120,9606.ENSP00000298510,9606.ENSP00000299367,9606.ENSP00000318868,9606.ENSP00000353731,9606.ENSP00000447006	FAP,NTRK2,PRDX3,C2,SHMT1,DPP4,CNTN1
TISSUES	BTO:0000345	Digestive gland	15	2881	0.45	0.32	0.0273	9606.ENSP00000223836,9606.ENSP00000270142,9606.ENSP00000281243,9606.ENSP00000283249,9606.ENSP00000298510,9606.ENSP00000299367,9606.ENSP00000299427,9606.ENSP00000318868,9606.ENSP00000353731,9606.ENSP00000355330,9606.ENSP00000362463,9606.ENSP00000365081,9606.ENSP00000365458,9606.ENSP00000369314,9606.ENSP00000417653	AK1,SOD1,QDPR,ITGB6,PRDX3,C2,TPP1,SHMT1,DPP4,TGM2,GLO1,APOM,HNRNPK,GLRX,DBNL
TISSUES	BTO:0001486	Skeletal system	10	1307	0.62	0.38	0.0273	9606.ENSP00000188790,9606.ENSP00000223836,9606.ENSP00000277120,9606.ENSP00000283249,9606.ENSP00000298510,9606.ENSP00000299367,9606.ENSP00000318868,9606.ENSP00000353731,9606.ENSP00000355330,9606.ENSP00000447006	FAP,AK1,NTRK2,ITGB6,PRDX3,C2,SHMT1,DPP4,TGM2,CNTN1
TISSUES	BTO:0001491	Viscus	21	5378	0.33	0.28	0.0273	9606.ENSP00000223836,9606.ENSP00000270142,9606.ENSP00000274024,9606.ENSP00000281243,9606.ENSP00000283249,9606.ENSP00000288607,9606.ENSP00000298510,9606.ENSP00000299367,9606.ENSP00000299427,9606.ENSP00000301329,9606.ENSP00000302324,9606.ENSP00000318868,9606.ENSP00000333551,9606.ENSP00000352264,9606.ENSP00000353731,9606.ENSP00000355330,9606.ENSP00000362463,9606.ENSP00000365081,9606.ENSP00000365458,…	AK1,SOD1,FABP2,QDPR,ITGB6,PSMG3,PRDX3,C2,TPP1,GLOD4,RNASE3,SHMT1,PLPBP,CD2AP,DPP4,TGM2,GLO1,APOM,HNRNPK,GLRX,DBNL
COMPARTMENTS	GOCC:0005576	Extracellular region	16	2079	0.62	0.58	0.00038	9606.ENSP00000188790,9606.ENSP00000216117,9606.ENSP00000233997,9606.ENSP00000263339,9606.ENSP00000270142,9606.ENSP00000299367,9606.ENSP00000299427,9606.ENSP00000302324,9606.ENSP00000302648,9606.ENSP00000303208,9606.ENSP00000353731,9606.ENSP00000355330,9606.ENSP00000356694,9606.ENSP00000362524,9606.ENSP00000365081,9606.ENSP00000365458	FAP,HMOX1,AZU1,IL1A,SOD1,C2,TPP1,RNASE3,NRTN,PCSK9,DPP4,TGM2,FASLG,ANGPTL2,APOM,HNRNPK
COMPARTMENTS	GOCC:0005615	Extracellular space	12	1027	0.81	0.72	0.00038	9606.ENSP00000216117,9606.ENSP00000233997,9606.ENSP00000263339,9606.ENSP00000270142,9606.ENSP00000299367,9606.ENSP00000302324,9606.ENSP00000303208,9606.ENSP00000353731,9606.ENSP00000355330,9606.ENSP00000356694,9606.ENSP00000365081,9606.ENSP00000365458	HMOX1,AZU1,IL1A,SOD1,C2,RNASE3,PCSK9,DPP4,TGM2,FASLG,APOM,HNRNPK
COMPARTMENTS	GOCC:0031982	Vesicle	13	2125	0.52	0.32	0.0437	9606.ENSP00000233997,9606.ENSP00000270142,9606.ENSP00000277120,9606.ENSP00000298510,9606.ENSP00000299427,9606.ENSP00000302324,9606.ENSP00000303208,9606.ENSP00000353731,9606.ENSP00000355330,9606.ENSP00000356694,9606.ENSP00000365458,9606.ENSP00000417653,9606.ENSP00000447006	AZU1,SOD1,NTRK2,PRDX3,TPP1,RNASE3,PCSK9,DPP4,TGM2,FASLG,HNRNPK,DBNL,CNTN1
COMPARTMENTS	GOCC:0110165	Cellular anatomical entity	35	14060	0.13	0.2	0.0479	9606.ENSP00000188790,9606.ENSP00000216117,9606.ENSP00000223836,9606.ENSP00000228510,9606.ENSP00000233997,9606.ENSP00000263339,9606.ENSP00000270142,9606.ENSP00000273395,9606.ENSP00000274024,9606.ENSP00000277120,9606.ENSP00000281243,9606.ENSP00000283249,9606.ENSP00000298510,9606.ENSP00000299367,9606.ENSP00000299427,9606.ENSP00000301329,9606.ENSP00000302324,9606.ENSP00000302648,9606.ENSP00000303208,…	FAP,HMOX1,AK1,MVK,AZU1,IL1A,SOD1,BOC,FABP2,NTRK2,QDPR,ITGB6,PRDX3,C2,TPP1,GLOD4,RNASE3,NRTN,PCSK9,SHMT1,PLPBP,CD2AP,DPP4,TGM2,FGFR1OP,FASLG,GLO1,ANGPTL2,APOM,HNRNPK,ADGRG2,GLRX,DPP10,DBNL,CNTN1
UniProt Keywords	KW-1015	Disulfide bond	19	3338	0.49	0.47	0.00069	9606.ENSP00000188790,9606.ENSP00000233997,9606.ENSP00000270142,9606.ENSP00000273395,9606.ENSP00000277120,9606.ENSP00000283249,9606.ENSP00000298510,9606.ENSP00000299367,9606.ENSP00000299427,9606.ENSP00000302324,9606.ENSP00000302648,9606.ENSP00000303208,9606.ENSP00000353731,9606.ENSP00000356694,9606.ENSP00000362463,9606.ENSP00000362524,9606.ENSP00000365081,9606.ENSP00000369314,9606.ENSP00000447006	FAP,AZU1,SOD1,BOC,NTRK2,ITGB6,PRDX3,C2,TPP1,RNASE3,NRTN,PCSK9,DPP4,FASLG,GLO1,ANGPTL2,APOM,GLRX,CNTN1
UniProt Keywords	KW-0720	Serine protease	5	136	1.3	0.88	0.0018	9606.ENSP00000188790,9606.ENSP00000299367,9606.ENSP00000299427,9606.ENSP00000303208,9606.ENSP00000353731	FAP,C2,TPP1,PCSK9,DPP4
Pfam	PF00930	Dipeptidyl peptidase IV (DPP IV) N-terminal region	3	5	2.52	1.21	0.00072	9606.ENSP00000188790,9606.ENSP00000353731,9606.ENSP00000376855	FAP,DPP4,DPP10
InterPro	IPR002469	Dipeptidylpeptidase IV, N-terminal domain	3	6	2.44	0.96	0.0033	9606.ENSP00000188790,9606.ENSP00000353731,9606.ENSP00000376855	FAP,DPP4,DPP10
InterPro	IPR001375	Peptidase S9, prolyl oligopeptidase, catalytic domain	3	10	2.22	0.86	0.0057	9606.ENSP00000188790,9606.ENSP00000353731,9606.ENSP00000376855	FAP,DPP4,DPP10

## Sheet: 4b enrichment cluster1
#category	term ID	term description	observed gene count	background gene count	strength	signal	false discovery rate	matching proteins in your network (IDs)	matching proteins in your network (labels)
GO Process	GO:0010623	Programmed cell death involved in cell development	3	23	2.63	2.11	0.00064	9606.ENSP00000263339,9606.ENSP00000270142,9606.ENSP00000356694	IL1A,SOD1,FASLG
GO Process	GO:0000302	Response to reactive oxygen species	4	169	1.89	1.83	0.00067	9606.ENSP00000216117,9606.ENSP00000263339,9606.ENSP00000270142,9606.ENSP00000298510	HMOX1,IL1A,SOD1,PRDX3
GO Process	GO:0002246	Wound healing involved in inflammatory response	2	7	2.97	1.45	0.0071	9606.ENSP00000216117,9606.ENSP00000263339	HMOX1,IL1A
GO Process	GO:0070887	Cellular response to chemical stimulus	6	2609	0.88	0.64	0.0071	9606.ENSP00000216117,9606.ENSP00000263339,9606.ENSP00000270142,9606.ENSP00000298510,9606.ENSP00000356694,9606.ENSP00000369314	HMOX1,IL1A,SOD1,PRDX3,FASLG,GLRX
GO Process	GO:0035234	Ectopic germ cell programmed cell death	2	18	2.56	1.39	0.0082	9606.ENSP00000263339,9606.ENSP00000270142	IL1A,SOD1
GO Process	GO:0043123	Positive regulation of I-kappaB kinase/NF-kappaB signaling	3	191	1.71	1.18	0.0093	9606.ENSP00000216117,9606.ENSP00000263339,9606.ENSP00000356694	HMOX1,IL1A,FASLG
GO Process	GO:0043523	Regulation of neuron apoptotic process	3	216	1.66	1.09	0.0126	9606.ENSP00000216117,9606.ENSP00000270142,9606.ENSP00000356694	HMOX1,SOD1,FASLG
GO Process	GO:0071276	Cellular response to cadmium ion	2	36	2.26	1.1	0.0212	9606.ENSP00000216117,9606.ENSP00000270142	HMOX1,SOD1
GO Process	GO:0042743	Hydrogen peroxide metabolic process	2	37	2.25	1.09	0.0218	9606.ENSP00000270142,9606.ENSP00000298510	SOD1,PRDX3
GO Process	GO:1904037	Positive regulation of epithelial cell apoptotic process	2	42	2.19	1.07	0.0229	9606.ENSP00000216117,9606.ENSP00000356694	HMOX1,FASLG
GO Process	GO:0032496	Response to lipopolysaccharide	3	314	1.5	0.9	0.0235	9606.ENSP00000263339,9606.ENSP00000298510,9606.ENSP00000356694	IL1A,PRDX3,FASLG
GO Process	GO:0042391	Regulation of membrane potential	3	428	1.36	0.73	0.0451	9606.ENSP00000270142,9606.ENSP00000298510,9606.ENSP00000369314	SOD1,PRDX3,GLRX
GO Function	GO:0016209	Antioxidant activity	3	76	2.11	1.4	0.0061	9606.ENSP00000270142,9606.ENSP00000298510,9606.ENSP00000369314	SOD1,PRDX3,GLRX
GO Function	GO:0016668	Oxidoreductase activity, acting on a sulfur group of donors, NAD(P) as acceptor	2	14	2.67	1.1	0.0228	9606.ENSP00000298510,9606.ENSP00000369314	PRDX3,GLRX
STRING clusters	CL:9658	Detoxification of Reactive Oxygen Species, and Copper transport	4	40	2.52	3.68	1.48e-06	9606.ENSP00000216117,9606.ENSP00000270142,9606.ENSP00000298510,9606.ENSP00000369314	HMOX1,SOD1,PRDX3,GLRX
STRING clusters	CL:9664	Glutathione peroxidase, and Thioredoxin peroxidase activity	2	17	2.59	1.38	0.0086	9606.ENSP00000298510,9606.ENSP00000369314	PRDX3,GLRX
KEGG	hsa05332	Graft-versus-host disease	2	36	2.26	1.14	0.0182	9606.ENSP00000263339,9606.ENSP00000356694	IL1A,FASLG
Reactome	HSA-6785807	Interleukin-4 and Interleukin-13 signaling	3	107	1.96	1.31	0.0076	9606.ENSP00000216117,9606.ENSP00000263339,9606.ENSP00000356694	HMOX1,IL1A,FASLG
Reactome	HSA-3299685	Detoxification of Reactive Oxygen Species	2	36	2.26	1.19	0.0149	9606.ENSP00000270142,9606.ENSP00000298510	SOD1,PRDX3
Reactome	HSA-9660826	Purinergic signaling in leishmaniasis infection	2	26	2.4	1.21	0.0149	9606.ENSP00000216117,9606.ENSP00000263339	HMOX1,IL1A
Reactome	HSA-9711123	Cellular response to chemical stress	3	195	1.7	1.07	0.0149	9606.ENSP00000216117,9606.ENSP00000270142,9606.ENSP00000298510	HMOX1,SOD1,PRDX3
Reactome	HSA-5218859	Regulated Necrosis	2	58	2.05	0.97	0.031	9606.ENSP00000263339,9606.ENSP00000356694	IL1A,FASLG
WikiPathways	WP4495	IL-10 anti-inflammatory signaling pathway	2	12	2.74	1.51	0.0055	9606.ENSP00000216117,9606.ENSP00000263339	HMOX1,IL1A
WikiPathways	WP408	Oxidative stress response	2	30	2.34	1.2	0.0149	9606.ENSP00000216117,9606.ENSP00000270142	HMOX1,SOD1
WikiPathways	WP314	Fas ligand pathway and stress induction of heat shock proteins	2	43	2.18	1.11	0.0198	9606.ENSP00000263339,9606.ENSP00000356694	IL1A,FASLG
UniProt Keywords	KW-0049	Antioxidant	2	14	2.67	1.48	0.0062	9606.ENSP00000270142,9606.ENSP00000298510	SOD1,PRDX3
UniProt Keywords	KW-0676	Redox-active center	2	51	2.11	0.94	0.0355	9606.ENSP00000298510,9606.ENSP00000369314	PRDX3,GLRX

## Sheet: 4c enrichment cluster2
#category	term ID	term description	observed gene count	background gene count	strength	signal	false discovery rate	matching proteins in your network (IDs)	matching proteins in your network (labels)
InterPro	IPR029068	Glyoxalase/Bleomycin resistance protein/Dihydroxybiphenyl dioxygenase	2	6	3.22	1.72	0.0062	9606.ENSP00000301329,9606.ENSP00000362463	GLOD4,GLO1
InterPro	IPR037523	Vicinal oxygen chelate (VOC) domain	2	6	3.22	1.72	0.0062	9606.ENSP00000301329,9606.ENSP00000362463	GLOD4,GLO1

## Sheet: 4d enrichment cluster3
#category	term ID	term description	observed gene count	background gene count	strength	signal	false discovery rate	matching proteins in your network (IDs)	matching proteins in your network (labels)
GO Process	GO:0010716	Negative regulation of extracellular matrix disassembly	2	4	3.69	2.87	0.0012	9606.ENSP00000188790,9606.ENSP00000353731	FAP,DPP4
GO Process	GO:0043542	Endothelial cell migration	2	69	2.46	1.33	0.0402	9606.ENSP00000188790,9606.ENSP00000353731	FAP,DPP4
GO Function	GO:0008239	Dipeptidyl-peptidase activity	2	10	3.29	2.71	0.0017	9606.ENSP00000188790,9606.ENSP00000353731	FAP,DPP4
GO Component	GO:0031258	Lamellipodium membrane	2	22	2.95	2.45	0.0029	9606.ENSP00000188790,9606.ENSP00000353731	FAP,DPP4
STRING clusters	CL:31770	Dipeptidyl peptidase IV (DPP IV) N-terminal region, and Pleurisy	2	7	3.45	3.01	0.00085	9606.ENSP00000188790,9606.ENSP00000353731	FAP,DPP4
UniProt Keywords	KW-0720	Serine protease	2	136	2.16	1.36	0.0327	9606.ENSP00000188790,9606.ENSP00000353731	FAP,DPP4
Pfam	PF00930	Dipeptidyl peptidase IV (DPP IV) N-terminal region	2	5	3.6	3.53	0.00025	9606.ENSP00000188790,9606.ENSP00000353731	FAP,DPP4
InterPro	IPR002469	Dipeptidylpeptidase IV, N-terminal domain	2	6	3.52	3.19	0.00056	9606.ENSP00000188790,9606.ENSP00000353731	FAP,DPP4
InterPro	IPR002471	Peptidase S9, serine active site	2	4	3.69	3.2	0.00056	9606.ENSP00000188790,9606.ENSP00000353731	FAP,DPP4
InterPro	IPR001375	Peptidase S9, prolyl oligopeptidase, catalytic domain	2	10	3.29	3.02	0.00081	9606.ENSP00000188790,9606.ENSP00000353731	FAP,DPP4

## Sheet: 4e enrichment cluster4
#category	term ID	term description	observed gene count	background gene count	strength	signal	false discovery rate	matching proteins in your network (IDs)	matching proteins in your network (labels)
GO Component	GO:0035578	Azurophil granule lumen	2	91	2.34	1.27	0.0451	9606.ENSP00000233997,9606.ENSP00000302324	AZU1,RNASE3
STRING clusters	CL:19185	Mixed, incl. Neutrophil mediated cytotoxicity, and Mononeuritis multiplex	2	15	3.12	2.43	0.0032	9606.ENSP00000233997,9606.ENSP00000302324	AZU1,RNASE3
TISSUES	BTO:0000539	Granulocyte	2	69	2.46	1.43	0.0311	9606.ENSP00000233997,9606.ENSP00000302324	AZU1,RNASE3
UniProt Keywords	KW-0044	Antibiotic	2	77	2.41	1.84	0.0107	9606.ENSP00000233997,9606.ENSP00000302324	AZU1,RNASE3

## Sheet: 4f enrichment cluster5
#category	term ID	term description	observed gene count	background gene count	strength	signal	false discovery rate	matching proteins in your network (IDs)	matching proteins in your network (labels)
STRING clusters	CL:17594	Mixed, incl. Nerve growth factor signaling pathway, and Glial cell line-derived neurotrophic factor family	2	19	3.02	2.24	0.005	9606.ENSP00000277120,9606.ENSP00000302648	NTRK2,NRTN
