# Supplementary material for: Plasma Proteome Profiling of Centenarian Across Switzerland Reveals Key Youth‐Associated Proteins
Source: Aging Cell. 2026 Feb 8;25(2):e70409. doi: 10.1111/acel.70409 (PMC12883144; doi:10.1111/acel.70409)
Supplement: Supplementary file 8 — Table S5: Reactome pathway enrichment analysis results for the centenarian youth proteins list. Detailed results for pathway enrichment for the set of 37 proteins included in centenarian signature. [file ACEL-25-e70409-s003.xlsx]

## Sheet: Sheet1
Pathway identifier	Pathway name	#Entities found	#Entities total	Entities ratio	Entities pValue	Entities FDR	#Reactions found	#Reactions total	Reactions ratio	Species identifier	Species name	Submitted entities found	Mapped entities	Found reaction identifiers
R-HSA-6785807	Interleukin-4 and Interleukin-13 signaling	6	211	0.0135	0	0.0105	4	47	0.0031	9606	Homo sapiens	IL1A;HMOX1;FASLG		R-HSA-6797268;R-HSA-6789524;R-HSA-6797245;R-HSA-6789325
R-HSA-9707587	Regulation of HMOX1 expression and activity	2	6	0.0004	0.0002	0.0189	4	4	0.0003	9606	Homo sapiens	HMOX1		R-HSA-9707645;R-HSA-9708558;R-HSA-9708536;R-HSA-9708457
R-HSA-9818027	NFE2L2 regulating anti-oxidant/detoxification enzymes	3	39	0.0025	0.0002	0.0189	3	28	0.0018	9606	Homo sapiens	HMOX1;SOD1		R-HSA-9759137;R-HSA-9759176;R-HSA-9796075
R-HSA-449147	Signaling by Interleukins	8	646	0.0413	0.0007	0.0398	21	505	0.0333	9606	Homo sapiens	IL1A;HMOX1;FASLG;SOD1		R-HSA-446694;R-HSA-446692;R-HSA-449058;R-HSA-6784160;R-HSA-446862;R-HSA-446894;R-HSA-6789325;R-HSA-446701;R-HSA-446634;R-HSA-446868;R-HSA-6797268;R-HSA-450133;R-HSA-6789524;R-HSA-446130;R-HSA-448703;R-HSA-6797245;R-HSA-446684;R-HSA-8950771;R-HSA-445752;R-HSA-446648;R-HSA-445753
R-HSA-3299685	Detoxification of Reactive Oxygen Species	3	64	0.0041	0.001	0.0398	11	34	0.0022	9606	Homo sapiens	PRDX3;SOD1		R-HSA-3299682;R-HSA-3322995;R-HSA-3777112;R-HSA-8951723;R-HSA-3697838;R-HSA-3780958;R-HSA-3299691;R-HSA-3780979;R-HSA-3299753;R-HSA-3697860;R-HSA-4837364
R-HSA-2262752	Cellular responses to stress	10	1039	0.0664	0.001	0.0398	25	521	0.0344	9606	Homo sapiens	PRDX3;IL1A;HMOX1;TPP1;SOD1		R-HSA-3322995;R-HSA-9709918;R-HSA-3780979;R-HSA-3299682;R-HSA-189398;R-HSA-3785711;R-HSA-3697838;R-HSA-3299691;R-HSA-9708558;R-HSA-3299753;R-HSA-9759176;R-HSA-3777112;R-HSA-4568740;R-HSA-8951723;R-HSA-4568737;R-HSA-3780958;R-HSA-9707645;R-HSA-9708536;R-HSA-1250272;R-HSA-9759137;R-HSA-1791138;R-HSA-3697860;R-HSA-9708457;R-HSA-4837364;R-HSA-9796075
R-HSA-9711123	Cellular response to chemical stress	5	287	0.0183	0.0018	0.0536	21	173	0.0114	9606	Homo sapiens	PRDX3;HMOX1;SOD1		R-HSA-3322995;R-HSA-3777112;R-HSA-8951723;R-HSA-3780958;R-HSA-9707645;R-HSA-9709918;R-HSA-3780979;R-HSA-9708536;R-HSA-3299682;R-HSA-1250272;R-HSA-189398;R-HSA-9759137;R-HSA-3697838;R-HSA-3299691;R-HSA-9708558;R-HSA-3299753;R-HSA-9759176;R-HSA-3697860;R-HSA-9708457;R-HSA-4837364;R-HSA-9796075
R-HSA-499943	Interconversion of nucleotide di- and triphosphates	3	80	0.0051	0.0019	0.0536	9	33	0.0022	9606	Homo sapiens	AK1;GLRX		R-HSA-8866405;R-HSA-111746;R-HSA-75125;R-HSA-110137;R-HSA-110138;R-HSA-110141;R-HSA-73548;R-HSA-74220;R-HSA-111742
R-HSA-8953897	Cellular responses to stimuli	10	1155	0.0738	0.0023	0.0536	25	603	0.0398	9606	Homo sapiens	PRDX3;IL1A;HMOX1;TPP1;SOD1		R-HSA-3322995;R-HSA-9709918;R-HSA-3780979;R-HSA-3299682;R-HSA-189398;R-HSA-3785711;R-HSA-3697838;R-HSA-3299691;R-HSA-9708558;R-HSA-3299753;R-HSA-9759176;R-HSA-3777112;R-HSA-4568740;R-HSA-8951723;R-HSA-4568737;R-HSA-3780958;R-HSA-9707645;R-HSA-9708536;R-HSA-1250272;R-HSA-9759137;R-HSA-1791138;R-HSA-3697860;R-HSA-9708457;R-HSA-4837364;R-HSA-9796075
R-HSA-9614657	FOXO-mediated transcription of cell death genes	2	23	0.0015	0.0023	0.0536	2	15	0.001	9606	Homo sapiens	FASLG		R-HSA-9614662;R-HSA-9614669
R-HSA-8862803	Deregulated CDK5 triggers multiple neurodegenerative pathways in Alzheimer's disease models	2	30	0.0019	0.0039	0.0742	1	22	0.0015	9606	Homo sapiens	FASLG		R-HSA-8870698
R-HSA-8863678	Neurodegenerative Diseases	2	30	0.0019	0.0039	0.0742	1	22	0.0015	9606	Homo sapiens	FASLG		R-HSA-8870698
R-HSA-9734009	Defective Intrinsic Pathway for Apoptosis	2	33	0.0021	0.0047	0.0799	1	24	0.0016	9606	Homo sapiens	FASLG		R-HSA-8870698
R-HSA-1280215	Cytokine Signaling in Immune system	9	1088	0.0695	0.0053	0.085	22	785	0.0518	9606	Homo sapiens	IL1A;HMOX1;FASLG;SOD1		R-HSA-446694;R-HSA-446692;R-HSA-449058;R-HSA-6784160;R-HSA-446862;R-HSA-446894;R-HSA-6789325;R-HSA-446701;R-HSA-446634;R-HSA-446868;R-HSA-6797268;R-HSA-450133;R-HSA-6789524;R-HSA-446130;R-HSA-448703;R-HSA-6797245;R-HSA-5675948;R-HSA-446684;R-HSA-8950771;R-HSA-445752;R-HSA-446648;R-HSA-445753
R-HSA-8877627	Vitamin E	1	2	0.0001	0.0061	0.0917	2	2	0.0001	9606	Homo sapiens	TPP1		R-HSA-8874705;R-HSA-8874718
R-HSA-9759194	Nuclear events mediated by NFE2L2	3	134	0.0086	0.0081	0.114	3	85	0.0056	9606	Homo sapiens	HMOX1;SOD1		R-HSA-9759137;R-HSA-9759176;R-HSA-9796075
R-HSA-9664424	Cell recruitment (pro-inflammatory response)	2	54	0.0034	0.0121	0.1327	3	23	0.0015	9606	Homo sapiens	IL1A;HMOX1		R-HSA-1250272;R-HSA-449058;R-HSA-448703
R-HSA-9660826	Purinergic signaling in leishmaniasis infection	2	54	0.0034	0.0121	0.1327	3	23	0.0015	9606	Homo sapiens	IL1A;HMOX1		R-HSA-1250272;R-HSA-449058;R-HSA-448703
R-HSA-9025046	NTF3 activates NTRK2 (TRKB) signaling	1	4	0.0003	0.0122	0.1327	3	3	0.0002	9606	Homo sapiens	NTRK2		R-HSA-9025033;R-HSA-9026366;R-HSA-9026502
R-HSA-9026357	NTF4 activates NTRK2 (TRKB) signaling	1	4	0.0003	0.0122	0.1327	3	3	0.0002	9606	Homo sapiens	NTRK2		R-HSA-9026377;R-HSA-9026510;R-HSA-9026358
R-HSA-9024909	BDNF activates NTRK2 (TRKB) signaling	1	4	0.0003	0.0122	0.1327	3	3	0.0002	9606	Homo sapiens	NTRK2		R-HSA-9024906;R-HSA-9026464;R-HSA-9024967
R-HSA-9755511	KEAP1-NFE2L2 pathway	3	168	0.0107	0.0149	0.1327	3	117	0.0077	9606	Homo sapiens	HMOX1;SOD1		R-HSA-9759137;R-HSA-9759176;R-HSA-9796075
R-HSA-75157	FasL/ CD95L signaling	1	5	0.0003	0.0152	0.1327	5	5	0.0003	9606	Homo sapiens	FASLG		R-HSA-83586;R-HSA-83650;R-HSA-71050;R-HSA-141310;R-HSA-75244
R-HSA-9026527	Activated NTRK2 signals through PLCG1	1	6	0.0004	0.0182	0.1327	3	3	0.0002	9606	Homo sapiens	NTRK2		R-HSA-9026894;R-HSA-9026579;R-HSA-9026531
R-HSA-9707616	Heme signaling	2	70	0.0045	0.0197	0.1327	1	25	0.0016	9606	Homo sapiens	HMOX1		R-HSA-9707645
R-HSA-2426168	Activation of gene expression by SREBF (SREBP)	2	71	0.0045	0.0202	0.1327	2	42	0.0028	9606	Homo sapiens	MVK		R-HSA-2426157;R-HSA-1655846
R-HSA-9032759	NTRK2 activates RAC1	1	7	0.0004	0.0212	0.1327	2	2	0.0001	9606	Homo sapiens	NTRK2		R-HSA-9032761;R-HSA-9032798
R-HSA-174577	Activation of C3 and C5	1	7	0.0004	0.0212	0.1327	3	4	0.0003	9606	Homo sapiens	C2		R-HSA-173680;R-HSA-166817;R-HSA-173636
R-HSA-8950505	Gene and protein expression by JAK-STAT signaling after Interleukin-12 stimulation	2	73	0.0047	0.0213	0.1327	1	36	0.0024	9606	Homo sapiens	SOD1		R-HSA-8950771
R-HSA-5218859	Regulated Necrosis	2	76	0.0049	0.0229	0.1327	4	52	0.0034	9606	Homo sapiens	IL1A;FASLG		R-HSA-3465429;R-HSA-449058;R-HSA-5675456;R-HSA-5213462
R-HSA-2559583	Cellular Senescence	3	199	0.0127	0.0232	0.1327	3	90	0.0059	9606	Homo sapiens	IL1A;TPP1		R-HSA-4568740;R-HSA-4568737;R-HSA-3785711
R-HSA-187024	NGF-independant TRKA activation	1	8	0.0005	0.0242	0.1327	4	4	0.0003	9606	Homo sapiens	NTRK2		R-HSA-9612996;R-HSA-187678;R-HSA-9613023;R-HSA-187661
R-HSA-5635851	GLI proteins bind promoters of Hh responsive genes to promote transcription	1	8	0.0005	0.0242	0.1327	1	4	0.0003	9606	Homo sapiens	BOC		R-HSA-5635850
R-HSA-5632681	Ligand-receptor interactions	1	8	0.0005	0.0242	0.1327	1	4	0.0003	9606	Homo sapiens	BOC		R-HSA-5632653
R-HSA-5632684	Hedgehog 'on' state	2	79	0.005	0.0246	0.1327	3	37	0.0024	9606	Homo sapiens	BOC		R-HSA-5632653;R-HSA-5632668;R-HSA-5635850
R-HSA-447043	Neurofascin interactions	1	9	0.0006	0.0272	0.1327	1	7	0.0005	9606	Homo sapiens	CNTN1		R-HSA-373733
R-HSA-9020591	Interleukin-12 signaling	2	84	0.0054	0.0276	0.1327	1	56	0.0037	9606	Homo sapiens	SOD1		R-HSA-8950771
R-HSA-6783783	Interleukin-10 signaling	2	86	0.0055	0.0288	0.1327	1	15	0.001	9606	Homo sapiens	IL1A		R-HSA-6784160
R-HSA-1655829	Regulation of cholesterol biosynthesis by SREBP (SREBF)	2	87	0.0056	0.0294	0.1327	2	52	0.0034	9606	Homo sapiens	MVK		R-HSA-2426157;R-HSA-1655846
R-HSA-9032845	Activated NTRK2 signals through CDK5	1	10	0.0006	0.0302	0.1327	6	6	0.0004	9606	Homo sapiens	NTRK2		R-HSA-9032841;R-HSA-9033292;R-HSA-9033276;R-HSA-9032863;R-HSA-9033284;R-HSA-9032854
R-HSA-187015	Activation of TRKA receptors	1	10	0.0006	0.0302	0.1327	4	8	0.0005	9606	Homo sapiens	NTRK2		R-HSA-9612996;R-HSA-187678;R-HSA-9613023;R-HSA-187661
R-HSA-6806667	Metabolism of fat-soluble vitamins	2	89	0.0057	0.0307	0.1327	3	34	0.0022	9606	Homo sapiens	APOM;TPP1		R-HSA-8874705;R-HSA-8874718;R-HSA-5246478
R-HSA-2559582	Senescence-Associated Secretory Phenotype (SASP)	2	90	0.0057	0.0313	0.1327	2	22	0.0015	9606	Homo sapiens	IL1A		R-HSA-4568740;R-HSA-4568737
R-HSA-5357801	Programmed Cell Death	3	225	0.0144	0.0318	0.1327	9	193	0.0127	9606	Homo sapiens	IL1A;DBNL;FASLG		R-HSA-3465429;R-HSA-139952;R-HSA-449058;R-HSA-202966;R-HSA-5675456;R-HSA-3465459;R-HSA-73945;R-HSA-5213462;R-HSA-3465448
R-HSA-9707564	Cytoprotection by HMOX1	2	91	0.0058	0.032	0.1327	7	22	0.0015	9606	Homo sapiens	HMOX1		R-HSA-1250272;R-HSA-189398;R-HSA-9707645;R-HSA-9708558;R-HSA-9709918;R-HSA-9708536;R-HSA-9708457
R-HSA-9032500	Activated NTRK2 signals through FYN	1	11	0.0007	0.0332	0.1327	7	7	0.0005	9606	Homo sapiens	NTRK2		R-HSA-9032601;R-HSA-9032761;R-HSA-9032798;R-HSA-9037040;R-HSA-9032532;R-HSA-9032582;R-HSA-9032502
R-HSA-9028335	Activated NTRK2 signals through PI3K	1	11	0.0007	0.0332	0.1327	2	2	0.0001	9606	Homo sapiens	NTRK2		R-HSA-9028505;R-HSA-9028519
R-HSA-3371378	Regulation by c-FLIP	1	11	0.0007	0.0332	0.1327	2	4	0.0003	9606	Homo sapiens	FASLG		R-HSA-3465459;R-HSA-3465448
R-HSA-69416	Dimerization of procaspase-8	1	11	0.0007	0.0332	0.1327	1	3	0.0002	9606	Homo sapiens	FASLG		R-HSA-73945
R-HSA-381038	XBP1(S) activates chaperone genes	2	95	0.0061	0.0346	0.135	1	47	0.0031	9606	Homo sapiens	TPP1		R-HSA-1791138
R-HSA-447115	Interleukin-12 family signaling	2	96	0.0061	0.0352	0.135	1	114	0.0075	9606	Homo sapiens	SOD1		R-HSA-8950771
R-HSA-9645723	Diseases of programmed cell death	2	97	0.0062	0.0359	0.135	1	37	0.0024	9606	Homo sapiens	FASLG		R-HSA-8870698
R-HSA-5218900	CASP8 activity is inhibited	1	12	0.0008	0.0361	0.135	2	2	0.0001	9606	Homo sapiens	FASLG		R-HSA-3465429;R-HSA-5675456
R-HSA-448706	Interleukin-1 processing	1	12	0.0008	0.0361	0.135	2	5	0.0003	9606	Homo sapiens	IL1A		R-HSA-449058;R-HSA-448703
R-HSA-264870	Caspase-mediated cleavage of cytoskeletal proteins	1	12	0.0008	0.0361	0.135	1	10	0.0007	9606	Homo sapiens	DBNL		R-HSA-202966
R-HSA-381070	IRE1alpha activates chaperones	2	101	0.0065	0.0386	0.135	1	53	0.0035	9606	Homo sapiens	TPP1		R-HSA-1791138
R-HSA-15869	Metabolism of nucleotides	3	256	0.0164	0.0439	0.135	9	142	0.0094	9606	Homo sapiens	AK1;GLRX		R-HSA-8866405;R-HSA-111746;R-HSA-75125;R-HSA-110137;R-HSA-110138;R-HSA-110141;R-HSA-73548;R-HSA-74220;R-HSA-111742
R-HSA-9026519	Activated NTRK2 signals through RAS	1	15	0.001	0.045	0.135	4	4	0.0003	9606	Homo sapiens	NTRK2		R-HSA-9028328;R-HSA-9026891;R-HSA-9026890;R-HSA-9026493
R-HSA-9614085	FOXO-mediated transcription	2	110	0.007	0.045	0.135	2	85	0.0056	9606	Homo sapiens	FASLG		R-HSA-9614662;R-HSA-9614669
R-HSA-9028731	Activated NTRK2 signals through FRS2 and FRS3	1	16	0.001	0.0479	0.1437	7	7	0.0005	9606	Homo sapiens	NTRK2		R-HSA-9032073;R-HSA-9028728;R-HSA-9032426;R-HSA-9028730;R-HSA-9031981;R-HSA-9032067;R-HSA-9032402
R-HSA-8866427	VLDLR internalisation and degradation	1	16	0.001	0.0479	0.1437	3	4	0.0003	9606	Homo sapiens	PCSK9		R-HSA-8855111;R-HSA-8855131;R-HSA-8855130
R-HSA-168256	Immune System	13	2653	0.1695	0.0526	0.145	41	1723	0.1136	9606	Homo sapiens	IL1A;DBNL;HMOX1;FASLG;AZU1;RNASE3;SOD1;C2		R-HSA-173636;R-HSA-6784160;R-HSA-446862;R-HSA-166795;R-HSA-166792;R-HSA-6803063;R-HSA-977375;R-HSA-981535;R-HSA-446868;R-HSA-450133;R-HSA-977629;R-HSA-6800434;R-HSA-6797245;R-HSA-446684;R-HSA-977619;R-HSA-981648;R-HSA-446694;R-HSA-446692;R-HSA-166817;R-HSA-449058;R-HSA-446894;R-HSA-6789325;R-HSA-446701;R-HSA-446634;R-HSA-173680;R-HSA-1250272;R-HSA-6797268;R-HSA-8948027;R-HSA-6789524;R-HSA-446130;…
R-HSA-174430	Telomere C-strand synthesis initiation	1	19	0.0012	0.0566	0.145	3	4	0.0003	9606	Homo sapiens	TPP1		R-HSA-9668597;R-HSA-174427;R-HSA-174425
R-HSA-140534	Caspase activation via Death Receptors in the presence of ligand	1	20	0.0013	0.0595	0.145	4	9	0.0006	9606	Homo sapiens	FASLG		R-HSA-139952;R-HSA-3465459;R-HSA-73945;R-HSA-3465448
R-HSA-71262	Carnitine synthesis	1	20	0.0013	0.0595	0.145	1	6	0.0004	9606	Homo sapiens	SHMT1		R-HSA-71249
R-HSA-5635838	Activation of SMO	1	20	0.0013	0.0595	0.145	1	9	0.0006	9606	Homo sapiens	BOC		R-HSA-5632668
R-HSA-174437	Removal of the Flap Intermediate from the C-strand	1	22	0.0014	0.0653	0.145	4	4	0.0003	9606	Homo sapiens	TPP1		R-HSA-174451;R-HSA-174441;R-HSA-174446;R-HSA-174445
R-HSA-400511	Synthesis, secretion, and inactivation of Glucose-dependent Insulinotropic Polypeptide (GIP)	1	22	0.0014	0.0653	0.145	2	7	0.0005	9606	Homo sapiens	DPP4;DPP10		R-HSA-9023627;R-HSA-9023626
R-HSA-1839117	Signaling by cytosolic FGFR1 fusion mutants	1	23	0.0015	0.0681	0.145	7	14	0.0009	9606	Homo sapiens	CEP43		R-HSA-1839039;R-HSA-1839080;R-HSA-1839065;R-HSA-1888198;R-HSA-1839078;R-HSA-1839031;R-HSA-1839091
R-HSA-844456	The NLRP3 inflammasome	1	24	0.0015	0.071	0.145	1	18	0.0012	9606	Homo sapiens	HMOX1		R-HSA-1250272
R-HSA-9609523	Insertion of tail-anchored proteins into the endoplasmic reticulum membrane	1	25	0.0016	0.0739	0.145	5	7	0.0005	9606	Homo sapiens	HMOX1		R-HSA-9609921;R-HSA-9609860;R-HSA-9610442;R-HSA-9609899;R-HSA-9609917
R-HSA-373753	Nephrin family interactions	1	25	0.0016	0.0739	0.145	2	13	0.0009	9606	Homo sapiens	CD2AP		R-HSA-451758;R-HSA-373727
R-HSA-2979096	NOTCH2 Activation and Transmission of Signal to the Nucleus	1	26	0.0017	0.0767	0.145	2	11	0.0007	9606	Homo sapiens	CNTN1		R-HSA-2220816;R-HSA-2974731
R-HSA-8964208	Phenylalanine metabolism	1	27	0.0017	0.0795	0.145	1	6	0.0004	9606	Homo sapiens	QDPR		R-HSA-71130
R-HSA-5358351	Signaling by Hedgehog	2	155	0.0099	0.082	0.145	3	82	0.0054	9606	Homo sapiens	BOC		R-HSA-5632653;R-HSA-5632668;R-HSA-5635850
R-HSA-8964038	LDL clearance	1	28	0.0018	0.0823	0.145	5	20	0.0013	9606	Homo sapiens	PCSK9		R-HSA-6784738;R-HSA-6784735;R-HSA-6784734;R-HSA-6784729;R-HSA-9733403
R-HSA-381119	Unfolded Protein Response (UPR)	2	156	0.01	0.0829	0.145	1	99	0.0065	9606	Homo sapiens	TPP1		R-HSA-1791138
R-HSA-5669034	TNFs bind their physiological receptors	1	30	0.0019	0.088	0.145	1	13	0.0009	9606	Homo sapiens	FASLG		R-HSA-5675948
R-HSA-174411	Polymerase switching on the C-strand of the telomere	1	31	0.002	0.0908	0.145	4	6	0.0004	9606	Homo sapiens	TPP1		R-HSA-174448;R-HSA-174439;R-HSA-174452;R-HSA-174447
R-HSA-525793	Myogenesis	1	32	0.002	0.0936	0.145	10	14	0.0009	9606	Homo sapiens	BOC		R-HSA-376117;R-HSA-375141;R-HSA-448951;R-HSA-375140;R-HSA-376119;R-HSA-449200;R-HSA-375138;R-HSA-448958;R-HSA-448957;R-HSA-376121
R-HSA-5357769	Caspase activation via extrinsic apoptotic signalling pathway	1	32	0.002	0.0936	0.145	4	17	0.0011	9606	Homo sapiens	FASLG		R-HSA-139952;R-HSA-3465459;R-HSA-73945;R-HSA-3465448
R-HSA-2122948	Activated NOTCH1 Transmits Signal to the Nucleus	1	32	0.002	0.0936	0.145	2	21	0.0014	9606	Homo sapiens	CNTN1		R-HSA-1980109;R-HSA-373706
R-HSA-9006115	Signaling by NTRK2 (TRKB)	1	33	0.0021	0.0963	0.145	38	38	0.0025	9606	Homo sapiens	NTRK2		R-HSA-9032841;R-HSA-9032073;R-HSA-9026377;R-HSA-9025033;R-HSA-9026891;R-HSA-9026890;R-HSA-9024906;R-HSA-9033292;R-HSA-9026894;R-HSA-9026510;R-HSA-9032067;R-HSA-9033284;R-HSA-9024967;R-HSA-9032582;R-HSA-9026502;R-HSA-9028505;R-HSA-9032601;R-HSA-9032863;R-HSA-9032798;R-HSA-9026579;R-HSA-9032402;R-HSA-9032532;R-HSA-9032854;R-HSA-9028328;R-HSA-9032426;R-HSA-9031981;R-HSA-9026464;R-HSA-9026531;R-HSA-9…
R-HSA-174414	Processive synthesis on the C-strand of the telomere	1	33	0.0021	0.0963	0.145	7	7	0.0005	9606	Homo sapiens	TPP1		R-HSA-174451;R-HSA-174438;R-HSA-174456;R-HSA-174441;R-HSA-174446;R-HSA-174444;R-HSA-174445
R-HSA-171306	Packaging Of Telomere Ends	1	33	0.0021	0.0963	0.145	2	2	0.0001	9606	Homo sapiens	TPP1		R-HSA-181450;R-HSA-176700
R-HSA-171319	Telomere Extension By Telomerase	1	34	0.0022	0.0991	0.145	8	10	0.0007	9606	Homo sapiens	TPP1		R-HSA-163090;R-HSA-163120;R-HSA-163099;R-HSA-163096;R-HSA-9686521;R-HSA-164617;R-HSA-164620;R-HSA-9686524
R-HSA-5620971	Pyroptosis	1	34	0.0022	0.0991	0.145	1	23	0.0015	9606	Homo sapiens	IL1A		R-HSA-449058
R-HSA-622312	Inflammasomes	1	34	0.0022	0.0991	0.145	1	28	0.0018	9606	Homo sapiens	HMOX1		R-HSA-1250272
R-HSA-109581	Apoptosis	2	180	0.0115	0.1055	0.145	5	142	0.0094	9606	Homo sapiens	DBNL;FASLG		R-HSA-139952;R-HSA-202966;R-HSA-3465459;R-HSA-73945;R-HSA-3465448
R-HSA-2129379	Molecules associated with elastic fibres	1	37	0.0024	0.1074	0.145	2	10	0.0007	9606	Homo sapiens	ITGB6		R-HSA-2396029;R-HSA-2395320
R-HSA-110330	Recognition and association of DNA glycosylase with site containing an affected purine	1	38	0.0024	0.1101	0.145	2	10	0.0007	9606	Homo sapiens	TPP1		R-HSA-9629195;R-HSA-9629373
R-HSA-111465	Apoptotic cleavage of cellular proteins	1	38	0.0024	0.1101	0.145	1	38	0.0025	9606	Homo sapiens	DBNL		R-HSA-202966
R-HSA-1839124	FGFR1 mutant receptor activation	1	39	0.0025	0.1129	0.145	7	25	0.0016	9606	Homo sapiens	CEP43		R-HSA-1839039;R-HSA-1839080;R-HSA-1839065;R-HSA-1888198;R-HSA-1839078;R-HSA-1839031;R-HSA-1839091
R-HSA-5675482	Regulation of necroptotic cell death	1	39	0.0025	0.1129	0.145	2	21	0.0014	9606	Homo sapiens	FASLG		R-HSA-3465429;R-HSA-5675456
R-HSA-189483	Heme degradation	1	40	0.0026	0.1156	0.145	1	22	0.0015	9606	Homo sapiens	HMOX1		R-HSA-189398
R-HSA-1980145	Signaling by NOTCH2	1	41	0.0026	0.1183	0.145	2	20	0.0013	9606	Homo sapiens	CNTN1		R-HSA-2220816;R-HSA-2974731
R-HSA-110328	Recognition and association of DNA glycosylase with site containing an affected pyrimidine	1	41	0.0026	0.1183	0.145	1	21	0.0014	9606	Homo sapiens	TPP1		R-HSA-9629372
R-HSA-196854	Metabolism of vitamins and cofactors	3	395	0.0252	0.1207	0.145	5	215	0.0142	9606	Homo sapiens	APOM;SHMT1;TPP1		R-HSA-8874705;R-HSA-200651;R-HSA-8874718;R-HSA-200735;R-HSA-5246478
R-HSA-163560	Triglyceride catabolism	1	42	0.0027	0.121	0.145	1	17	0.0011	9606	Homo sapiens	FABP2		R-HSA-5334794
R-HSA-8853659	RET signaling	1	43	0.0027	0.1237	0.145	19	24	0.0016	9606	Homo sapiens	NRTN		R-HSA-8853734;R-HSA-8854981;R-HSA-8855747;R-HSA-8853762;R-HSA-8853793;R-HSA-8855617;R-HSA-8853792;R-HSA-8853774;R-HSA-8855564;R-HSA-8855915;R-HSA-8853737;R-HSA-8855508;R-HSA-8854899;R-HSA-8854897;R-HSA-8853789;R-HSA-8854908;R-HSA-8853755;R-HSA-8853753;R-HSA-8854905
R-HSA-110331	Cleavage of the damaged purine	1	44	0.0028	0.1264	0.145	2	9	0.0006	9606	Homo sapiens	TPP1		R-HSA-9629216;R-HSA-9629483
R-HSA-419037	NCAM1 interactions	1	44	0.0028	0.1264	0.145	1	10	0.0007	9606	Homo sapiens	NRTN		R-HSA-375144
R-HSA-73927	Depurination	1	45	0.0029	0.1291	0.145	4	19	0.0013	9606	Homo sapiens	TPP1		R-HSA-9629216;R-HSA-9629483;R-HSA-9629195;R-HSA-9629373
R-HSA-1566948	Elastic fibre formation	1	45	0.0029	0.1291	0.145	3	17	0.0011	9606	Homo sapiens	ITGB6		R-HSA-2328037;R-HSA-2396029;R-HSA-2395320
R-HSA-5213460	RIPK1-mediated regulated necrosis	1	45	0.0029	0.1291	0.145	3	29	0.0019	9606	Homo sapiens	FASLG		R-HSA-3465429;R-HSA-5675456;R-HSA-5213462
R-HSA-8963691	Phenylalanine and tyrosine metabolism	1	45	0.0029	0.1291	0.145	1	12	0.0008	9606	Homo sapiens	QDPR		R-HSA-71130
R-HSA-196757	Metabolism of folate and pterines	1	45	0.0029	0.1291	0.145	2	31	0.002	9606	Homo sapiens	SHMT1		R-HSA-200651;R-HSA-200735
R-HSA-8964043	Plasma lipoprotein clearance	1	46	0.0029	0.1317	0.145	8	36	0.0024	9606	Homo sapiens	PCSK9		R-HSA-8855111;R-HSA-6784738;R-HSA-6784735;R-HSA-6784734;R-HSA-8855131;R-HSA-8855130;R-HSA-6784729;R-HSA-9733403
R-HSA-9670095	Inhibition of DNA recombination at telomere	1	47	0.003	0.1344	0.145	3	4	0.0003	9606	Homo sapiens	TPP1		R-HSA-9670114;R-HSA-9670149;R-HSA-9670101
R-HSA-381771	Synthesis, secretion, and inactivation of Glucagon-like Peptide-1 (GLP-1)	1	47	0.003	0.1344	0.145	3	8	0.0005	9606	Homo sapiens	DPP4;DPP10		R-HSA-9023633;R-HSA-9023632;R-HSA-9709179
R-HSA-174417	Telomere C-strand (Lagging Strand) Synthesis	1	49	0.0031	0.1397	0.145	15	18	0.0012	9606	Homo sapiens	TPP1		R-HSA-174438;R-HSA-174439;R-HSA-9668597;R-HSA-174441;R-HSA-174446;R-HSA-174447;R-HSA-174444;R-HSA-174445;R-HSA-174451;R-HSA-174448;R-HSA-174452;R-HSA-174427;R-HSA-174456;R-HSA-174425;R-HSA-176702
R-HSA-5655302	Signaling by FGFR1 in disease	1	49	0.0031	0.1397	0.145	10	35	0.0023	9606	Homo sapiens	CEP43		R-HSA-1839100;R-HSA-1839039;R-HSA-1839080;R-HSA-1839065;R-HSA-1839098;R-HSA-1839094;R-HSA-1888198;R-HSA-1839078;R-HSA-1839031;R-HSA-1839091
R-HSA-110329	Cleavage of the damaged pyrimidine	1	50	0.0032	0.1424	0.145	1	20	0.0013	9606	Homo sapiens	TPP1		R-HSA-9629497
R-HSA-73928	Depyrimidination	1	50	0.0032	0.1424	0.145	2	41	0.0027	9606	Homo sapiens	TPP1		R-HSA-9629497;R-HSA-9629372
R-HSA-400508	Incretin synthesis, secretion, and inactivation	1	51	0.0033	0.145	0.145	5	15	0.001	9606	Homo sapiens	DPP4;DPP10		R-HSA-9023627;R-HSA-9023626;R-HSA-9023633;R-HSA-9023632;R-HSA-9709179
R-HSA-4570464	SUMOylation of RNA binding proteins	1	51	0.0033	0.145	0.145	1	4	0.0003	9606	Homo sapiens	HNRNPK		R-HSA-4570499
R-HSA-2173789	TGF-beta receptor signaling activates SMADs	1	51	0.0033	0.145	0.145	2	44	0.0029	9606	Homo sapiens	ITGB6		R-HSA-2396029;R-HSA-2395320
R-HSA-9907900	Proteasome assembly	1	52	0.0033	0.1476	0.1476	9	40	0.0026	9606	Homo sapiens	PSMG3		R-HSA-9908775;R-HSA-9907925;R-HSA-9908069;R-HSA-9908052;R-HSA-9908034;R-HSA-9908764;R-HSA-9908041;R-HSA-9907928;R-HSA-9907912
R-HSA-75153	Apoptotic execution phase	1	54	0.0034	0.1529	0.1529	1	57	0.0038	9606	Homo sapiens	DBNL		R-HSA-202966
R-HSA-6794361	Neurexins and neuroligins	1	60	0.0038	0.1684	0.1684	1	19	0.0013	9606	Homo sapiens	DBNL		R-HSA-6797554
R-HSA-1221632	Meiotic synapsis	1	61	0.0039	0.1709	0.1709	1	6	0.0004	9606	Homo sapiens	TPP1		R-HSA-912408
R-HSA-73929	Base-Excision Repair, AP Site Formation	1	62	0.004	0.1735	0.1735	6	64	0.0042	9606	Homo sapiens	TPP1		R-HSA-9629216;R-HSA-9629483;R-HSA-9629195;R-HSA-9629497;R-HSA-9629372;R-HSA-9629373
R-HSA-6798695	Neutrophil degranulation	3	478	0.0305	0.1805	0.1805	4	10	0.0007	9606	Homo sapiens	DBNL;AZU1;RNASE3		R-HSA-6800434;R-HSA-6798751;R-HSA-6798748;R-HSA-6798745
R-HSA-8979227	Triglyceride metabolism	1	66	0.0042	0.1836	0.1836	1	24	0.0016	9606	Homo sapiens	FABP2		R-HSA-5334794
R-HSA-180786	Extension of Telomeres	1	67	0.0043	0.1861	0.1861	23	28	0.0018	9606	Homo sapiens	TPP1		R-HSA-174438;R-HSA-174439;R-HSA-9668597;R-HSA-9686521;R-HSA-174441;R-HSA-164617;R-HSA-174446;R-HSA-174447;R-HSA-174444;R-HSA-164620;R-HSA-174445;R-HSA-9686524;R-HSA-163090;R-HSA-174451;R-HSA-174448;R-HSA-163120;R-HSA-174452;R-HSA-163099;R-HSA-174427;R-HSA-174456;R-HSA-163096;R-HSA-174425;R-HSA-176702
R-HSA-2559586	DNA Damage/Telomere Stress Induced Senescence	1	70	0.0045	0.1936	0.1936	1	18	0.0012	9606	Homo sapiens	TPP1		R-HSA-3785711
R-HSA-375165	NCAM signaling for neurite out-growth	1	70	0.0045	0.1936	0.1936	1	23	0.0015	9606	Homo sapiens	NRTN		R-HSA-375144
R-HSA-380284	Loss of proteins required for interphase microtubule organization from the centrosome	1	71	0.0045	0.196	0.196	3	3	0.0002	9606	Homo sapiens	CEP43		R-HSA-380294;R-HSA-380272;R-HSA-380303
R-HSA-380259	Loss of Nlp from mitotic centrosomes	1	71	0.0045	0.196	0.196	2	2	0.0001	9606	Homo sapiens	CEP43		R-HSA-380272;R-HSA-380303
R-HSA-168643	Nucleotide-binding domain, leucine rich repeat containing receptor (NLR) signaling pathways	1	72	0.0046	0.1985	0.1985	1	46	0.003	9606	Homo sapiens	HMOX1		R-HSA-1250272
R-HSA-8854518	AURKA Activation by TPX2	1	74	0.0047	0.2034	0.2034	2	2	0.0001	9606	Homo sapiens	CEP43		R-HSA-8853405;R-HSA-8853419
R-HSA-191273	Cholesterol biosynthesis	1	77	0.0049	0.2108	0.2108	1	37	0.0024	9606	Homo sapiens	MVK		R-HSA-191380
R-HSA-3000178	ECM proteoglycans	1	79	0.005	0.2156	0.2156	1	23	0.0015	9606	Homo sapiens	ITGB6		R-HSA-2681667
R-HSA-975634	Retinoid metabolism and transport	1	79	0.005	0.2156	0.2156	1	28	0.0018	9606	Homo sapiens	APOM		R-HSA-5246478
R-HSA-189445	Metabolism of porphyrins	1	79	0.005	0.2156	0.2156	1	42	0.0028	9606	Homo sapiens	HMOX1		R-HSA-189398
R-HSA-380270	Recruitment of mitotic centrosome proteins and complexes	1	81	0.0052	0.2204	0.2204	3	3	0.0002	9606	Homo sapiens	CEP43		R-HSA-380311;R-HSA-380455;R-HSA-380283
R-HSA-1226099	Signaling by FGFR in disease	1	82	0.0052	0.2228	0.2228	10	99	0.0065	9606	Homo sapiens	CEP43		R-HSA-1839100;R-HSA-1839039;R-HSA-1839080;R-HSA-1839065;R-HSA-1839098;R-HSA-1839094;R-HSA-1888198;R-HSA-1839078;R-HSA-1839031;R-HSA-1839091
R-HSA-380287	Centrosome maturation	1	83	0.0053	0.2252	0.2252	6	6	0.0004	9606	Homo sapiens	CEP43		R-HSA-380311;R-HSA-380455;R-HSA-380294;R-HSA-380272;R-HSA-380303;R-HSA-380283
R-HSA-917937	Iron uptake and transport	1	83	0.0053	0.2252	0.2252	1	33	0.0022	9606	Homo sapiens	HMOX1		R-HSA-189398
R-HSA-1980143	Signaling by NOTCH1	1	84	0.0054	0.2276	0.2276	2	39	0.0026	9606	Homo sapiens	CNTN1		R-HSA-1980109;R-HSA-373706
R-HSA-216083	Integrin cell surface interactions	1	86	0.0055	0.2324	0.2324	1	55	0.0036	9606	Homo sapiens	ITGB6		R-HSA-216050
R-HSA-9658195	Leishmania infection	2	301	0.0192	0.2357	0.2357	3	95	0.0063	9606	Homo sapiens	IL1A;HMOX1		R-HSA-1250272;R-HSA-449058;R-HSA-448703
R-HSA-9824443	Parasitic Infection Pathways	2	301	0.0192	0.2357	0.2357	3	95	0.0063	9606	Homo sapiens	IL1A;HMOX1		R-HSA-1250272;R-HSA-449058;R-HSA-448703
R-HSA-5668541	TNFR2 non-canonical NF-kB pathway	1	91	0.0058	0.2441	0.2441	1	44	0.0029	9606	Homo sapiens	FASLG		R-HSA-5675948
R-HSA-2565942	Regulation of PLK1 Activity at G2/M Transition	1	92	0.0059	0.2464	0.2464	4	12	0.0008	9606	Homo sapiens	CEP43		R-HSA-3000319;R-HSA-2574845;R-HSA-3000310;R-HSA-2574840
R-HSA-1500620	Meiosis	1	93	0.0059	0.2488	0.2488	1	16	0.0011	9606	Homo sapiens	TPP1		R-HSA-912408
R-HSA-6794362	Protein-protein interactions at synapses	1	93	0.0059	0.2488	0.2488	1	33	0.0022	9606	Homo sapiens	DBNL		R-HSA-6797554
R-HSA-70268	Pyruvate metabolism	1	96	0.0061	0.2557	0.2557	1	31	0.002	9606	Homo sapiens	GLO1		R-HSA-5694071
R-HSA-380320	Recruitment of NuMA to mitotic centrosomes	1	97	0.0062	0.258	0.258	2	2	0.0001	9606	Homo sapiens	CEP43		R-HSA-380316;R-HSA-380508
R-HSA-5620912	Anchoring of the basal body to the plasma membrane	1	99	0.0063	0.2625	0.2625	8	9	0.0006	9606	Homo sapiens	CEP43		R-HSA-5626228;R-HSA-5626227;R-HSA-5626220;R-HSA-5626223;R-HSA-5626681;R-HSA-5617816;R-HSA-5626699;R-HSA-5638009
R-HSA-73884	Base Excision Repair	1	99	0.0063	0.2625	0.2625	6	107	0.0071	9606	Homo sapiens	TPP1		R-HSA-9629216;R-HSA-9629483;R-HSA-9629195;R-HSA-9629497;R-HSA-9629372;R-HSA-9629373
R-HSA-2219530	Constitutive Signaling by Aberrant PI3K in Cancer	1	101	0.0065	0.2671	0.2671	1	2	0.0001	9606	Homo sapiens	NTRK2		R-HSA-2400009
R-HSA-174824	Plasma lipoprotein assembly, remodeling, and clearance	1	102	0.0065	0.2693	0.2693	8	86	0.0057	9606	Homo sapiens	PCSK9		R-HSA-8855111;R-HSA-6784738;R-HSA-6784735;R-HSA-6784734;R-HSA-8855131;R-HSA-8855130;R-HSA-6784729;R-HSA-9733403
R-HSA-8957322	Metabolism of steroids	2	335	0.0214	0.2744	0.2744	3	251	0.0166	9606	Homo sapiens	MVK		R-HSA-191380;R-HSA-2426157;R-HSA-1655846
R-HSA-157579	Telomere Maintenance	1	108	0.0069	0.2827	0.2827	28	34	0.0022	9606	Homo sapiens	TPP1		R-HSA-9670101;R-HSA-181450;R-HSA-164617;R-HSA-164620;R-HSA-163090;R-HSA-9670149;R-HSA-163099;R-HSA-174427;R-HSA-163096;R-HSA-174425;R-HSA-174438;R-HSA-174439;R-HSA-9668597;R-HSA-9686521;R-HSA-174441;R-HSA-174446;R-HSA-174447;R-HSA-174444;R-HSA-174445;R-HSA-9686524;R-HSA-174451;R-HSA-9670114;R-HSA-174448;R-HSA-163120;R-HSA-174452;R-HSA-174456;R-HSA-176702;R-HSA-176700
R-HSA-170834	Signaling by TGF-beta Receptor Complex	1	108	0.0069	0.2827	0.2827	2	100	0.0066	9606	Homo sapiens	ITGB6		R-HSA-2396029;R-HSA-2395320
R-HSA-8957275	Post-translational protein phosphorylation	1	109	0.007	0.285	0.285	1	1	0.0001	9606	Homo sapiens	PCSK9		R-HSA-8952289
R-HSA-9020702	Interleukin-1 signaling	1	112	0.0072	0.2916	0.2916	13	59	0.0039	9606	Homo sapiens	IL1A		R-HSA-446694;R-HSA-446692;R-HSA-446862;R-HSA-446894;R-HSA-446701;R-HSA-446634;R-HSA-446868;R-HSA-450133;R-HSA-446130;R-HSA-446684;R-HSA-445752;R-HSA-446648;R-HSA-445753
R-HSA-166663	Initial triggering of complement	1	120	0.0077	0.3088	0.3088	2	21	0.0014	9606	Homo sapiens	C2		R-HSA-166795;R-HSA-166792
R-HSA-6803157	Antimicrobial peptides	1	123	0.0079	0.3152	0.3152	2	58	0.0038	9606	Homo sapiens	RNASE3		R-HSA-6803063;R-HSA-8948027
R-HSA-381426	Regulation of Insulin-like Growth Factor (IGF) transport and uptake by Insulin-like Growth Factor Binding Proteins (IGFBPs)	1	127	0.0081	0.3236	0.3236	1	14	0.0009	9606	Homo sapiens	PCSK9		R-HSA-8952289
R-HSA-2219528	PI3K/AKT Signaling in Cancer	1	129	0.0082	0.3278	0.3278	1	21	0.0014	9606	Homo sapiens	NTRK2		R-HSA-2400009
R-HSA-2980736	Peptide hormone metabolism	1	130	0.0083	0.3299	0.3299	5	64	0.0042	9606	Homo sapiens	DPP4;DPP10		R-HSA-9023627;R-HSA-9023626;R-HSA-9023633;R-HSA-9023632;R-HSA-9709179
R-HSA-373760	L1CAM interactions	1	130	0.0083	0.3299	0.3299	2	54	0.0036	9606	Homo sapiens	CNTN1		R-HSA-373733;R-HSA-443784
R-HSA-6811558	PI5P, PP2A and IER3 Regulate PI3K/AKT Signaling	1	134	0.0086	0.3381	0.3381	1	7	0.0005	9606	Homo sapiens	NTRK2		R-HSA-2316434
R-HSA-73886	Chromosome Maintenance	1	135	0.0086	0.3402	0.3402	28	38	0.0025	9606	Homo sapiens	TPP1		R-HSA-9670101;R-HSA-181450;R-HSA-164617;R-HSA-164620;R-HSA-163090;R-HSA-9670149;R-HSA-163099;R-HSA-174427;R-HSA-163096;R-HSA-174425;R-HSA-174438;R-HSA-174439;R-HSA-9668597;R-HSA-9686521;R-HSA-174441;R-HSA-174446;R-HSA-174447;R-HSA-174444;R-HSA-174445;R-HSA-9686524;R-HSA-174451;R-HSA-9670114;R-HSA-174448;R-HSA-163120;R-HSA-174452;R-HSA-174456;R-HSA-176702;R-HSA-176700
R-HSA-977606	Regulation of Complement cascade	1	139	0.0089	0.3483	0.3483	7	42	0.0028	9606	Homo sapiens	C2		R-HSA-977375;R-HSA-981535;R-HSA-977629;R-HSA-981621;R-HSA-977619;R-HSA-981648;R-HSA-981680
R-HSA-114608	Platelet degranulation	1	141	0.009	0.3523	0.3523	1	11	0.0007	9606	Homo sapiens	SOD1		R-HSA-482772
R-HSA-199418	Negative regulation of the PI3K/AKT network	1	142	0.0091	0.3543	0.3543	1	10	0.0007	9606	Homo sapiens	NTRK2		R-HSA-2316434
R-HSA-187037	Signaling by NTRK1 (TRKA)	1	143	0.0091	0.3563	0.3563	4	102	0.0067	9606	Homo sapiens	NTRK2		R-HSA-9612996;R-HSA-187678;R-HSA-9613023;R-HSA-187661
R-HSA-1474165	Reproduction	1	146	0.0093	0.3623	0.3623	1	44	0.0029	9606	Homo sapiens	TPP1		R-HSA-912408
R-HSA-76005	Response to elevated platelet cytosolic Ca2+	1	148	0.0095	0.3662	0.3662	1	14	0.0009	9606	Homo sapiens	SOD1		R-HSA-482772
R-HSA-166658	Complement cascade	1	156	0.01	0.3817	0.3817	12	72	0.0047	9606	Homo sapiens	C2		R-HSA-977375;R-HSA-981535;R-HSA-173680;R-HSA-166817;R-HSA-977629;R-HSA-173636;R-HSA-166795;R-HSA-166792;R-HSA-981621;R-HSA-977619;R-HSA-981648;R-HSA-981680
R-HSA-168249	Innate Immune System	5	1334	0.0852	0.3896	0.3896	19	744	0.0491	9606	Homo sapiens	DBNL;HMOX1;AZU1;RNASE3;C2		R-HSA-166817;R-HSA-173636;R-HSA-166795;R-HSA-166792;R-HSA-6803063;R-HSA-977375;R-HSA-981535;R-HSA-173680;R-HSA-1250272;R-HSA-8948027;R-HSA-977629;R-HSA-6800434;R-HSA-6798751;R-HSA-6798748;R-HSA-981621;R-HSA-977619;R-HSA-6798745;R-HSA-981648;R-HSA-981680
R-HSA-1500931	Cell-Cell communication	1	165	0.0105	0.3987	0.3987	2	93	0.0061	9606	Homo sapiens	CD2AP		R-HSA-451758;R-HSA-373727
R-HSA-2187338	Visual phototransduction	1	165	0.0105	0.3987	0.3987	1	87	0.0057	9606	Homo sapiens	APOM		R-HSA-5246478
R-HSA-166520	Signaling by NTRKs	1	166	0.0106	0.4006	0.4006	42	164	0.0108	9606	Homo sapiens	NTRK2		R-HSA-9032841;R-HSA-9032073;R-HSA-9026377;R-HSA-9025033;R-HSA-9026891;R-HSA-9026890;R-HSA-9024906;R-HSA-9033292;R-HSA-9026894;R-HSA-9026510;R-HSA-9032067;R-HSA-9613023;R-HSA-9033284;R-HSA-9024967;R-HSA-9032582;R-HSA-9026502;R-HSA-187661;R-HSA-9028505;R-HSA-9032601;R-HSA-9032863;R-HSA-9612996;R-HSA-9032798;R-HSA-9026579;R-HSA-9032402;R-HSA-187678;R-HSA-9032532;R-HSA-9032854;R-HSA-9028328;R-HSA-903…
R-HSA-446652	Interleukin-1 family signaling	1	170	0.0109	0.4079	0.4079	15	92	0.0061	9606	Homo sapiens	IL1A		R-HSA-446694;R-HSA-446692;R-HSA-449058;R-HSA-446862;R-HSA-446894;R-HSA-446701;R-HSA-446634;R-HSA-446868;R-HSA-450133;R-HSA-446130;R-HSA-448703;R-HSA-446684;R-HSA-445752;R-HSA-446648;R-HSA-445753
R-HSA-9609507	Protein localization	1	171	0.0109	0.4098	0.4098	5	53	0.0035	9606	Homo sapiens	HMOX1		R-HSA-9609921;R-HSA-9609860;R-HSA-9610442;R-HSA-9609899;R-HSA-9609917
R-HSA-73887	Death Receptor Signaling	1	172	0.011	0.4116	0.4116	5	119	0.0078	9606	Homo sapiens	FASLG		R-HSA-83586;R-HSA-83650;R-HSA-71050;R-HSA-141310;R-HSA-75244
R-HSA-9610379	HCMV Late Events	1	175	0.0112	0.4171	0.4171	2	19	0.0013	9606	Homo sapiens	HNRNPK		R-HSA-9624033;R-HSA-9698926
R-HSA-9006936	Signaling by TGFB family members	1	178	0.0114	0.4225	0.4225	2	148	0.0098	9606	Homo sapiens	ITGB6		R-HSA-2396029;R-HSA-2395320
R-HSA-3108232	SUMO E3 ligases SUMOylate target proteins	1	184	0.0118	0.4331	0.4331	1	132	0.0087	9606	Homo sapiens	HNRNPK		R-HSA-4570499
R-HSA-2990846	SUMOylation	1	193	0.0123	0.4487	0.4487	1	141	0.0093	9606	Homo sapiens	HNRNPK		R-HSA-4570499
R-HSA-69275	G2/M Transition	1	199	0.0127	0.4589	0.4589	12	78	0.0051	9606	Homo sapiens	CEP43		R-HSA-380455;R-HSA-3000319;R-HSA-380311;R-HSA-380294;R-HSA-380272;R-HSA-380303;R-HSA-2574845;R-HSA-8853405;R-HSA-3000310;R-HSA-8853419;R-HSA-380283;R-HSA-2574840
R-HSA-453274	Mitotic G2-G2/M phases	1	201	0.0128	0.4622	0.4622	12	80	0.0053	9606	Homo sapiens	CEP43		R-HSA-380455;R-HSA-3000319;R-HSA-380311;R-HSA-380294;R-HSA-380272;R-HSA-380303;R-HSA-2574845;R-HSA-8853405;R-HSA-3000310;R-HSA-8853419;R-HSA-380283;R-HSA-2574840
R-HSA-5617833	Cilium Assembly	1	209	0.0134	0.4755	0.4755	8	50	0.0033	9606	Homo sapiens	CEP43		R-HSA-5626228;R-HSA-5626227;R-HSA-5626220;R-HSA-5626223;R-HSA-5626681;R-HSA-5617816;R-HSA-5626699;R-HSA-5638009
R-HSA-68877	Mitotic Prometaphase	1	212	0.0135	0.4803	0.4803	2	25	0.0016	9606	Homo sapiens	CEP43		R-HSA-380316;R-HSA-380508
R-HSA-72163	mRNA Splicing - Major Pathway	1	213	0.0136	0.4819	0.4819	9	10	0.0007	9606	Homo sapiens	HNRNPK		R-HSA-9770132;R-HSA-9770119;R-HSA-9770129;R-HSA-9770145;R-HSA-9770131;R-HSA-9770141;R-HSA-9770236;R-HSA-9770847;R-HSA-9770142
R-HSA-1430728	Metabolism	12	3752	0.2397	0.4889	0.4889	22	2354	0.1552	9606	Homo sapiens	QDPR;FABP2;APOM;MVK;GLO1;SHMT1;AK1;HMOX1;GLRX;TPP1		R-HSA-5694071;R-HSA-8866405;R-HSA-111746;R-HSA-200651;R-HSA-2426157;R-HSA-73548;R-HSA-74220;R-HSA-71249;R-HSA-189398;R-HSA-75125;R-HSA-191380;R-HSA-8874705;R-HSA-110137;R-HSA-8874718;R-HSA-5334794;R-HSA-110138;R-HSA-71130;R-HSA-200735;R-HSA-110141;R-HSA-5246478;R-HSA-111742;R-HSA-1655846
R-HSA-5663202	Diseases of signal transduction by growth factor receptors and second messengers	2	533	0.0341	0.4896	0.4896	11	516	0.034	9606	Homo sapiens	NTRK2;CEP43		R-HSA-1839100;R-HSA-1839039;R-HSA-1839080;R-HSA-1839065;R-HSA-1839098;R-HSA-1839094;R-HSA-1888198;R-HSA-1839078;R-HSA-1839031;R-HSA-2400009;R-HSA-1839091
R-HSA-72172	mRNA Splicing	1	224	0.0143	0.4994	0.4994	9	15	0.001	9606	Homo sapiens	HNRNPK		R-HSA-9770132;R-HSA-9770119;R-HSA-9770129;R-HSA-9770145;R-HSA-9770131;R-HSA-9770141;R-HSA-9770236;R-HSA-9770847;R-HSA-9770142
R-HSA-422475	Axon guidance	2	566	0.0362	0.5219	0.5219	22	295	0.0195	9606	Homo sapiens	CNTN1;NRTN		R-HSA-373733;R-HSA-8853734;R-HSA-8854981;R-HSA-8855747;R-HSA-8853762;R-HSA-8853793;R-HSA-8855617;R-HSA-8853792;R-HSA-8853774;R-HSA-8855564;R-HSA-8855915;R-HSA-375144;R-HSA-443784;R-HSA-8853737;R-HSA-8855508;R-HSA-8854899;R-HSA-8854897;R-HSA-8853789;R-HSA-8854908;R-HSA-8853755;R-HSA-8853753;R-HSA-8854905
R-HSA-157118	Signaling by NOTCH	1	251	0.016	0.5397	0.5397	4	154	0.0102	9606	Homo sapiens	CNTN1		R-HSA-2220816;R-HSA-1980109;R-HSA-2974731;R-HSA-373706
R-HSA-196849	Metabolism of water-soluble vitamins and cofactors	1	261	0.0167	0.5539	0.5539	2	147	0.0097	9606	Homo sapiens	SHMT1		R-HSA-200651;R-HSA-200735
R-HSA-9675108	Nervous system development	2	602	0.0385	0.5556	0.5556	22	321	0.0212	9606	Homo sapiens	CNTN1;NRTN		R-HSA-373733;R-HSA-8853734;R-HSA-8854981;R-HSA-8855747;R-HSA-8853762;R-HSA-8853793;R-HSA-8855617;R-HSA-8853792;R-HSA-8853774;R-HSA-8855564;R-HSA-8855915;R-HSA-375144;R-HSA-443784;R-HSA-8853737;R-HSA-8855508;R-HSA-8854899;R-HSA-8854897;R-HSA-8853789;R-HSA-8854908;R-HSA-8853755;R-HSA-8853753;R-HSA-8854905
R-HSA-9609646	HCMV Infection	1	270	0.0172	0.5662	0.5662	2	31	0.002	9606	Homo sapiens	HNRNPK		R-HSA-9624033;R-HSA-9698926
R-HSA-71291	Metabolism of amino acids and derivatives	2	643	0.0411	0.5919	0.5919	2	286	0.0189	9606	Homo sapiens	QDPR;SHMT1		R-HSA-71249;R-HSA-71130
R-HSA-76002	Platelet activation, signaling and aggregation	1	293	0.0187	0.5963	0.5963	1	119	0.0078	9606	Homo sapiens	SOD1		R-HSA-482772
R-HSA-72203	Processing of Capped Intron-Containing Pre-mRNA	1	299	0.0191	0.6038	0.6038	10	34	0.0022	9606	Homo sapiens	HNRNPK		R-HSA-9770132;R-HSA-9770119;R-HSA-9770129;R-HSA-9770145;R-HSA-9770131;R-HSA-72103;R-HSA-9770141;R-HSA-9770236;R-HSA-9770847;R-HSA-9770142
R-HSA-5673001	RAF/MAP kinase cascade	1	309	0.0197	0.616	0.616	1	75	0.0049	9606	Homo sapiens	NRTN		R-HSA-5672965
R-HSA-1257604	PIP3 activates AKT signaling	1	312	0.0199	0.6196	0.6196	1	88	0.0058	9606	Homo sapiens	NTRK2		R-HSA-2316434
R-HSA-5684996	MAPK1/MAPK3 signaling	1	316	0.0202	0.6243	0.6243	1	82	0.0054	9606	Homo sapiens	NRTN		R-HSA-5672965
R-HSA-1474244	Extracellular matrix organization	1	328	0.021	0.6381	0.6381	5	319	0.021	9606	Homo sapiens	ITGB6		R-HSA-216050;R-HSA-2328037;R-HSA-2396029;R-HSA-2681667;R-HSA-2395320
R-HSA-1852241	Organelle biogenesis and maintenance	1	340	0.0217	0.6515	0.6515	8	86	0.0057	9606	Homo sapiens	CEP43		R-HSA-5626228;R-HSA-5626227;R-HSA-5626220;R-HSA-5626223;R-HSA-5626681;R-HSA-5617816;R-HSA-5626699;R-HSA-5638009
R-HSA-1640170	Cell Cycle	2	722	0.0461	0.6558	0.6558	43	457	0.0301	9606	Homo sapiens	TPP1;CEP43		R-HSA-380294;R-HSA-9670101;R-HSA-181450;R-HSA-380303;R-HSA-164617;R-HSA-164620;R-HSA-163090;R-HSA-3000319;R-HSA-380311;R-HSA-912408;R-HSA-9670149;R-HSA-380316;R-HSA-380508;R-HSA-163099;R-HSA-174427;R-HSA-2574845;R-HSA-8853405;R-HSA-163096;R-HSA-3000310;R-HSA-174425;R-HSA-2574840;R-HSA-380455;R-HSA-174438;R-HSA-174439;R-HSA-9668597;R-HSA-9686521;R-HSA-174441;R-HSA-8853419;R-HSA-174446;R-HSA-174447…
R-HSA-9006925	Intracellular signaling by second messengers	1	359	0.0229	0.6717	0.6717	1	116	0.0076	9606	Homo sapiens	NTRK2		R-HSA-2316434
R-HSA-1428517	Aerobic respiration and respiratory electron transport	1	360	0.023	0.6727	0.6727	1	117	0.0077	9606	Homo sapiens	GLO1		R-HSA-5694071
R-HSA-5683057	MAPK family signaling cascades	1	367	0.0234	0.6798	0.6798	1	122	0.008	9606	Homo sapiens	NRTN		R-HSA-5672965
R-HSA-73894	DNA Repair	1	380	0.0243	0.6926	0.6926	6	342	0.0226	9606	Homo sapiens	TPP1		R-HSA-9629216;R-HSA-9629483;R-HSA-9629195;R-HSA-9629497;R-HSA-9629372;R-HSA-9629373
R-HSA-68886	M Phase	1	403	0.0257	0.7141	0.7141	2	96	0.0063	9606	Homo sapiens	CEP43		R-HSA-380316;R-HSA-380508
R-HSA-1643685	Disease	7	2651	0.1694	0.7256	0.7256	17	1938	0.1278	9606	Homo sapiens	NTRK2;IL1A;HNRNPK;HMOX1;FASLG;CEP43		R-HSA-1839100;R-HSA-1839039;R-HSA-449058;R-HSA-1839065;R-HSA-1839098;R-HSA-1839094;R-HSA-1839031;R-HSA-8870698;R-HSA-2400009;R-HSA-1839091;R-HSA-1250272;R-HSA-9624033;R-HSA-1839080;R-HSA-448703;R-HSA-1888198;R-HSA-1839078;R-HSA-9698926
R-HSA-112316	Neuronal System	1	490	0.0313	0.7827	0.7827	1	221	0.0146	9606	Homo sapiens	DBNL		R-HSA-6797554
R-HSA-382551	Transport of small molecules	2	1002	0.064	0.8211	0.8211	9	465	0.0307	9606	Homo sapiens	HMOX1;PCSK9		R-HSA-8855111;R-HSA-189398;R-HSA-6784738;R-HSA-6784735;R-HSA-6784734;R-HSA-8855131;R-HSA-8855130;R-HSA-6784729;R-HSA-9733403
R-HSA-69278	Cell Cycle, Mitotic	1	583	0.0372	0.8383	0.8383	14	357	0.0235	9606	Homo sapiens	CEP43		R-HSA-380455;R-HSA-380294;R-HSA-380303;R-HSA-8853419;R-HSA-3000319;R-HSA-380311;R-HSA-380272;R-HSA-380316;R-HSA-380508;R-HSA-2574845;R-HSA-8853405;R-HSA-3000310;R-HSA-380283;R-HSA-2574840
R-HSA-162582	Signal Transduction	7	3040	0.1942	0.8495	0.8495	58	2571	0.1695	9606	Homo sapiens	NTRK2;BOC;CNTN1;FASLG;NRTN;ITGB6		R-HSA-9032841;R-HSA-9032073;R-HSA-9025033;R-HSA-83586;R-HSA-9024906;R-HSA-9032067;R-HSA-71050;R-HSA-9032582;R-HSA-187661;R-HSA-9028505;R-HSA-9032601;R-HSA-9032863;R-HSA-9026579;R-HSA-187678;R-HSA-2395320;R-HSA-9032854;R-HSA-9031981;R-HSA-2974731;R-HSA-9026464;R-HSA-9028519;R-HSA-9032761;R-HSA-2220816;R-HSA-2316434;R-HSA-9026493;R-HSA-9033276;R-HSA-9026366;R-HSA-9032502;R-HSA-9026358;R-HSA-9026377…
R-HSA-556833	Metabolism of lipids	3	1500	0.0958	0.851	0.851	4	993	0.0655	9606	Homo sapiens	FABP2;MVK		R-HSA-191380;R-HSA-2426157;R-HSA-5334794;R-HSA-1655846
R-HSA-5663205	Infectious disease	3	1513	0.0967	0.8552	0.8552	5	998	0.0658	9606	Homo sapiens	IL1A;HNRNPK;HMOX1		R-HSA-1250272;R-HSA-9624033;R-HSA-449058;R-HSA-448703;R-HSA-9698926
R-HSA-9006934	Signaling by Receptor Tyrosine Kinases	1	634	0.0405	0.8626	0.8626	42	759	0.0501	9606	Homo sapiens	NTRK2		R-HSA-9032841;R-HSA-9032073;R-HSA-9026377;R-HSA-9025033;R-HSA-9026891;R-HSA-9026890;R-HSA-9024906;R-HSA-9033292;R-HSA-9026894;R-HSA-9026510;R-HSA-9032067;R-HSA-9613023;R-HSA-9033284;R-HSA-9024967;R-HSA-9032582;R-HSA-9026502;R-HSA-187661;R-HSA-9028505;R-HSA-9032601;R-HSA-9032863;R-HSA-9612996;R-HSA-9032798;R-HSA-9026579;R-HSA-9032402;R-HSA-187678;R-HSA-9032532;R-HSA-9032854;R-HSA-9028328;R-HSA-903…
R-HSA-597592	Post-translational protein modification	3	1661	0.1061	0.8964	0.8964	11	594	0.0392	9606	Homo sapiens	HNRNPK;PSMG3;PCSK9		R-HSA-9908775;R-HSA-9907925;R-HSA-9908069;R-HSA-9908052;R-HSA-9908034;R-HSA-4570499;R-HSA-8952289;R-HSA-9908764;R-HSA-9908041;R-HSA-9907928;R-HSA-9907912
R-HSA-1266738	Developmental Biology	3	1719	0.1098	0.9095	0.9095	32	910	0.06	9606	Homo sapiens	BOC;CNTN1;NRTN		R-HSA-8854981;R-HSA-8855747;R-HSA-8853762;R-HSA-8855617;R-HSA-8853774;R-HSA-8855564;R-HSA-443784;R-HSA-8855508;R-HSA-8853789;R-HSA-375141;R-HSA-373733;R-HSA-375140;R-HSA-8853734;R-HSA-8853793;R-HSA-375138;R-HSA-8853792;R-HSA-8855915;R-HSA-375144;R-HSA-8853737;R-HSA-376117;R-HSA-448951;R-HSA-376119;R-HSA-8854899;R-HSA-449200;R-HSA-8854897;R-HSA-448958;R-HSA-448957;R-HSA-8854908;R-HSA-376121;R-HSA-…
R-HSA-109582	Hemostasis	1	804	0.0514	0.9204	0.9204	1	342	0.0226	9606	Homo sapiens	SOD1		R-HSA-482772
R-HSA-8953854	Metabolism of RNA	1	826	0.0528	0.9259	0.9259	10	199	0.0131	9606	Homo sapiens	HNRNPK		R-HSA-9770132;R-HSA-9770119;R-HSA-9770129;R-HSA-9770145;R-HSA-9770131;R-HSA-72103;R-HSA-9770141;R-HSA-9770236;R-HSA-9770847;R-HSA-9770142
R-HSA-392499	Metabolism of proteins	4	2353	0.1503	0.9435	0.9435	16	887	0.0585	9606	Homo sapiens	DPP4;DPP10;HNRNPK;PSMG3;PCSK9		R-HSA-9023627;R-HSA-9907925;R-HSA-9023626;R-HSA-9908052;R-HSA-4570499;R-HSA-8952289;R-HSA-9908764;R-HSA-9709179;R-HSA-9907928;R-HSA-9908775;R-HSA-9908069;R-HSA-9908034;R-HSA-9023633;R-HSA-9023632;R-HSA-9908041;R-HSA-9907912
R-HSA-212436	Generic Transcription Pathway	2	1573	0.1005	0.9606	0.9606	2	880	0.058	9606	Homo sapiens	FASLG		R-HSA-9614662;R-HSA-9614669
R-HSA-73857	RNA Polymerase II Transcription	2	1715	0.1096	0.9737	0.9737	2	941	0.0621	9606	Homo sapiens	FASLG		R-HSA-9614662;R-HSA-9614669
R-HSA-9824446	Viral Infection Pathways	1	1145	0.0731	0.9739	0.9739	2	752	0.0496	9606	Homo sapiens	HNRNPK		R-HSA-9624033;R-HSA-9698926
R-HSA-9709957	Sensory Perception	1	1258	0.0804	0.9821	0.9821	1	138	0.0091	9606	Homo sapiens	APOM		R-HSA-5246478
R-HSA-74160	Gene expression (Transcription)	2	1990	0.1271	0.9883	0.9883	2	1141	0.0752	9606	Homo sapiens	FASLG		R-HSA-9614662;R-HSA-9614669
