# Supplementary material for: Plasma Proteome Profiling of Centenarian Across Switzerland Reveals Key Youth‐Associated Proteins
Source: Aging Cell. 2026 Feb 8;25(2):e70409. doi: 10.1111/acel.70409 (PMC12883144; doi:10.1111/acel.70409)
Supplement: Supplementary file 9 — Table S6: Results of differential expression analysis using ANOVA for 3 sites (Geneva, Zurich, Ticino). 2a Centenarian—Healthy. log2FoldChange: Fold change (FC) comparing protein abundance in centenarian versus healthy controls. FC Centenarian—Healthy > 0 indicates a protein expression that increases in the Centenarian group, whereas FC Centenarian—Healthy < 0 indicates a protein expression that decreases in the Centenarian group. Adjusted p‐values were computed using the Benjamini‐Hochberg correction. 2b Centenarian—Geriatric. log2FoldChange: Fold change (FC) comparing protein abundance in centenarian versus geriatric. FC Centenarian—Geriatric > 0 indicates a protein expression that increases in the Centenarian group, whereas FC Centenarian—Geriatric < 0 indicates a protein expression that decreases in the Centenarian group. Adjusted p‐values were computed using the Benjamini‐Hochberg correction. 2c Geriatric—Healthy. log2FoldChange: Fold change (FC) comparing protein abundance in geriatric versus healthy controls. FC Geriatric—Healthy > 0 indicates a protein expression that increases in the Geriatric group, whereas FC Geriatric—Healthy < 0 indicates a protein expression that decreases in the Geriatric group. Adjusted p‐values were computed using the Benjamini‐Hochberg correction. [file ACEL-25-e70409-s007.xlsx]

## Sheet: Centenarian - Healthy
	Assay	OlinkID	UniProt	Panel	term	contrast	log2FoldChange	conf.low	conf.high	Adjusted_pval	Threshold
1	ACAN	OID20159	P16112	Cardiometabolic	Group	Centenarian - Healthy	0.62019	0.463256	0.777123	1e-16	Significant
2	ACTA2	OID20079	P62736	Cardiometabolic	Group	Centenarian - Healthy	1.94202	1.66957	2.21446	1e-16	Significant
3	ACTN4	OID20435	O43707	Inflammation	Group	Centenarian - Healthy	1.58757	1.29417	1.88098	1e-16	Significant
4	ADA2	OID20394	Q9NZK5	Cardiometabolic	Group	Centenarian - Healthy	1.13096	0.905417	1.35651	1e-16	Significant
5	ADAMTS16	OID20089	Q8TE57	Cardiometabolic	Group	Centenarian - Healthy	1.37704	1.17957	1.57452	1e-16	Significant
6	AGRN	OID20786	O00468	Inflammation	Group	Centenarian - Healthy	0.899916	0.647074	1.15276	1e-16	Significant
7	ANGPTL3	OID20407	Q9Y5C1	Cardiometabolic	Group	Centenarian - Healthy	0.862333	0.672539	1.05213	1e-16	Significant
8	ANGPTL4	OID20703	Q9BY76	Inflammation	Group	Centenarian - Healthy	0.817271	0.607771	1.02677	1e-16	Significant
9	BTN2A1	OID20713	Q7KYR7	Inflammation	Group	Centenarian - Healthy	0.862978	0.66574	1.06022	1e-16	Significant
10	BTN3A2	OID20540	P78410	Inflammation	Group	Centenarian - Healthy	1.09485	0.880548	1.30915	1e-16	Significant
11	C1QA	OID20654	P02745	Inflammation	Group	Centenarian - Healthy	0.434797	0.329309	0.540284	1e-16	Significant
12	CCDC80	OID20226	Q76M96	Cardiometabolic	Group	Centenarian - Healthy	1.95181	1.72101	2.18261	1e-16	Significant
13	CCL11	OID20668	P51671	Inflammation	Group	Centenarian - Healthy	0.784176	0.613634	0.954717	1e-16	Significant
14	CCL14	OID20401	Q16627	Cardiometabolic	Group	Centenarian - Healthy	1.02812	0.797846	1.25839	1e-16	Significant
15	CCL15	OID20328	Q16663	Cardiometabolic	Group	Centenarian - Healthy	1.08132	0.823805	1.33884	1e-16	Significant
16	CCL25	OID20674	O15444	Inflammation	Group	Centenarian - Healthy	0.790028	0.56911	1.01094	1e-16	Significant
17	CCL27	OID20121	Q9Y4X3	Cardiometabolic	Group	Centenarian - Healthy	1.9322	1.66716	2.19725	1e-16	Significant
18	CCL3	OID20610	P10147	Inflammation	Group	Centenarian - Healthy	1.72164	1.40028	2.04301	1e-16	Significant
19	CCL7	OID20523	P80098	Inflammation	Group	Centenarian - Healthy	1.50698	1.1446	1.86936	1e-16	Significant
20	CCN3	OID20299	P48745	Cardiometabolic	Group	Centenarian - Healthy	1.77066	1.51767	2.02364	1e-16	Significant
21	CD276	OID20680	Q5ZPR3	Inflammation	Group	Centenarian - Healthy	0.885905	0.671495	1.10032	1e-16	Significant
22	CD4	OID20584	P01730	Inflammation	Group	Centenarian - Healthy	0.850562	0.661612	1.03951	1e-16	Significant
23	CD46	OID20380	P15529	Cardiometabolic	Group	Centenarian - Healthy	0.666052	0.505751	0.826353	1e-16	Significant
24	CD59	OID20339	P13987	Cardiometabolic	Group	Centenarian - Healthy	0.888957	0.692104	1.08581	1e-16	Significant
25	CD79B	OID20635	P40259	Inflammation	Group	Centenarian - Healthy	1.1702	0.877684	1.46271	1e-16	Significant
26	CD83	OID20565	Q01151	Inflammation	Group	Centenarian - Healthy	0.854638	0.638829	1.07045	1e-16	Significant
27	CDH2	OID20170	P19022	Cardiometabolic	Group	Centenarian - Healthy	0.855316	0.687781	1.02285	1e-16	Significant
28	CDSN	OID20667	Q15517	Inflammation	Group	Centenarian - Healthy	1.04455	0.779918	1.30918	1e-16	Significant
29	CHI3L1	OID20399	P36222	Cardiometabolic	Group	Centenarian - Healthy	2.95832	2.55479	3.36184	1e-16	Significant
30	CHRDL1	OID20771	Q9BU40	Inflammation	Group	Centenarian - Healthy	0.762038	0.568074	0.956001	1e-16	Significant
31	CKAP4	OID20617	Q07065	Inflammation	Group	Centenarian - Healthy	1.19845	0.995642	1.40126	1e-16	Significant
32	CLEC5A	OID20165	Q9NY25	Cardiometabolic	Group	Centenarian - Healthy	1.01155	0.811557	1.21155	1e-16	Significant
33	CNDP1	OID20347	Q96KN2	Cardiometabolic	Group	Centenarian - Healthy	-1.13743	-1.41678	-0.858071	1e-16	Significant
34	COL18A1	OID20332	P39060	Cardiometabolic	Group	Centenarian - Healthy	0.673721	0.550584	0.796857	1e-16	Significant
35	COL6A3	OID20292	P12111	Cardiometabolic	Group	Centenarian - Healthy	1.52206	1.28142	1.7627	1e-16	Significant
36	COL9A1	OID20550	P20849	Inflammation	Group	Centenarian - Healthy	1.31041	0.974815	1.646	1e-16	Significant
37	COLEC12	OID20738	Q5KU26	Inflammation	Group	Centenarian - Healthy	1.20629	1.01681	1.39576	1e-16	Significant
38	CST3	OID20400	P01034	Cardiometabolic	Group	Centenarian - Healthy	1.25508	1.06776	1.44239	1e-16	Significant
39	CSTB	OID20294	P04080	Cardiometabolic	Group	Centenarian - Healthy	1.28699	1.02377	1.55021	1e-16	Significant
40	CTSB	OID20276	P07858	Cardiometabolic	Group	Centenarian - Healthy	1.64267	1.32141	1.96392	1e-16	Significant
41	CTSL	OID20228	P07711	Cardiometabolic	Group	Centenarian - Healthy	0.779948	0.591501	0.968395	1e-16	Significant
42	CTSZ	OID20365	Q9UBR2	Cardiometabolic	Group	Centenarian - Healthy	0.685164	0.511615	0.858713	1e-16	Significant
43	CXCL10	OID20697	P02778	Inflammation	Group	Centenarian - Healthy	1.66165	1.27877	2.04453	1e-16	Significant
44	CXCL16	OID20282	Q9H2A7	Cardiometabolic	Group	Centenarian - Healthy	0.591566	0.436827	0.746304	1e-16	Significant
45	CXCL17	OID20622	Q6UXB2	Inflammation	Group	Centenarian - Healthy	1.60356	1.33295	1.87418	1e-16	Significant
46	CXCL8	OID20631	P10145	Inflammation	Group	Centenarian - Healthy	1.32858	1.02172	1.63544	1e-16	Significant
47	CXCL8	OID20153	P10145	Cardiometabolic	Group	Centenarian - Healthy	1.35235	1.03902	1.66568	1e-16	Significant
48	CXCL9	OID20675	Q07325	Inflammation	Group	Centenarian - Healthy	2.84781	2.48378	3.21183	1e-16	Significant
49	DCN	OID20106	P07585	Cardiometabolic	Group	Centenarian - Healthy	1.45603	1.26323	1.64883	1e-16	Significant
50	DEFA1_DEFA1B	OID20344	P59665	Cardiometabolic	Group	Centenarian - Healthy	1.40911	1.05024	1.76798	1e-16	Significant
51	DKK3	OID20264	Q9UBP4	Cardiometabolic	Group	Centenarian - Healthy	0.935376	0.737597	1.13315	1e-16	Significant
52	DPT	OID20278	Q07507	Cardiometabolic	Group	Centenarian - Healthy	0.954607	0.815758	1.09346	1e-16	Significant
53	EDIL3	OID20081	O43854	Cardiometabolic	Group	Centenarian - Healthy	1.21271	0.98402	1.4414	1e-16	Significant
54	EFEMP1	OID20414	Q12805	Cardiometabolic	Group	Centenarian - Healthy	1.38705	1.1894	1.58471	1e-16	Significant
55	EGFR	OID20319	P00533	Cardiometabolic	Group	Centenarian - Healthy	-0.533781	-0.648441	-0.419121	1e-16	Significant
56	ENPP5	OID20736	Q9UJA9	Inflammation	Group	Centenarian - Healthy	-0.825203	-1.0495	-0.600907	1e-16	Significant
57	EPHB4	OID20242	P54760	Cardiometabolic	Group	Centenarian - Healthy	0.722102	0.5469	0.897303	1e-16	Significant
58	ESAM	OID20270	Q96AP7	Cardiometabolic	Group	Centenarian - Healthy	0.923305	0.706157	1.14045	1e-16	Significant
59	FABP4	OID20245	P15090	Cardiometabolic	Group	Centenarian - Healthy	1.38679	1.00269	1.7709	1e-16	Significant
60	FAM3C	OID20233	Q92520	Cardiometabolic	Group	Centenarian - Healthy	0.952095	0.747212	1.15698	1e-16	Significant
61	FAS	OID20316	P25445	Cardiometabolic	Group	Centenarian - Healthy	0.7599	0.601932	0.917868	1e-16	Significant
62	FGF5	OID20490	P12034	Inflammation	Group	Centenarian - Healthy	0.960064	0.752642	1.16749	1e-16	Significant
63	FST	OID20770	P19883	Inflammation	Group	Centenarian - Healthy	0.882303	0.638052	1.12655	1e-16	Significant
64	FSTL3	OID20782	O95633	Inflammation	Group	Centenarian - Healthy	1.34993	1.12415	1.5757	1e-16	Significant
65	GDF15	OID20251	Q99988	Cardiometabolic	Group	Centenarian - Healthy	2.35205	2.10959	2.59451	1e-16	Significant
66	HSPG2	OID20383	P98160	Cardiometabolic	Group	Centenarian - Healthy	1.09173	0.887263	1.29621	1e-16	Significant
67	IGFBP1	OID20246	P08833	Cardiometabolic	Group	Centenarian - Healthy	2.4586	2.01396	2.90324	1e-16	Significant
68	IGFBP2	OID20325	P18065	Cardiometabolic	Group	Centenarian - Healthy	1.89083	1.6491	2.13257	1e-16	Significant
69	IGFBP6	OID20413	P24592	Cardiometabolic	Group	Centenarian - Healthy	0.981266	0.74747	1.21506	1e-16	Significant
70	IGFBP7	OID20236	Q16270	Cardiometabolic	Group	Centenarian - Healthy	0.834995	0.676173	0.993816	1e-16	Significant
71	IGFBPL1	OID20155	Q8WX77	Cardiometabolic	Group	Centenarian - Healthy	1.41361	1.21975	1.60746	1e-16	Significant
72	IGSF8	OID20167	Q969P0	Cardiometabolic	Group	Centenarian - Healthy	0.92646	0.69151	1.16141	1e-16	Significant
73	IL15RA	OID20498	Q13261	Inflammation	Group	Centenarian - Healthy	0.850445	0.619237	1.08165	1e-16	Significant
74	IL18BP	OID20348	O95998	Cardiometabolic	Group	Centenarian - Healthy	0.976321	0.776147	1.17649	1e-16	Significant
75	IL2RA	OID20267	P01589	Cardiometabolic	Group	Centenarian - Healthy	0.915369	0.689665	1.14107	1e-16	Significant
76	IL4R	OID20576	P24394	Inflammation	Group	Centenarian - Healthy	1.14919	0.895003	1.40338	1e-16	Significant
77	IL6	OID20563	P05231	Inflammation	Group	Centenarian - Healthy	2.61012	2.12527	3.09496	1e-16	Significant
78	IL6	OID20101	P05231	Cardiometabolic	Group	Centenarian - Healthy	2.54722	2.0648	3.02965	1e-16	Significant
79	ITIH3	OID20352	Q06033	Cardiometabolic	Group	Centenarian - Healthy	0.934305	0.729214	1.1394	1e-16	Significant
80	KIT	OID20370	P10721	Cardiometabolic	Group	Centenarian - Healthy	-0.621998	-0.783542	-0.460454	1e-16	Significant
81	KLRD1	OID20632	Q13241	Inflammation	Group	Centenarian - Healthy	0.935831	0.69525	1.17641	1e-16	Significant
82	KRT19	OID20596	P08727	Inflammation	Group	Centenarian - Healthy	1.64167	1.23699	2.04634	1e-16	Significant
83	LAIR1	OID20737	Q6GTX8	Inflammation	Group	Centenarian - Healthy	1.54689	1.26056	1.83322	1e-16	Significant
84	LAMP3	OID20638	Q9UQV4	Inflammation	Group	Centenarian - Healthy	1.10489	0.823247	1.38653	1e-16	Significant
85	LCN2	OID20392	P80188	Cardiometabolic	Group	Centenarian - Healthy	1.16636	0.908021	1.4247	1e-16	Significant
86	LGALS1	OID20154	P09382	Cardiometabolic	Group	Centenarian - Healthy	1.01995	0.841255	1.19865	1e-16	Significant
87	LGALS9	OID20781	O00182	Inflammation	Group	Centenarian - Healthy	1.05602	0.851502	1.26054	1e-16	Significant
88	LILRB4	OID20429	Q8NHJ6	Inflammation	Group	Centenarian - Healthy	1.4593	1.19476	1.72385	1e-16	Significant
89	LRP11	OID20185	Q86VZ4	Cardiometabolic	Group	Centenarian - Healthy	0.84186	0.605766	1.07795	1e-16	Significant
90	LTBP2	OID20254	Q14767	Cardiometabolic	Group	Centenarian - Healthy	1.89432	1.66585	2.12279	1e-16	Significant
91	LTBR	OID20768	P36941	Inflammation	Group	Centenarian - Healthy	0.833559	0.606691	1.06043	1e-16	Significant
92	LY6D	OID20708	Q14210	Inflammation	Group	Centenarian - Healthy	1.299	1.01434	1.58366	1e-16	Significant
93	MAPK9	OID20557	P45984	Inflammation	Group	Centenarian - Healthy	0.647516	0.476732	0.818299	1e-16	Significant
94	MLN	OID20541	P12872	Inflammation	Group	Centenarian - Healthy	2.11112	1.69219	2.53006	1e-16	Significant
95	MMP7	OID20087	P09237	Cardiometabolic	Group	Centenarian - Healthy	0.814552	0.696324	0.932779	1e-16	Significant
96	NECTIN2	OID20222	Q92692	Cardiometabolic	Group	Centenarian - Healthy	0.984917	0.75171	1.21812	1e-16	Significant
97	NOTCH3	OID20253	Q9UM47	Cardiometabolic	Group	Centenarian - Healthy	1.03355	0.830798	1.2363	1e-16	Significant
98	NPDC1	OID20205	Q9NQX5	Cardiometabolic	Group	Centenarian - Healthy	1.29137	1.03478	1.54796	1e-16	Significant
99	NPPB	OID20049	P16860	Cardiometabolic	Group	Centenarian - Healthy	4.49439	3.78529	5.20349	1e-16	Significant
100	NT-proBNP	OID20125	NTproBNP	Cardiometabolic	Group	Centenarian - Healthy	4.40384	3.73482	5.07287	1e-16	Significant
101	PAG1	OID20108	Q9NWQ8	Cardiometabolic	Group	Centenarian - Healthy	1.08973	0.794581	1.38488	1e-16	Significant
102	PDGFRA	OID20133	P16234	Cardiometabolic	Group	Centenarian - Healthy	0.670893	0.494918	0.846868	1e-16	Significant
103	PGF	OID20673	P49763	Inflammation	Group	Centenarian - Healthy	1.075	0.906121	1.24388	1e-16	Significant
104	PI3	OID20326	P19957	Cardiometabolic	Group	Centenarian - Healthy	1.55546	1.19587	1.91504	1e-16	Significant
105	PILRB	OID20197	Q9UKJ0	Cardiometabolic	Group	Centenarian - Healthy	1.17488	0.908151	1.4416	1e-16	Significant
106	PLAUR	OID20764	Q03405	Inflammation	Group	Centenarian - Healthy	1.18574	0.981454	1.39003	1e-16	Significant
107	PRELP	OID20766	P51888	Inflammation	Group	Centenarian - Healthy	1.00003	0.837819	1.16224	1e-16	Significant
108	PTGDS	OID20408	P41222	Cardiometabolic	Group	Centenarian - Healthy	1.10787	0.861431	1.35431	1e-16	Significant
109	PTN	OID20083	P21246	Cardiometabolic	Group	Centenarian - Healthy	2.75598	2.24671	3.26524	1e-16	Significant
110	REG1A	OID20415	P05451	Cardiometabolic	Group	Centenarian - Healthy	1.28455	0.932065	1.63703	1e-16	Significant
111	REG3A	OID20258	Q06141	Cardiometabolic	Group	Centenarian - Healthy	2.06354	1.67558	2.45151	1e-16	Significant
112	RNASET2	OID20321	O00584	Cardiometabolic	Group	Centenarian - Healthy	0.747841	0.592069	0.903614	1e-16	Significant
113	ROR1	OID20224	Q01973	Cardiometabolic	Group	Centenarian - Healthy	0.888883	0.694051	1.08371	1e-16	Significant
114	SCGB1A1	OID20688	P11684	Inflammation	Group	Centenarian - Healthy	1.60563	1.3228	1.88846	1e-16	Significant
115	SERPINA11	OID20281	Q86U17	Cardiometabolic	Group	Centenarian - Healthy	0.772741	0.574959	0.970523	1e-16	Significant
116	SIGLEC1	OID20690	Q9BZZ2	Inflammation	Group	Centenarian - Healthy	0.951119	0.690791	1.21145	1e-16	Significant
117	SLC39A5	OID20539	Q6ZMH5	Inflammation	Group	Centenarian - Healthy	1.13587	0.896122	1.37562	1e-16	Significant
118	SMOC2	OID20730	Q9H3U7	Inflammation	Group	Centenarian - Healthy	1.19959	0.96024	1.43894	1e-16	Significant
119	SPINK4	OID20509	O60575	Inflammation	Group	Centenarian - Healthy	1.74234	1.30893	2.17576	1e-16	Significant
120	SPINT2	OID20720	O43291	Inflammation	Group	Centenarian - Healthy	0.743119	0.543471	0.942767	1e-16	Significant
121	SPON1	OID20759	Q9HCB6	Inflammation	Group	Centenarian - Healthy	1.02154	0.757791	1.28529	1e-16	Significant
122	SPON2	OID20221	Q9BUD6	Cardiometabolic	Group	Centenarian - Healthy	1.28631	1.11425	1.45837	1e-16	Significant
123	SPP1	OID20322	P10451	Cardiometabolic	Group	Centenarian - Healthy	1.48736	1.25662	1.71809	1e-16	Significant
124	TFF2	OID20787	Q03403	Inflammation	Group	Centenarian - Healthy	1.35074	0.981699	1.71978	1e-16	Significant
125	TFF3	OID20371	Q07654	Cardiometabolic	Group	Centenarian - Healthy	1.39503	1.08853	1.70154	1e-16	Significant
126	TGFA	OID20600	P01135	Inflammation	Group	Centenarian - Healthy	0.833395	0.640104	1.02669	1e-16	Significant
127	TGFB1	OID20621	P01137	Inflammation	Group	Centenarian - Healthy	0.912497	0.734949	1.09004	1e-16	Significant
128	TIMP1	OID20418	P01033	Cardiometabolic	Group	Centenarian - Healthy	1.19104	1.01202	1.37006	1e-16	Significant
129	TNF	OID20473	P01375	Inflammation	Group	Centenarian - Healthy	1.0464	0.826627	1.26618	1e-16	Significant
130	TNFRSF11A	OID20646	Q9Y6Q6	Inflammation	Group	Centenarian - Healthy	1.64116	1.36247	1.91986	1e-16	Significant
131	TNFRSF11B	OID20735	O00300	Inflammation	Group	Centenarian - Healthy	1.28872	1.05569	1.52175	1e-16	Significant
132	TNFRSF14	OID20783	Q92956	Inflammation	Group	Centenarian - Healthy	1.1205	0.892853	1.34814	1e-16	Significant
133	TNFRSF4	OID20653	P43489	Inflammation	Group	Centenarian - Healthy	1.07791	0.836656	1.31917	1e-16	Significant
134	TNFSF13	OID20733	O75888	Inflammation	Group	Centenarian - Healthy	1.0359	0.807626	1.26418	1e-16	Significant
135	TREM2	OID20731	Q9NZC2	Inflammation	Group	Centenarian - Healthy	1.78893	1.45743	2.12043	1e-16	Significant
136	UMOD	OID20237	P07911	Cardiometabolic	Group	Centenarian - Healthy	-1.3168	-1.61192	-1.02168	1e-16	Significant
137	VCAM1	OID20396	P19320	Cardiometabolic	Group	Centenarian - Healthy	0.707398	0.550548	0.864249	1e-16	Significant
138	VEGFA	OID20650	P15692	Inflammation	Group	Centenarian - Healthy	0.992716	0.741052	1.24438	1e-16	Significant
139	WNT9A	OID20460	O14904	Inflammation	Group	Centenarian - Healthy	1.60274	1.38717	1.81832	1e-16	Significant
140	XG	OID20259	P55808	Cardiometabolic	Group	Centenarian - Healthy	1.48202	1.19743	1.7666	1e-16	Significant
141	IL12RB1	OID20486	P42701	Inflammation	Group	Centenarian - Healthy	0.971862	0.697649	1.24608	8.54872e-15	Significant
142	IL19	OID20158	Q9UHD0	Cardiometabolic	Group	Centenarian - Healthy	1.41864	1.0172	1.82008	1.79856e-14	Significant
143	SEMA3F	OID20186	Q13275	Cardiometabolic	Group	Centenarian - Healthy	0.539143	0.386332	0.691954	2.38698e-14	Significant
144	RETN	OID20327	Q9HD89	Cardiometabolic	Group	Centenarian - Healthy	0.846322	0.604994	1.08765	4.94049e-14	Significant
145	CD40	OID20724	P25942	Inflammation	Group	Centenarian - Healthy	0.830576	0.593578	1.06757	5.27356e-14	Significant
146	IL10RB	OID20696	Q08334	Inflammation	Group	Centenarian - Healthy	0.726272	0.51876	0.933785	5.9841e-14	Significant
147	F2R	OID20691	P25116	Inflammation	Group	Centenarian - Healthy	1.09306	0.780202	1.40591	6.9833e-14	Significant
148	HYOU1	OID20300	Q9Y4L1	Cardiometabolic	Group	Centenarian - Healthy	0.4478	0.319312	0.576288	8.55982e-14	Significant
149	ISM1	OID20538	B1AKI9	Inflammation	Group	Centenarian - Healthy	0.58019	0.409811	0.750568	3.58713e-13	Significant
150	MCFD2	OID20171	Q8NI22	Cardiometabolic	Group	Centenarian - Healthy	0.768002	0.542137	0.993867	3.88356e-13	Significant
151	BSG	OID20626	P35613	Inflammation	Group	Centenarian - Healthy	0.458917	0.323675	0.59416	4.33875e-13	Significant
152	MFAP5	OID20239	Q13361	Cardiometabolic	Group	Centenarian - Healthy	0.898916	0.632218	1.16561	6.1473e-13	Significant
153	OSMR	OID20356	Q99650	Cardiometabolic	Group	Centenarian - Healthy	0.43364	0.304499	0.562781	7.40408e-13	Significant
154	ALCAM	OID20273	Q13740	Cardiometabolic	Group	Centenarian - Healthy	0.446434	0.31338	0.579489	7.69385e-13	Significant
155	GPNMB	OID20173	Q14956	Cardiometabolic	Group	Centenarian - Healthy	0.530164	0.371895	0.688433	8.34999e-13	Significant
156	REG1B	OID20266	P48304	Cardiometabolic	Group	Centenarian - Healthy	1.17615	0.824654	1.52765	8.81406e-13	Significant
157	SERPINB8	OID20630	P50452	Inflammation	Group	Centenarian - Healthy	0.810717	0.568342	1.05309	8.97393e-13	Significant
158	DLK1	OID20295	P80370	Cardiometabolic	Group	Centenarian - Healthy	0.989138	0.690583	1.28769	1.42031e-12	Significant
159	COMP	OID20405	P49747	Cardiometabolic	Group	Centenarian - Healthy	0.751669	0.524097	0.979241	1.63991e-12	Significant
160	CA3	OID20271	P07451	Cardiometabolic	Group	Centenarian - Healthy	0.882803	0.614846	1.15076	1.84863e-12	Significant
161	LGALS3	OID20284	P17931	Cardiometabolic	Group	Centenarian - Healthy	0.56041	0.389825	0.730996	2.10842e-12	Significant
162	CCL18	OID20395	P55774	Cardiometabolic	Group	Centenarian - Healthy	1.05148	0.729187	1.37377	2.90112e-12	Significant
163	TNC	OID20359	P24821	Cardiometabolic	Group	Centenarian - Healthy	0.79496	0.549373	1.04055	4.13658e-12	Significant
164	RARRES2	OID20373	Q99969	Cardiometabolic	Group	Centenarian - Healthy	0.956193	0.65955	1.25284	4.99156e-12	Significant
165	CCL13	OID20655	Q99616	Inflammation	Group	Centenarian - Healthy	1.09111	0.752524	1.42969	5.04718e-12	Significant
166	TNFRSF13B	OID20702	O14836	Inflammation	Group	Centenarian - Healthy	0.765005	0.527013	1.003	5.64604e-12	Significant
167	MERTK	OID20657	Q12866	Inflammation	Group	Centenarian - Healthy	0.5119	0.351884	0.671916	6.97264e-12	Significant
168	SCGB3A2	OID20723	Q96PL1	Inflammation	Group	Centenarian - Healthy	1.36998	0.938241	1.80172	9.93416e-12	Significant
169	MB	OID20263	P02144	Cardiometabolic	Group	Centenarian - Healthy	0.929991	0.636428	1.22355	1.06658e-11	Significant
170	CGREF1	OID20152	Q99674	Cardiometabolic	Group	Centenarian - Healthy	0.857241	0.582888	1.13159	1.91882e-11	Significant
171	ADAMTS13	OID20249	Q76LX8	Cardiometabolic	Group	Centenarian - Healthy	-0.426443	-0.563627	-0.289259	2.38158e-11	Significant
172	IL17A	OID20469	Q16552	Inflammation	Group	Centenarian - Healthy	1.67093	1.13316	2.20871	2.42778e-11	Significant
173	LRRN1	OID20438	Q6UXK5	Inflammation	Group	Centenarian - Healthy	-0.718543	-0.949867	-0.487219	2.45742e-11	Significant
174	CCL16	OID20334	O15467	Cardiometabolic	Group	Centenarian - Healthy	0.921971	0.625128	1.21881	2.46737e-11	Significant
175	GAL	OID20727	P22466	Inflammation	Group	Centenarian - Healthy	-1.19931	-1.58609	-0.812536	2.64361e-11	Significant
176	IL16	OID20633	Q14005	Inflammation	Group	Centenarian - Healthy	0.815834	0.550348	1.08132	3.83715e-11	Significant
177	SCARF1	OID20297	Q14162	Cardiometabolic	Group	Centenarian - Healthy	0.745097	0.502276	0.987917	4.07353e-11	Significant
178	LGALS4	OID20748	P56470	Inflammation	Group	Centenarian - Healthy	0.870491	0.584763	1.15622	5.45629e-11	Significant
179	CXADR	OID20561	P78310	Inflammation	Group	Centenarian - Healthy	0.852864	0.572194	1.13353	6.06056e-11	Significant
180	TNFRSF10C	OID20265	O14798	Cardiometabolic	Group	Centenarian - Healthy	0.768617	0.515103	1.02213	6.63473e-11	Significant
181	IL11	OID20455	P20809	Inflammation	Group	Centenarian - Healthy	1.39972	0.937912	1.86152	6.71242e-11	Significant
182	CTSD	OID20358	P07339	Cardiometabolic	Group	Centenarian - Healthy	0.731209	0.489939	0.972479	6.74006e-11	Significant
183	CLSTN2	OID20664	Q9H4D0	Inflammation	Group	Centenarian - Healthy	0.717553	0.48064	0.954466	6.91224e-11	Significant
184	ACE2	OID20105	Q9BYF1	Cardiometabolic	Group	Centenarian - Healthy	0.969488	0.64916	1.28982	7.11852e-11	Significant
185	NFASC	OID20634	O94856	Inflammation	Group	Centenarian - Healthy	0.428767	0.286636	0.570898	8.10948e-11	Significant
186	CHIT1	OID20312	Q13231	Cardiometabolic	Group	Centenarian - Healthy	2.47989	1.65708	3.3027	8.41284e-11	Significant
187	TIMD4	OID20375	Q96H15	Cardiometabolic	Group	Centenarian - Healthy	0.728276	0.48656	0.969992	8.52366e-11	Significant
188	ADGRE5	OID20260	P48960	Cardiometabolic	Group	Centenarian - Healthy	0.491053	0.327395	0.654712	1.00492e-10	Significant
189	KLRB1	OID20629	Q12918	Inflammation	Group	Centenarian - Healthy	0.675221	0.449952	0.90049	1.04652e-10	Significant
190	REG4	OID20784	Q9BYZ8	Inflammation	Group	Centenarian - Healthy	0.885707	0.588919	1.18249	1.24338e-10	Significant
191	EGLN1	OID20572	Q9GZT9	Inflammation	Group	Centenarian - Healthy	0.881071	0.584702	1.17744	1.44488e-10	Significant
192	S100A11	OID20130	P31949	Cardiometabolic	Group	Centenarian - Healthy	0.504359	0.334566	0.674151	1.49188e-10	Significant
193	TFPI	OID20388	P10646	Cardiometabolic	Group	Centenarian - Healthy	0.518781	0.344012	0.69355	1.53296e-10	Significant
194	ZBTB17	OID20082	Q13105	Cardiometabolic	Group	Centenarian - Healthy	0.658509	0.436046	0.880971	1.70895e-10	Significant
195	LSP1	OID20530	P33241	Inflammation	Group	Centenarian - Healthy	0.63239	0.418739	0.846041	1.71267e-10	Significant
196	CRIM1	OID20701	Q9NZV1	Inflammation	Group	Centenarian - Healthy	0.545947	0.361448	0.730446	1.73168e-10	Significant
197	CLEC4D	OID20609	Q8WXI8	Inflammation	Group	Centenarian - Healthy	1.0966	0.72485	1.46834	1.95383e-10	Significant
198	CLC	OID20126	Q05315	Cardiometabolic	Group	Centenarian - Healthy	1.09906	0.725709	1.47241	2.11525e-10	Significant
199	CDH1	OID20353	P12830	Cardiometabolic	Group	Centenarian - Healthy	0.568752	0.374644	0.76286	2.52918e-10	Significant
200	SCRN1	OID20542	Q12765	Inflammation	Group	Centenarian - Healthy	0.779709	0.51321	1.04621	2.67577e-10	Significant
201	CXCL14	OID20458	O95715	Inflammation	Group	Centenarian - Healthy	0.651541	0.428294	0.874789	2.94147e-10	Significant
202	IL17C	OID20477	Q9P0M4	Inflammation	Group	Centenarian - Healthy	1.32698	0.865621	1.78835	5.08402e-10	Significant
203	CD55	OID20377	P08174	Cardiometabolic	Group	Centenarian - Healthy	0.516141	0.336432	0.695851	5.36252e-10	Significant
204	FABP1	OID20778	P07148	Inflammation	Group	Centenarian - Healthy	1.50009	0.976748	2.02344	5.77386e-10	Significant
205	IFNGR1	OID20678	P15260	Inflammation	Group	Centenarian - Healthy	0.47975	0.312274	0.647226	5.90618e-10	Significant
206	EPHA1	OID20677	P21709	Inflammation	Group	Centenarian - Healthy	0.501212	0.326009	0.676416	6.20617e-10	Significant
207	MSTN	OID20115	O14793	Cardiometabolic	Group	Centenarian - Healthy	-1.09994	-1.48469	-0.715193	6.35745e-10	Significant
208	SIRPB1	OID20739	O00241	Inflammation	Group	Centenarian - Healthy	0.878559	0.569781	1.18734	7.56937e-10	Significant
209	ANGPTL1	OID20211	O95841	Cardiometabolic	Group	Centenarian - Healthy	0.476081	0.308197	0.643965	8.55009e-10	Significant
210	GPR37	OID20095	O15354	Cardiometabolic	Group	Centenarian - Healthy	1.16739	0.755298	1.57947	8.87538e-10	Significant
211	SIRPA	OID20304	P78324	Cardiometabolic	Group	Centenarian - Healthy	0.509145	0.328109	0.690181	1.15255e-09	Significant
212	B4GALT1	OID20780	P15291	Inflammation	Group	Centenarian - Healthy	0.460074	0.296443	0.623705	1.16339e-09	Significant
213	THBS4	OID20368	P35443	Cardiometabolic	Group	Centenarian - Healthy	0.750353	0.482954	1.01775	1.24857e-09	Significant
214	IL17RB	OID20585	Q9NRM6	Inflammation	Group	Centenarian - Healthy	0.647534	0.416672	0.878397	1.26876e-09	Significant
215	IGFBP3	OID20398	P17936	Cardiometabolic	Group	Centenarian - Healthy	-0.613433	-0.834604	-0.392262	1.88673e-09	Significant
216	CD70	OID20599	P32970	Inflammation	Group	Centenarian - Healthy	0.717116	0.457453	0.976778	2.1914e-09	Significant
217	PLIN3	OID20143	O60664	Cardiometabolic	Group	Centenarian - Healthy	0.6991	0.445784	0.952416	2.24528e-09	Significant
218	CLEC1A	OID20099	Q8NC01	Cardiometabolic	Group	Centenarian - Healthy	0.675322	0.429759	0.920886	2.53714e-09	Significant
219	MZB1	OID20732	Q8WU39	Inflammation	Group	Centenarian - Healthy	0.898983	0.571652	1.22631	2.65772e-09	Significant
220	CEACAM8	OID20102	P31997	Cardiometabolic	Group	Centenarian - Healthy	0.860712	0.54642	1.175	2.93242e-09	Significant
221	JCHAIN	OID20494	P01591	Inflammation	Group	Centenarian - Healthy	0.582717	0.369662	0.795773	3.06518e-09	Significant
222	TGFBR3	OID20255	Q03167	Cardiometabolic	Group	Centenarian - Healthy	0.508848	0.322452	0.695244	3.2683e-09	Significant
223	DCTPP1	OID20148	Q9H773	Cardiometabolic	Group	Centenarian - Healthy	0.580309	0.367568	0.793049	3.35751e-09	Significant
224	CD163	OID20360	Q86VB7	Cardiometabolic	Group	Centenarian - Healthy	0.669422	0.42316	0.915685	3.77912e-09	Significant
225	SSC4D	OID20182	Q8WTU2	Cardiometabolic	Group	Centenarian - Healthy	-1.54405	-2.11817	-0.969931	5.41805e-09	Significant
226	PLXNB2	OID20317	O15031	Cardiometabolic	Group	Centenarian - Healthy	0.370559	0.232508	0.508609	5.77941e-09	Significant
227	VEGFD	OID20662	O43915	Inflammation	Group	Centenarian - Healthy	0.512364	0.321095	0.703632	6.185e-09	Significant
228	PRSS8	OID20763	Q16651	Inflammation	Group	Centenarian - Healthy	0.664791	0.414333	0.91525	8.3705e-09	Significant
229	CCL4	OID20695	P13236	Inflammation	Group	Centenarian - Healthy	0.902303	0.560952	1.24366	9.5819e-09	Significant
230	S100P	OID20103	P25815	Cardiometabolic	Group	Centenarian - Healthy	0.727776	0.45154	1.00401	1.06637e-08	Significant
231	ST6GAL1	OID20302	P15907	Cardiometabolic	Group	Centenarian - Healthy	0.529184	0.326816	0.731553	1.357e-08	Significant
232	PLA2G2A	OID20274	P14555	Cardiometabolic	Group	Centenarian - Healthy	1.02864	0.634973	1.42232	1.39061e-08	Significant
233	TINAGL1	OID20180	Q9GZM7	Cardiometabolic	Group	Centenarian - Healthy	0.382448	0.235949	0.528948	1.43146e-08	Significant
234	SIGLEC7	OID20190	Q9Y286	Cardiometabolic	Group	Centenarian - Healthy	0.416971	0.255778	0.578163	1.91261e-08	Significant
235	CSF1	OID20719	P09603	Inflammation	Group	Centenarian - Healthy	0.555228	0.339179	0.771276	2.34666e-08	Significant
236	SORT1	OID20213	Q99523	Cardiometabolic	Group	Centenarian - Healthy	0.462967	0.282507	0.643428	2.47616e-08	Significant
237	IL6ST	OID20147	P40189	Cardiometabolic	Group	Centenarian - Healthy	0.252045	0.153749	0.35034	2.51604e-08	Significant
238	IL12B	OID20666	P29460	Inflammation	Group	Centenarian - Healthy	0.760576	0.46361	1.05754	2.60883e-08	Significant
239	CCL23	OID20693	P55773	Inflammation	Group	Centenarian - Healthy	0.627036	0.381709	0.872364	2.77932e-08	Significant
240	SULT2A1	OID20508	Q06520	Inflammation	Group	Centenarian - Healthy	0.649122	0.393783	0.904462	3.27876e-08	Significant
241	CCL20	OID20671	P78556	Inflammation	Group	Centenarian - Healthy	1.27972	0.775759	1.78368	3.39368e-08	Significant
242	OLR1	OID20183	P78380	Cardiometabolic	Group	Centenarian - Healthy	0.631402	0.382138	0.880666	3.65858e-08	Significant
243	CDON	OID20754	Q4KMG0	Inflammation	Group	Centenarian - Healthy	-0.579933	-0.808947	-0.350919	3.69202e-08	Significant
244	SIGLEC10	OID20537	Q96LC7	Inflammation	Group	Centenarian - Healthy	0.565279	0.341963	0.788595	3.73684e-08	Significant
245	CANT1	OID20181	Q8WVQ1	Cardiometabolic	Group	Centenarian - Healthy	0.304784	0.183675	0.425894	4.45568e-08	Significant
246	CD160	OID20647	O95971	Inflammation	Group	Centenarian - Healthy	0.731009	0.440497	1.02152	4.47257e-08	Significant
247	VWF	OID20256	P04275	Cardiometabolic	Group	Centenarian - Healthy	0.933247	0.561327	1.30517	4.86304e-08	Significant
248	CRTAC1	OID20279	Q9NQ79	Cardiometabolic	Group	Centenarian - Healthy	0.432666	0.259839	0.605492	5.21143e-08	Significant
249	CD93	OID20397	Q9NPY3	Cardiometabolic	Group	Centenarian - Healthy	0.489064	0.293604	0.684524	5.29579e-08	Significant
250	SLAMF1	OID20496	Q13291	Inflammation	Group	Centenarian - Healthy	0.826686	0.496073	1.1573	5.40082e-08	Significant
251	OSCAR	OID20776	Q8IYS5	Inflammation	Group	Centenarian - Healthy	0.548898	0.329004	0.768792	5.68241e-08	Significant
252	NCR1	OID20566	O76036	Inflammation	Group	Centenarian - Healthy	0.642267	0.384383	0.900152	6.07843e-08	Significant
253	PLAT	OID20247	P00750	Cardiometabolic	Group	Centenarian - Healthy	1.1365	0.679696	1.59331	6.26858e-08	Significant
254	PCOLCE	OID20384	Q15113	Cardiometabolic	Group	Centenarian - Healthy	0.711524	0.42457	0.998478	6.92065e-08	Significant
255	IL5RA	OID20601	Q01344	Inflammation	Group	Centenarian - Healthy	0.837809	0.4993	1.17632	7.30583e-08	Significant
256	ENAH	OID20497	Q8N8S7	Inflammation	Group	Centenarian - Healthy	0.587998	0.349217	0.82678	8.46845e-08	Significant
257	LILRB2	OID20301	Q8N423	Cardiometabolic	Group	Centenarian - Healthy	0.454679	0.269525	0.639833	9.17569e-08	Significant
258	IL17F	OID20456	Q96PD4	Inflammation	Group	Centenarian - Healthy	1.00269	0.592774	1.41261	1.02724e-07	Significant
259	FGF19	OID20715	O95750	Inflammation	Group	Centenarian - Healthy	1.02254	0.599893	1.4452	1.40428e-07	Significant
260	MARCO	OID20210	Q9UEW3	Cardiometabolic	Group	Centenarian - Healthy	0.40636	0.237579	0.575142	1.61e-07	Significant
261	THBD	OID20231	P07204	Cardiometabolic	Group	Centenarian - Healthy	0.490241	0.286564	0.693919	1.62248e-07	Significant
262	CD14	OID20378	P08571	Cardiometabolic	Group	Centenarian - Healthy	0.641657	0.374404	0.90891	1.73992e-07	Significant
263	DNER	OID20712	Q8NFT8	Inflammation	Group	Centenarian - Healthy	-0.495597	-0.702712	-0.288481	1.91079e-07	Significant
264	MCAM	OID20343	P43121	Cardiometabolic	Group	Centenarian - Healthy	0.542386	0.314287	0.770485	2.27237e-07	Significant
265	CDH6	OID20157	P55285	Cardiometabolic	Group	Centenarian - Healthy	0.445417	0.257582	0.633253	2.45021e-07	Significant
266	HLA-DRA	OID20520	P01903	Inflammation	Group	Centenarian - Healthy	0.66759	0.384766	0.950414	2.77641e-07	Significant
267	CNTNAP2	OID20556	Q9UHC6	Inflammation	Group	Centenarian - Healthy	0.516074	0.297317	0.734831	2.81884e-07	Significant
268	CLEC4A	OID20573	Q9UMR7	Inflammation	Group	Centenarian - Healthy	-0.459045	-0.654103	-0.263987	3.01071e-07	Significant
269	AOC3	OID20389	Q16853	Cardiometabolic	Group	Centenarian - Healthy	0.414286	0.237986	0.590587	3.13349e-07	Significant
270	ITGA11	OID20581	Q9UKX5	Inflammation	Group	Centenarian - Healthy	-0.488417	-0.696967	-0.279867	3.43043e-07	Significant
271	CCN2	OID20709	P29279	Inflammation	Group	Centenarian - Healthy	0.699012	0.400396	0.997628	3.47475e-07	Significant
272	CCL28	OID20569	Q9NRJ3	Inflammation	Group	Centenarian - Healthy	0.861743	0.489536	1.23395	4.65063e-07	Significant
273	ESM1	OID20758	Q9NQ30	Inflammation	Group	Centenarian - Healthy	0.749297	0.421437	1.07716	6.51062e-07	Significant
274	GH1	OID20220	P01241	Cardiometabolic	Group	Centenarian - Healthy	1.88486	1.05766	2.71205	7.02773e-07	Significant
275	AHCY	OID20199	P23526	Cardiometabolic	Group	Centenarian - Healthy	0.906955	0.507447	1.30646	7.72423e-07	Significant
276	AGRP	OID20658	O00253	Inflammation	Group	Centenarian - Healthy	0.580019	0.324336	0.835702	7.86991e-07	Significant
277	F9	OID20349	P00740	Cardiometabolic	Group	Centenarian - Healthy	0.233752	0.130034	0.33747	9.28224e-07	Significant
278	IL15	OID20562	P40933	Inflammation	Group	Centenarian - Healthy	0.400724	0.222866	0.578582	9.35084e-07	Significant
279	FCAR	OID20564	P24071	Inflammation	Group	Centenarian - Healthy	0.589657	0.327515	0.851799	9.74175e-07	Significant
280	PM20D1	OID20149	Q6GTS8	Cardiometabolic	Group	Centenarian - Healthy	-2.24164	-3.24973	-1.23355	1.29553e-06	Significant
281	MILR1	OID20482	Q7Z6M3	Inflammation	Group	Centenarian - Healthy	0.681712	0.374918	0.988506	1.31866e-06	Significant
282	TNFSF13B	OID20272	Q9Y275	Cardiometabolic	Group	Centenarian - Healthy	0.395203	0.216642	0.573765	1.45281e-06	Significant
283	IL17D	OID20481	Q8TAD2	Inflammation	Group	Centenarian - Healthy	0.591255	0.323679	0.858831	1.5112e-06	Significant
284	DPP7	OID20142	Q9UHL4	Cardiometabolic	Group	Centenarian - Healthy	0.731457	0.400164	1.06275	1.54124e-06	Significant
285	NBN	OID20442	O60934	Inflammation	Group	Centenarian - Healthy	0.636947	0.348056	0.925838	1.59434e-06	Significant
286	IL1RL1	OID20250	Q01638	Cardiometabolic	Group	Centenarian - Healthy	0.703445	0.383538	1.02335	1.70081e-06	Significant
287	IL1RN	OID20700	P18510	Inflammation	Group	Centenarian - Healthy	0.71381	0.388905	1.03872	1.73709e-06	Significant
288	ERBB3	OID20705	P21860	Inflammation	Group	Centenarian - Healthy	-0.367576	-0.535111	-0.20004	1.79424e-06	Significant
289	ENTPD6	OID20100	O75354	Cardiometabolic	Group	Centenarian - Healthy	0.29215	0.158199	0.426101	2.06784e-06	Significant
290	SH2D1A	OID20514	O60880	Inflammation	Group	Centenarian - Healthy	0.83059	0.447367	1.21381	2.39842e-06	Significant
291	PREB	OID20439	Q9HCU5	Inflammation	Group	Centenarian - Healthy	0.407676	0.217534	0.597817	3.08581e-06	Significant
292	STX8	OID20531	Q9UNK0	Inflammation	Group	Centenarian - Healthy	0.629736	0.33534	0.924133	3.25608e-06	Significant
293	MMP10	OID20687	P09238	Inflammation	Group	Centenarian - Healthy	0.657943	0.350175	0.965711	3.30138e-06	Significant
294	NID1	OID20362	P14543	Cardiometabolic	Group	Centenarian - Healthy	0.426736	0.226752	0.626721	3.4442e-06	Significant
295	GZMH	OID20096	P20718	Cardiometabolic	Group	Centenarian - Healthy	0.988186	0.523973	1.4524	3.6385e-06	Significant
296	CTSC	OID20679	P53634	Inflammation	Group	Centenarian - Healthy	0.558343	0.29573	0.820956	3.74229e-06	Significant
297	IL33	OID20428	O95760	Inflammation	Group	Centenarian - Healthy	0.513509	0.269244	0.757773	4.82592e-06	Significant
298	IFNG	OID20495	P01579	Inflammation	Group	Centenarian - Healthy	1.48896	0.778958	2.19896	5.09688e-06	Significant
299	SFTPD	OID20214	P35247	Cardiometabolic	Group	Centenarian - Healthy	0.804686	0.419787	1.18959	5.45912e-06	Significant
300	CRELD2	OID20751	Q6UXH1	Inflammation	Group	Centenarian - Healthy	0.668419	0.347234	0.989604	6.03787e-06	Significant
301	ICAM1	OID20411	P05362	Cardiometabolic	Group	Centenarian - Healthy	0.326084	0.168382	0.483787	6.95159e-06	Significant
302	VSIR	OID20131	Q9H7M9	Cardiometabolic	Group	Centenarian - Healthy	0.545219	0.279491	0.810947	8.21378e-06	Significant
303	CTRC	OID20752	Q99895	Inflammation	Group	Centenarian - Healthy	-0.968288	-1.44268	-0.493899	9.17977e-06	Significant
304	PAM	OID20291	P19021	Cardiometabolic	Group	Centenarian - Healthy	0.330462	0.168364	0.49256	9.41925e-06	Significant
305	LY9	OID20670	Q9HBG7	Inflammation	Group	Centenarian - Healthy	0.368371	0.187492	0.549249	9.6259e-06	Significant
306	FCRL6	OID20529	Q6DN72	Inflammation	Group	Centenarian - Healthy	0.752528	0.382974	1.12208	9.65125e-06	Significant
307	NCF2	OID20567	P19878	Inflammation	Group	Centenarian - Healthy	0.715928	0.364338	1.06752	9.65645e-06	Significant
308	PTPRF	OID20310	P10586	Cardiometabolic	Group	Centenarian - Healthy	0.383633	0.195046	0.572219	9.85973e-06	Significant
309	CLTA	OID20118	P09496	Cardiometabolic	Group	Centenarian - Healthy	0.624172	0.316874	0.931471	1.01814e-05	Significant
310	CR2	OID20393	P20023	Cardiometabolic	Group	Centenarian - Healthy	-0.581464	-0.867951	-0.294976	1.03444e-05	Significant
311	TPSAB1	OID20642	Q15661	Inflammation	Group	Centenarian - Healthy	0.449712	0.2278	0.671624	1.06815e-05	Significant
312	REN	OID20201	P00797	Cardiometabolic	Group	Centenarian - Healthy	0.800483	0.402892	1.19807	1.22429e-05	Significant
313	PRKAB1	OID20444	Q9Y478	Inflammation	Group	Centenarian - Healthy	0.683086	0.341261	1.02491	1.42818e-05	Significant
314	GP2	OID20090	P55259	Cardiometabolic	Group	Centenarian - Healthy	1.05342	0.519456	1.58739	1.85317e-05	Significant
315	MMP1	OID20672	P03956	Inflammation	Group	Centenarian - Healthy	0.921172	0.451046	1.3913	2.12308e-05	Significant
316	PPP1R9B	OID20643	Q96SB3	Inflammation	Group	Centenarian - Healthy	0.993666	0.48642	1.50091	2.13313e-05	Significant
317	ADAM15	OID20109	Q13444	Cardiometabolic	Group	Centenarian - Healthy	0.356729	0.174304	0.539155	2.20917e-05	Significant
318	GAS6	OID20318	Q14393	Cardiometabolic	Group	Centenarian - Healthy	0.330053	0.160441	0.499666	2.43234e-05	Significant
319	MSMB	OID20275	P08118	Cardiometabolic	Group	Centenarian - Healthy	1.00341	0.487308	1.51951	2.4747e-05	Significant
320	SNX9	OID20135	Q9Y5X1	Cardiometabolic	Group	Centenarian - Healthy	0.680693	0.328753	1.03263	2.73853e-05	Significant
321	LILRA5	OID20209	A6NI73	Cardiometabolic	Group	Centenarian - Healthy	0.392353	0.188952	0.595755	2.88361e-05	Significant
322	LILRB1	OID20323	Q8NHL6	Cardiometabolic	Group	Centenarian - Healthy	0.279628	0.133362	0.425893	3.42213e-05	Significant
323	CD48	OID20692	P09326	Inflammation	Group	Centenarian - Healthy	0.397702	0.189439	0.605965	3.49648e-05	Significant
324	MICB_MICA	OID20593	Q29980_Q29983	Inflammation	Group	Centenarian - Healthy	1.74454	0.830976	2.6581	3.49691e-05	Significant
325	SSC5D	OID20351	A1L4H1	Cardiometabolic	Group	Centenarian - Healthy	0.456936	0.217323	0.69655	3.58929e-05	Significant
326	SOST	OID20204	Q9BQB4	Cardiometabolic	Group	Centenarian - Healthy	0.4669	0.221312	0.712488	3.8021e-05	Significant
327	ICAM5	OID20145	Q9UMF0	Cardiometabolic	Group	Centenarian - Healthy	0.435698	0.206451	0.664946	3.82454e-05	Significant
328	TNFSF11	OID20592	O14788	Inflammation	Group	Centenarian - Healthy	-0.720983	-1.10087	-0.341093	3.92742e-05	Significant
329	EPO	OID20522	P01588	Inflammation	Group	Centenarian - Healthy	1.04742	0.492832	1.60201	4.30159e-05	Significant
330	SEMA7A	OID20283	O75326	Cardiometabolic	Group	Centenarian - Healthy	0.287052	0.135051	0.439052	4.30825e-05	Significant
331	SAMD9L	OID20536	Q8IVG5	Inflammation	Group	Centenarian - Healthy	0.886866	0.416709	1.35702	4.40131e-05	Significant
332	STK11	OID20077	Q15831	Cardiometabolic	Group	Centenarian - Healthy	0.745498	0.34738	1.14362	5.03747e-05	Significant
333	NRP1	OID20390	O14786	Cardiometabolic	Group	Centenarian - Healthy	0.305109	0.141906	0.468312	5.18997e-05	Significant
334	SDC1	OID20169	P18827	Cardiometabolic	Group	Centenarian - Healthy	0.583429	0.271299	0.89556	5.20623e-05	Significant
335	PROK1	OID20543	P58294	Inflammation	Group	Centenarian - Healthy	-0.706636	-1.08887	-0.324399	6.35552e-05	Significant
336	ADAM23	OID20651	O75077	Inflammation	Group	Centenarian - Healthy	0.304017	0.138754	0.469281	6.93983e-05	Significant
337	FCGR2A	OID20391	P12318	Cardiometabolic	Group	Centenarian - Healthy	0.544957	0.248707	0.841207	6.94504e-05	Significant
338	VAMP5	OID20071	O95183	Cardiometabolic	Group	Centenarian - Healthy	0.627986	0.285503	0.970469	7.35081e-05	Significant
339	QPCT	OID20320	Q16769	Cardiometabolic	Group	Centenarian - Healthy	0.365093	0.165607	0.564579	7.5994e-05	Significant
340	LEPR	OID20128	P48357	Cardiometabolic	Group	Centenarian - Healthy	0.32036	0.144448	0.496273	8.2882e-05	Significant
341	CD200	OID20603	P41217	Inflammation	Group	Centenarian - Healthy	0.285443	0.128572	0.442314	8.41057e-05	Significant
342	TNF	OID20074	P01375	Cardiometabolic	Group	Centenarian - Healthy	0.684841	0.30681	1.06287	9.0797e-05	Significant
343	PON3	OID20777	Q15166	Inflammation	Group	Centenarian - Healthy	-0.283493	-0.440763	-0.126223	9.89345e-05	Significant
344	PTX3	OID20570	P26022	Inflammation	Group	Centenarian - Healthy	0.401559	0.178763	0.624354	9.91459e-05	Significant
345	FCRL2	OID20639	Q96LA5	Inflammation	Group	Centenarian - Healthy	0.541741	0.240855	0.842628	0.000100935	Significant
346	ITM2A	OID20504	O43736	Inflammation	Group	Centenarian - Healthy	0.484969	0.215565	0.754373	0.000101253	Significant
347	IL24	OID20440	Q13007	Inflammation	Group	Centenarian - Healthy	0.468371	0.204645	0.732097	0.000127256	Significant
348	PPP1R2	OID20176	P41236	Cardiometabolic	Group	Centenarian - Healthy	0.921364	0.400172	1.44256	0.000137402	Significant
349	ACP5	OID20314	P13686	Cardiometabolic	Group	Centenarian - Healthy	0.373757	0.161709	0.585805	0.000144257	Significant
350	SCGN	OID20457	O76038	Inflammation	Group	Centenarian - Healthy	0.448422	0.193947	0.702898	0.000144874	Significant
351	SLAMF7	OID20602	Q9NQ25	Inflammation	Group	Centenarian - Healthy	0.633166	0.273709	0.992622	0.000145813	Significant
352	ICAM2	OID20248	P13598	Cardiometabolic	Group	Centenarian - Healthy	0.284509	0.12272	0.446297	0.00014986	Significant
353	TSPAN1	OID20078	O60635	Cardiometabolic	Group	Centenarian - Healthy	0.762512	0.328515	1.19651	0.000152076	Significant
354	CDHR5	OID20193	Q9HBB8	Cardiometabolic	Group	Centenarian - Healthy	-0.377676	-0.59464	-0.160712	0.000176827	Significant
355	PRDX5	OID20644	P30044	Inflammation	Group	Centenarian - Healthy	0.916807	0.389713	1.4439	0.000179082	Significant
356	ENPP2	OID20288	Q13822	Cardiometabolic	Group	Centenarian - Healthy	0.323653	0.137475	0.509832	0.000180681	Significant
357	PRSS2	OID20364	P07478	Cardiometabolic	Group	Centenarian - Healthy	0.734031	0.310771	1.15729	0.000187779	Significant
358	CEACAM21	OID20548	Q3KPI0	Inflammation	Group	Centenarian - Healthy	0.730538	0.30788	1.1532	0.000198091	Significant
359	SPARCL1	OID20361	Q14515	Cardiometabolic	Group	Centenarian - Healthy	0.331984	0.139418	0.524551	0.000206354	Significant
360	CTSO	OID20660	P43234	Inflammation	Group	Centenarian - Healthy	0.271072	0.112218	0.429927	0.000242406	Significant
361	ICAM3	OID20277	P32942	Cardiometabolic	Group	Centenarian - Healthy	0.251147	0.103891	0.398402	0.000244411	Significant
362	DDC	OID20215	P20711	Cardiometabolic	Group	Centenarian - Healthy	-0.477386	-0.757808	-0.196965	0.000251479	Significant
363	HCLS1	OID20648	P14317	Inflammation	Group	Centenarian - Healthy	0.772943	0.316874	1.22901	0.000269458	Significant
364	EIF4G1	OID20625	Q04637	Inflammation	Group	Centenarian - Healthy	1.09896	0.449553	1.74837	0.000275747	Significant
365	FBP1	OID20227	P09467	Cardiometabolic	Group	Centenarian - Healthy	0.579443	0.235653	0.923233	0.000293229	Significant
366	IL18R1	OID20652	Q13478	Inflammation	Group	Centenarian - Healthy	0.288148	0.115119	0.461178	0.000351489	Significant
367	AGER	OID20756	Q15109	Inflammation	Group	Centenarian - Healthy	0.489212	0.192853	0.785571	0.000400288	Significant
368	LIFR	OID20606	P42702	Inflammation	Group	Centenarian - Healthy	0.236834	0.0928079	0.380861	0.000423553	Significant
369	CHL1	OID20366	O00533	Cardiometabolic	Group	Centenarian - Healthy	0.252084	0.0983509	0.405818	0.000441289	Significant
370	COL4A1	OID20208	P02462	Cardiometabolic	Group	Centenarian - Healthy	0.437664	0.17022	0.705107	0.00045426	Significant
371	PLXNB3	OID20160	Q9ULL4	Cardiometabolic	Group	Centenarian - Healthy	0.379328	0.147278	0.611377	0.000461484	Significant
372	NUB1	OID20510	Q9Y5A7	Inflammation	Group	Centenarian - Healthy	0.859843	0.330708	1.38898	0.000502573	Significant
373	TFRC	OID20369	P02786	Cardiometabolic	Group	Centenarian - Healthy	0.370557	0.141811	0.599303	0.000525331	Significant
374	TCN2	OID20341	P20062	Cardiometabolic	Group	Centenarian - Healthy	0.336197	0.127929	0.544464	0.000552202	Significant
375	NADK	OID20178	O95544	Cardiometabolic	Group	Centenarian - Healthy	0.4699	0.175796	0.764004	0.000637577	Significant
376	IL10	OID20431	P22301	Inflammation	Group	Centenarian - Healthy	0.732209	0.270305	1.19411	0.000710544	Significant
377	IRAK1	OID20485	P51617	Inflammation	Group	Centenarian - Healthy	0.716405	0.262352	1.17046	0.000757197	Significant
378	SELP	OID20379	P16109	Cardiometabolic	Group	Centenarian - Healthy	0.405824	0.148413	0.663235	0.000765308	Significant
379	FABP6	OID20076	P51161	Cardiometabolic	Group	Centenarian - Healthy	0.605172	0.220655	0.98969	0.000783305	Significant
380	FCGR3B	OID20387	O75015	Cardiometabolic	Group	Centenarian - Healthy	0.383755	0.139619	0.627892	0.000796563	Significant
381	APOM	OID20374	O95445	Cardiometabolic	Group	Centenarian - Healthy	-0.283521	-0.463895	-0.103146	0.000796869	Significant
382	GP1BA	OID20381	P07359	Cardiometabolic	Group	Centenarian - Healthy	0.279114	0.101054	0.457174	0.000826826	Significant
383	CRLF1	OID20699	O75462	Inflammation	Group	Centenarian - Healthy	-0.288734	-0.47329	-0.104179	0.000848565	Significant
384	IL1R2	OID20757	P27930	Inflammation	Group	Centenarian - Healthy	-0.223433	-0.366415	-0.0804503	0.000861874	Significant
385	FCN2	OID20382	Q15485	Cardiometabolic	Group	Centenarian - Healthy	-0.338671	-0.558796	-0.118545	0.00105716	Significant
386	SLITRK6	OID20094	Q9H5Y7	Cardiometabolic	Group	Centenarian - Healthy	0.287031	0.100368	0.473694	0.00106468	Significant
387	PRSS27	OID20212	Q9BQR3	Cardiometabolic	Group	Centenarian - Healthy	0.3636	0.125892	0.601308	0.0011394	Significant
388	TYMP	OID20234	P19971	Cardiometabolic	Group	Centenarian - Healthy	0.610822	0.209272	1.01237	0.00122277	Significant
389	NPPC	OID20568	P23582	Inflammation	Group	Centenarian - Healthy	0.546381	0.182116	0.910646	0.00145781	Significant
390	PSIP1	OID20534	O75475	Inflammation	Group	Centenarian - Healthy	0.513043	0.167728	0.858359	0.00163854	Significant
391	TNNI3	OID20050	P19429	Cardiometabolic	Group	Centenarian - Healthy	1.58495	0.512029	2.65787	0.00175617	Significant
392	LBP	OID20355	P18428	Cardiometabolic	Group	Centenarian - Healthy	0.461433	0.148548	0.774318	0.0017917	Significant
393	PDGFRB	OID20268	P09619	Cardiometabolic	Group	Centenarian - Healthy	0.263997	0.0848081	0.443185	0.00181334	Significant
394	MATN2	OID20767	O00339	Inflammation	Group	Centenarian - Healthy	0.295455	0.0948495	0.496061	0.00182035	Significant
395	CEBPB	OID20052	P17676	Cardiometabolic	Group	Centenarian - Healthy	0.472291	0.151577	0.793006	0.00182321	Significant
396	HSPB1	OID20230	P04792	Cardiometabolic	Group	Centenarian - Healthy	0.726631	0.230096	1.22317	0.00196462	Significant
397	CXCL1	OID20762	P09341	Inflammation	Group	Centenarian - Healthy	0.739214	0.233467	1.24496	0.00199299	Significant
398	PSPN	OID20511	O60542	Inflammation	Group	Centenarian - Healthy	-0.932279	-1.57337	-0.291187	0.0021158	Significant
399	JUN	OID20424	P05412	Inflammation	Group	Centenarian - Healthy	0.672538	0.200262	1.14481	0.00269104	Significant
400	CCL21	OID20686	O00585	Inflammation	Group	Centenarian - Healthy	0.366674	0.108421	0.624927	0.00278198	Significant
401	CELA3A	OID20298	P09093	Cardiometabolic	Group	Centenarian - Healthy	-0.560474	-0.956335	-0.164614	0.00287077	Significant
402	IL10RA	OID20420	Q13651	Inflammation	Group	Centenarian - Healthy	0.579012	0.169856	0.988168	0.00288664	Significant
403	MEPE	OID20753	Q9NQ76	Inflammation	Group	Centenarian - Healthy	-0.22491	-0.383949	-0.0658713	0.00290836	Significant
404	FGF2	OID20503	P09038	Inflammation	Group	Centenarian - Healthy	0.582247	0.169745	0.994748	0.00297022	Significant
405	FASLG	OID20665	P48023	Inflammation	Group	Centenarian - Healthy	-0.280752	-0.48021	-0.0812938	0.00306312	Significant
406	MEGF9	OID20285	Q9H1U4	Cardiometabolic	Group	Centenarian - Healthy	-0.169136	-0.289434	-0.0488382	0.00310164	Significant
407	CLUL1	OID20198	Q15846	Cardiometabolic	Group	Centenarian - Healthy	0.333576	0.0948279	0.572324	0.00332174	Significant
408	PDLIM7	OID20729	Q9NR12	Inflammation	Group	Centenarian - Healthy	1.14399	0.325102	1.96288	0.00332655	Significant
409	OMD	OID20725	Q99983	Inflammation	Group	Centenarian - Healthy	0.336447	0.0955754	0.577318	0.00333203	Significant
410	VIM	OID20053	P08670	Cardiometabolic	Group	Centenarian - Healthy	0.527445	0.149708	0.905182	0.00334401	Significant
411	C1QTNF1	OID20367	Q9BXJ1	Cardiometabolic	Group	Centenarian - Healthy	0.387253	0.1098	0.664707	0.00335933	Significant
412	ADGRE2	OID20755	Q9UHX3	Inflammation	Group	Centenarian - Healthy	0.275478	0.0777798	0.473175	0.00342026	Significant
413	PRKAR1A	OID20146	P10644	Cardiometabolic	Group	Centenarian - Healthy	0.793383	0.222903	1.36386	0.00349264	Significant
414	LAMA4	OID20769	Q16363	Inflammation	Group	Centenarian - Healthy	0.307572	0.0855621	0.529583	0.00363977	Significant
415	ADH4	OID20117	P08319	Cardiometabolic	Group	Centenarian - Healthy	-0.622426	-1.07366	-0.17119	0.00381266	Significant
416	CBLIF	OID20179	P27352	Cardiometabolic	Group	Centenarian - Healthy	0.585757	0.160423	1.01109	0.00387801	Significant
417	IKBKG	OID20544	Q9Y6K9	Inflammation	Group	Centenarian - Healthy	0.817193	0.221344	1.41304	0.00405126	Significant
418	MPHOSPH8	OID20092	Q99549	Cardiometabolic	Group	Centenarian - Healthy	0.708805	0.191426	1.22618	0.00409759	Significant
419	CD244	OID20628	Q9BZW8	Inflammation	Group	Centenarian - Healthy	0.223228	0.0602304	0.386225	0.00411249	Significant
420	LACTB2	OID20150	Q53H82	Cardiometabolic	Group	Centenarian - Healthy	0.585379	0.157834	1.01292	0.00412362	Significant
421	TRIM5	OID20526	Q9C035	Inflammation	Group	Centenarian - Healthy	0.755598	0.202373	1.30882	0.0042309	Significant
422	EIF4EBP1	OID20162	Q13541	Cardiometabolic	Group	Centenarian - Healthy	0.451945	0.120617	0.783273	0.00428823	Significant
423	TBC1D5	OID20521	Q92609	Inflammation	Group	Centenarian - Healthy	0.770972	0.205584	1.33636	0.00430219	Significant
424	CA4	OID20241	P22748	Cardiometabolic	Group	Centenarian - Healthy	-0.199797	-0.346421	-0.0531717	0.00433437	Significant
425	METAP1D	OID20519	Q6UB28	Inflammation	Group	Centenarian - Healthy	0.679355	0.178358	1.18035	0.00455859	Significant
426	PADI2	OID20467	Q9Y2J8	Inflammation	Group	Centenarian - Healthy	0.836955	0.218539	1.45537	0.00465011	Significant
427	HYAL1	OID20357	Q12794	Cardiometabolic	Group	Centenarian - Healthy	0.161043	0.0401492	0.281937	0.00545819	Significant
428	MYO9B	OID20451	Q13459	Inflammation	Group	Centenarian - Healthy	0.638617	0.158679	1.11856	0.00551884	Significant
429	CA5A	OID20075	P35218	Cardiometabolic	Group	Centenarian - Healthy	0.748195	0.182579	1.31381	0.00585046	Significant
430	EDAR	OID20525	Q9UNE0	Inflammation	Group	Centenarian - Healthy	0.611769	0.147956	1.07558	0.00601772	Significant
431	AXL	OID20363	P30530	Cardiometabolic	Group	Centenarian - Healthy	0.225274	0.0542462	0.396302	0.00609958	Significant
432	LY75	OID20580	O60449	Inflammation	Group	Centenarian - Healthy	0.281172	0.0675303	0.494815	0.00614888	Significant
433	DAG1	OID20774	Q14118	Inflammation	Group	Centenarian - Healthy	0.394393	0.0935928	0.695193	0.00637779	Significant
434	PRTN3	OID20329	P24158	Cardiometabolic	Group	Centenarian - Healthy	0.380953	0.0891573	0.67275	0.00664636	Significant
435	CXCL6	OID20613	P80162	Inflammation	Group	Centenarian - Healthy	0.465321	0.108387	0.822255	0.00673915	Significant
436	TNFRSF13C	OID20480	Q96RJ3	Inflammation	Group	Centenarian - Healthy	0.384634	0.0895734	0.679696	0.00674332	Significant
437	ANXA11	OID20583	P50995	Inflammation	Group	Centenarian - Healthy	0.205086	0.0469863	0.363186	0.00706622	Significant
438	PRDX3	OID20483	P30048	Inflammation	Group	Centenarian - Healthy	0.489057	0.108895	0.869219	0.00764212	Significant
439	PIK3AP1	OID20587	Q6ZUJ8	Inflammation	Group	Centenarian - Healthy	0.420248	0.0927527	0.747744	0.00782307	Significant
440	PRCP	OID20337	P42785	Cardiometabolic	Group	Centenarian - Healthy	0.20991	0.0456417	0.374179	0.00813299	Significant
441	DPP4	OID20406	P27487	Cardiometabolic	Group	Centenarian - Healthy	-0.204274	-0.364762	-0.0437859	0.00843267	Significant
442	BAG6	OID20114	P46379	Cardiometabolic	Group	Centenarian - Healthy	0.252807	0.0540273	0.451587	0.00849564	Significant
443	SRPK2	OID20502	P78362	Inflammation	Group	Centenarian - Healthy	0.440071	0.089883	0.790258	0.00946676	Significant
444	PARP1	OID20500	P09874	Inflammation	Group	Centenarian - Healthy	0.252412	0.0500652	0.454759	0.010109	Significant
445	ALDH3A1	OID20512	P30838	Inflammation	Group	Centenarian - Healthy	0.459574	0.0907082	0.82844	0.0102177	Significant
446	MNDA	OID20156	P41218	Cardiometabolic	Group	Centenarian - Healthy	0.512878	0.100818	0.924937	0.0103078	Significant
447	ITGB1	OID20376	P05556	Cardiometabolic	Group	Centenarian - Healthy	0.152193	0.0292095	0.275177	0.0108411	Significant
448	IL32	OID20605	P24001	Inflammation	Group	Centenarian - Healthy	0.303329	0.0576934	0.548965	0.0110434	Significant
449	FADD	OID20151	Q13158	Cardiometabolic	Group	Centenarian - Healthy	0.647217	0.121237	1.1732	0.0113872	Significant
450	CRHBP	OID20747	P24387	Inflammation	Group	Centenarian - Healthy	0.236995	0.0430106	0.430979	0.0121056	Significant
451	CD84	OID20607	Q9UIB8	Inflammation	Group	Centenarian - Healthy	0.227293	0.0403181	0.414268	0.0126278	Significant
452	IL20RA	OID20422	Q9UHF4	Inflammation	Group	Centenarian - Healthy	0.520905	0.0920523	0.949758	0.0127142	Significant
453	CST7	OID20704	O76096	Inflammation	Group	Centenarian - Healthy	0.686502	0.12099	1.25201	0.0127759	Significant
454	CCL17	OID20745	Q92583	Inflammation	Group	Centenarian - Healthy	0.691455	0.11771	1.2652	0.0135734	Significant
455	BCR	OID20558	P11274	Inflammation	Group	Centenarian - Healthy	0.791248	0.133911	1.44859	0.0137086	Significant
456	HEXIM1	OID20589	O94992	Inflammation	Group	Centenarian - Healthy	0.585057	0.0954806	1.07463	0.0145483	Significant
457	IL2	OID20419	P60568	Inflammation	Group	Centenarian - Healthy	0.61049	0.0975971	1.12338	0.0150254	Significant
458	IL6R	OID20385	P08887	Cardiometabolic	Group	Centenarian - Healthy	0.219202	0.0348212	0.403582	0.0151723	Significant
459	HK2	OID20065	P52789	Cardiometabolic	Group	Centenarian - Healthy	0.49905	0.0789209	0.919179	0.0152763	Significant
460	CD200R1	OID20595	Q8TD46	Inflammation	Group	Centenarian - Healthy	-0.242693	-0.447585	-0.0378015	0.0156274	Significant
461	NCAM1	OID20354	P13591	Cardiometabolic	Group	Centenarian - Healthy	0.210352	0.0323836	0.38832	0.0158973	Significant
462	VASN	OID20345	Q6EMK4	Cardiometabolic	Group	Centenarian - Healthy	0.194267	0.0290218	0.359513	0.0165907	Significant
463	DNAJA2	OID20627	O60884	Inflammation	Group	Centenarian - Healthy	0.510441	0.0707368	0.950146	0.0183113	Significant
464	CNPY2	OID20069	Q9Y2B0	Cardiometabolic	Group	Centenarian - Healthy	0.376278	0.0512329	0.701322	0.0187116	Significant
465	FCRL3	OID20443	Q96P31	Inflammation	Group	Centenarian - Healthy	0.521976	0.0693594	0.974592	0.0192621	Significant
466	PLTP	OID20238	P55058	Cardiometabolic	Group	Centenarian - Healthy	0.213814	0.027885	0.399743	0.0196818	Significant
467	CXCL12	OID20464	P48061	Inflammation	Group	Centenarian - Healthy	0.231898	0.0299685	0.433828	0.0198861	Significant
468	DFFA	OID20620	O00273	Inflammation	Group	Centenarian - Healthy	0.473812	0.0601563	0.887468	0.0202806	Significant
469	IRAG2	OID20085	Q12912	Cardiometabolic	Group	Centenarian - Healthy	0.464421	0.0583096	0.870532	0.020528	Significant
470	BPIFB1	OID20308	Q8TDL5	Cardiometabolic	Group	Centenarian - Healthy	0.426781	0.0533681	0.800194	0.0206172	Significant
471	NFATC3	OID20470	Q12968	Inflammation	Group	Centenarian - Healthy	0.419419	0.0500383	0.7888	0.0216477	Significant
472	FLT3LG	OID20661	P49771	Inflammation	Group	Centenarian - Healthy	0.252314	0.0296565	0.474971	0.0219707	Significant
473	GUSB	OID20296	P08236	Cardiometabolic	Group	Centenarian - Healthy	0.407628	0.0475706	0.767685	0.0221248	Significant
474	NTF3	OID20591	P20783	Inflammation	Group	Centenarian - Healthy	-0.354269	-0.667253	-0.0412854	0.0221551	Significant
475	CXCL5	OID20207	P42830	Cardiometabolic	Group	Centenarian - Healthy	0.86886	0.0980847	1.63964	0.0228351	Significant
476	FETUB	OID20404	Q9UGM5	Cardiometabolic	Group	Centenarian - Healthy	-0.21764	-0.410969	-0.0243102	0.0230595	Significant
477	FABP9	OID20501	Q0Z7S8	Inflammation	Group	Centenarian - Healthy	-0.404169	-0.764147	-0.0441905	0.0235092	Significant
478	ACY1	OID20137	Q03154	Cardiometabolic	Group	Centenarian - Healthy	-0.265569	-0.50311	-0.0280276	0.0242433	Significant
479	LPL	OID20188	P06858	Cardiometabolic	Group	Centenarian - Healthy	0.270647	0.0264573	0.514836	0.0257896	Significant
480	BACH1	OID20505	O14867	Inflammation	Group	Centenarian - Healthy	0.538981	0.0526116	1.02535	0.0258185	Significant
481	EPCAM	OID20743	P16422	Inflammation	Group	Centenarian - Healthy	-0.531959	-1.02096	-0.0429619	0.0293646	Significant
482	CORO1A	OID20286	P31146	Cardiometabolic	Group	Centenarian - Healthy	0.692609	0.054468	1.33075	0.0298296	Significant
483	TRAF2	OID20507	Q12933	Inflammation	Group	Centenarian - Healthy	0.463917	0.0317861	0.896048	0.0321087	Significant
484	ARHGEF12	OID20554	Q9NZN5	Inflammation	Group	Centenarian - Healthy	0.775464	0.0519397	1.49899	0.0324632	Significant
485	CNST	OID20127	Q6PJW8	Cardiometabolic	Group	Centenarian - Healthy	0.676617	0.0442681	1.30897	0.0328236	Significant
486	NFATC1	OID20545	O95644	Inflammation	Group	Centenarian - Healthy	0.662674	0.0426576	1.28269	0.0330693	Significant
487	BOC	OID20116	Q9BWV1	Cardiometabolic	Group	Centenarian - Healthy	-0.152938	-0.29736	-0.00851578	0.0351354	Significant
488	CTSH	OID20113	P09668	Cardiometabolic	Group	Centenarian - Healthy	0.419655	0.0152959	0.824014	0.0399549	Significant
489	IL1B	OID20427	P01584	Inflammation	Group	Centenarian - Healthy	0.656064	0.0217111	1.29042	0.0408304	Significant
490	TANK	OID20474	Q92844	Inflammation	Group	Centenarian - Healthy	0.504086	0.0164955	0.991677	0.0409274	Significant
491	THPO	OID20098	P40225	Cardiometabolic	Group	Centenarian - Healthy	0.235462	0.00699	0.463934	0.0417295	Significant
492	ICAM4	OID20578	Q14773	Inflammation	Group	Centenarian - Healthy	0.250638	0.0064451	0.494831	0.0427909	Significant
493	CHEK2	OID20054	O96017	Cardiometabolic	Group	Centenarian - Healthy	0.5055	-0.00171576	1.01272	0.0509944	Non-significant
494	ICA1	OID20484	Q05084	Inflammation	Group	Centenarian - Healthy	0.550883	-0.00335718	1.10512	0.0517924	Non-significant
495	WASF1	OID20091	Q92558	Cardiometabolic	Group	Centenarian - Healthy	0.621662	-0.00684612	1.25017	0.0532618	Non-significant
496	LAT	OID20640	O43561	Inflammation	Group	Centenarian - Healthy	0.618881	-0.00785185	1.24561	0.0537667	Non-significant
497	AXIN1	OID20582	O15169	Inflammation	Group	Centenarian - Healthy	0.703321	-0.0165849	1.42323	0.0571082	Non-significant
498	COMT	OID20086	P21964	Cardiometabolic	Group	Centenarian - Healthy	0.506733	-0.0155	1.02897	0.0593087	Non-significant
499	ITGB1BP2	OID20112	Q9UKP3	Cardiometabolic	Group	Centenarian - Healthy	0.846826	-0.0265052	1.72016	0.0595343	Non-significant
500	NUDC	OID20623	Q9Y266	Inflammation	Group	Centenarian - Healthy	0.434752	-0.0138472	0.883351	0.0597094	Non-significant
501	CD69	OID20206	Q07108	Cardiometabolic	Group	Centenarian - Healthy	0.632734	-0.021783	1.28725	0.0605309	Non-significant
502	IL7	OID20535	P13232	Inflammation	Group	Centenarian - Healthy	0.443593	-0.0157545	0.902941	0.0608797	Non-significant
503	YTHDF3	OID20478	Q7Z739	Inflammation	Group	Centenarian - Healthy	0.515607	-0.0186362	1.04985	0.0610815	Non-significant
504	GOPC	OID20551	Q9HD26	Inflammation	Group	Centenarian - Healthy	0.730172	-0.030023	1.49037	0.0626891	Non-significant
505	FABP2	OID20200	P12104	Cardiometabolic	Group	Centenarian - Healthy	0.359231	-0.0152228	0.733685	0.0630989	Non-significant
506	DECR1	OID20579	Q16698	Inflammation	Group	Centenarian - Healthy	0.522605	-0.0224387	1.06765	0.0632817	Non-significant
507	TYRO3	OID20161	Q06418	Cardiometabolic	Group	Centenarian - Healthy	-0.162714	-0.334575	0.00914768	0.0676877	Non-significant
508	RAB37	OID20425	Q96AX2	Inflammation	Group	Centenarian - Healthy	0.656443	-0.0381877	1.35107	0.0683471	Non-significant
509	MGMT	OID20588	P16455	Inflammation	Group	Centenarian - Healthy	0.762103	-0.0457697	1.56998	0.0689853	Non-significant
510	AZU1	OID20309	P20160	Cardiometabolic	Group	Centenarian - Healthy	0.335274	-0.0205178	0.691066	0.069373	Non-significant
511	DIABLO	OID20184	Q9NR28	Cardiometabolic	Group	Centenarian - Healthy	0.731184	-0.0448372	1.50721	0.0694153	Non-significant
512	PAPPA	OID20421	Q13219	Inflammation	Group	Centenarian - Healthy	0.400055	-0.0270572	0.827168	0.0715793	Non-significant
513	HPCAL1	OID20615	P37235	Inflammation	Group	Centenarian - Healthy	0.489695	-0.0428255	1.02222	0.078559	Non-significant
514	DOK2	OID20138	O60496	Cardiometabolic	Group	Centenarian - Healthy	0.692369	-0.0679277	1.45267	0.0824231	Non-significant
515	RNASE3	OID20203	P12724	Cardiometabolic	Group	Centenarian - Healthy	0.569598	-0.0570458	1.19624	0.083172	Non-significant
516	IL18	OID20694	Q14116	Inflammation	Group	Centenarian - Healthy	0.265129	-0.0265657	0.556824	0.0831898	Non-significant
517	GRAP2	OID20192	O75791	Cardiometabolic	Group	Centenarian - Healthy	0.910933	-0.0943439	1.91621	0.0844318	Non-significant
518	ITGB2	OID20315	P05107	Cardiometabolic	Group	Centenarian - Healthy	0.143916	-0.0200872	0.307918	0.0981427	Non-significant
519	AK1	OID20122	P00568	Cardiometabolic	Group	Centenarian - Healthy	0.2863	-0.048357	0.620957	0.10985	Non-significant
520	USP8	OID20110	P40818	Cardiometabolic	Group	Centenarian - Healthy	0.623171	-0.106726	1.35307	0.110811	Non-significant
521	CASP2	OID20555	P42575	Inflammation	Group	Centenarian - Healthy	0.343759	-0.0604162	0.747933	0.112646	Non-significant
522	CASP3	OID20305	P42574	Cardiometabolic	Group	Centenarian - Healthy	0.55141	-0.1039	1.20672	0.11788	Non-significant
523	TPP1	OID20750	O14773	Inflammation	Group	Centenarian - Healthy	0.171922	-0.0356813	0.379526	0.125907	Non-significant
524	CLIP2	OID20559	Q9UDT6	Inflammation	Group	Centenarian - Healthy	0.696219	-0.148844	1.54128	0.128563	Non-significant
525	PTPRS	OID20306	Q13332	Cardiometabolic	Group	Centenarian - Healthy	0.120024	-0.0263331	0.266381	0.13096	Non-significant
526	CRKL	OID20742	P46109	Inflammation	Group	Centenarian - Healthy	0.591305	-0.132556	1.31517	0.133011	Non-significant
527	IRAK4	OID20577	Q9NWZ3	Inflammation	Group	Centenarian - Healthy	0.661588	-0.15017	1.47335	0.134221	Non-significant
528	BANK1	OID20594	Q8NDB2	Inflammation	Group	Centenarian - Healthy	0.624257	-0.15595	1.40446	0.144155	Non-significant
529	GSTA1	OID20166	P08263	Cardiometabolic	Group	Centenarian - Healthy	-0.3402	-0.770881	0.0904809	0.151279	Non-significant
530	CA13	OID20225	Q8N1Q1	Cardiometabolic	Group	Centenarian - Healthy	0.614433	-0.166481	1.39535	0.153494	Non-significant
531	PROC	OID20402	P04070	Cardiometabolic	Group	Centenarian - Healthy	-0.122379	-0.279856	0.0350974	0.160572	Non-significant
532	PNPT1	OID20445	Q8TCS8	Inflammation	Group	Centenarian - Healthy	0.282833	-0.0869856	0.652651	0.169934	Non-significant
533	TIA1	OID20068	P31483	Cardiometabolic	Group	Centenarian - Healthy	0.570028	-0.185572	1.32563	0.178118	Non-significant
534	SNAP23	OID20218	O00161	Cardiometabolic	Group	Centenarian - Healthy	0.579533	-0.189816	1.34888	0.179023	Non-significant
535	SKAP2	OID20761	O75563	Inflammation	Group	Centenarian - Healthy	0.546774	-0.183934	1.27748	0.183076	Non-significant
536	FOXO1	OID20515	Q12778	Inflammation	Group	Centenarian - Healthy	0.490286	-0.165434	1.14601	0.183545	Non-significant
537	PPIB	OID20331	P23284	Cardiometabolic	Group	Centenarian - Healthy	0.45496	-0.168899	1.07882	0.1991	Non-significant
538	C2	OID20410	P06681	Cardiometabolic	Group	Centenarian - Healthy	0.0917914	-0.0342148	0.217798	0.199795	Non-significant
539	PTH1R	OID20571	Q03431	Inflammation	Group	Centenarian - Healthy	0.167466	-0.0624919	0.397423	0.199987	Non-significant
540	ADGRG2	OID20189	Q8IZP9	Cardiometabolic	Group	Centenarian - Healthy	-0.133852	-0.317913	0.0502091	0.200887	Non-significant
541	SMPDL3A	OID20676	Q92484	Inflammation	Group	Centenarian - Healthy	-0.248703	-0.591966	0.0945596	0.203243	Non-significant
542	HMOX1	OID20217	P09601	Cardiometabolic	Group	Centenarian - Healthy	0.207716	-0.0803488	0.49578	0.206301	Non-significant
543	PLA2G4A	OID20685	P47712	Inflammation	Group	Centenarian - Healthy	0.455562	-0.184845	1.09597	0.215068	Non-significant
544	GHRL	OID20175	Q9UBU3	Cardiometabolic	Group	Centenarian - Healthy	0.339667	-0.138589	0.817924	0.216117	Non-significant
545	GRK5	OID20066	P34947	Cardiometabolic	Group	Centenarian - Healthy	-0.447438	-1.0785	0.183626	0.21722	Non-significant
546	NRCAM	OID20229	Q92823	Cardiometabolic	Group	Centenarian - Healthy	0.108959	-0.0457128	0.26363	0.221462	Non-significant
547	MEP1B	OID20168	Q16820	Cardiometabolic	Group	Centenarian - Healthy	-0.36865	-0.945563	0.208263	0.288365	Non-significant
548	STK4	OID20140	Q13043	Cardiometabolic	Group	Centenarian - Healthy	0.371667	-0.229299	0.972634	0.311711	Non-significant
549	NCK2	OID20683	O43639	Inflammation	Group	Centenarian - Healthy	0.461019	-0.285344	1.20738	0.312597	Non-significant
550	DBNL	OID20681	Q9UJU6	Inflammation	Group	Centenarian - Healthy	0.401459	-0.280645	1.08356	0.347557	Non-significant
551	DAPP1	OID20524	Q9UN19	Inflammation	Group	Centenarian - Healthy	0.644786	-0.45925	1.74882	0.353183	Non-significant
552	CD58	OID20716	P19256	Inflammation	Group	Centenarian - Healthy	-0.0867741	-0.236086	0.0625376	0.356764	Non-significant
553	NME3	OID20789	Q13232	Inflammation	Group	Centenarian - Healthy	-0.0967707	-0.263966	0.0704243	0.359742	Non-significant
554	SPRY2	OID20475	O43597	Inflammation	Group	Centenarian - Healthy	0.35051	-0.264353	0.965374	0.370813	Non-significant
555	ANG	OID20403	P03950	Cardiometabolic	Group	Centenarian - Healthy	0.108562	-0.0830599	0.300184	0.375326	Non-significant
556	ANGPTL2	OID20726	Q9UKU9	Inflammation	Group	Centenarian - Healthy	0.203888	-0.158768	0.566543	0.380923	Non-significant
557	GLO1	OID20107	Q04760	Cardiometabolic	Group	Centenarian - Healthy	0.162169	-0.130721	0.455059	0.392046	Non-significant
558	ANXA4	OID20123	P09525	Cardiometabolic	Group	Centenarian - Healthy	0.254462	-0.209911	0.718835	0.399593	Non-significant
559	CD209	OID20262	Q9NNX6	Cardiometabolic	Group	Centenarian - Healthy	0.102631	-0.0914433	0.296705	0.42535	Non-significant
560	MANF	OID20707	P55145	Inflammation	Group	Centenarian - Healthy	0.512648	-0.466105	1.4914	0.432257	Non-significant
561	FKBP1B	OID20618	P68106	Inflammation	Group	Centenarian - Healthy	0.266116	-0.263621	0.795852	0.462076	Non-significant
562	CNTN1	OID20307	Q12860	Cardiometabolic	Group	Centenarian - Healthy	-0.0780293	-0.234603	0.0785442	0.467726	Non-significant
563	FCRL1	OID20172	Q96LA6	Cardiometabolic	Group	Centenarian - Healthy	-0.144357	-0.434571	0.145857	0.469058	Non-significant
564	ANPEP	OID20350	P15144	Cardiometabolic	Group	Centenarian - Healthy	-0.0858776	-0.258723	0.0869681	0.469867	Non-significant
565	MPIG6B	OID20779	O95866	Inflammation	Group	Centenarian - Healthy	0.348933	-0.369548	1.06741	0.485832	Non-significant
566	CXCL3	OID20788	P19876	Inflammation	Group	Centenarian - Healthy	0.349384	-0.370194	1.06896	0.485993	Non-significant
567	MAP2K6	OID20552	P52564	Inflammation	Group	Centenarian - Healthy	0.287274	-0.333454	0.908002	0.518936	Non-significant
568	PTPN6	OID20717	P29350	Inflammation	Group	Centenarian - Healthy	0.336391	-0.400883	1.07367	0.528515	Non-significant
569	VASH1	OID20516	Q7L8A9	Inflammation	Group	Centenarian - Healthy	0.340898	-0.415375	1.09717	0.536609	Non-significant
570	PLXNA4	OID20597	Q9HCM2	Inflammation	Group	Centenarian - Healthy	0.26376	-0.350183	0.877704	0.567925	Non-significant
571	NRTN	OID20465	Q99748	Inflammation	Group	Centenarian - Healthy	0.241476	-0.354207	0.837159	0.604095	Non-significant
572	SUSD1	OID20072	Q6UWL2	Cardiometabolic	Group	Centenarian - Healthy	0.166428	-0.272211	0.605066	0.642873	Non-significant
573	OSM	OID20574	P13725	Inflammation	Group	Centenarian - Healthy	0.160886	-0.264739	0.586511	0.644988	Non-significant
574	NT5C3A	OID20553	Q9H0P0	Inflammation	Group	Centenarian - Healthy	0.132424	-0.23886	0.503709	0.676651	Non-significant
575	PEAR1	OID20257	Q5VY43	Cardiometabolic	Group	Centenarian - Healthy	0.046631	-0.0846879	0.17795	0.678964	Non-significant
576	FAP	OID20330	Q12884	Cardiometabolic	Group	Centenarian - Healthy	-0.0564293	-0.227941	0.115082	0.717081	Non-significant
577	CDH17	OID20134	Q12864	Cardiometabolic	Group	Centenarian - Healthy	0.137686	-0.281274	0.556646	0.717621	Non-significant
578	ENG	OID20287	P17813	Cardiometabolic	Group	Centenarian - Healthy	-0.0342931	-0.144524	0.0759373	0.74271	Non-significant
579	TGM2	OID20141	P21980	Cardiometabolic	Group	Centenarian - Healthy	-0.0916431	-0.404805	0.221519	0.768531	Non-significant
580	F7	OID20372	P08709	Cardiometabolic	Group	Centenarian - Healthy	0.054331	-0.133653	0.242315	0.773508	Non-significant
581	LDLR	OID20240	P01130	Cardiometabolic	Group	Centenarian - Healthy	0.0733793	-0.191482	0.338241	0.789755	Non-significant
582	GLRX	OID20195	P35754	Cardiometabolic	Group	Centenarian - Healthy	0.0724207	-0.201347	0.346188	0.806352	Non-significant
583	CTF1	OID20061	Q16619	Cardiometabolic	Group	Centenarian - Healthy	0.126512	-0.39791	0.650934	0.836053	Non-significant
584	IL1A	OID20488	P01583	Inflammation	Group	Centenarian - Healthy	-0.0722052	-0.382657	0.238247	0.846659	Non-significant
585	ITGB6	OID20493	P18564	Inflammation	Group	Centenarian - Healthy	0.0495879	-0.165511	0.264687	0.849126	Non-significant
586	PKLR	OID20682	P30613	Inflammation	Group	Centenarian - Healthy	-0.0652707	-0.353605	0.223063	0.854104	Non-significant
587	SCG3	OID20728	Q8WXD2	Inflammation	Group	Centenarian - Healthy	0.0411138	-0.210386	0.292614	0.920994	Non-significant
588	PCSK9	OID20235	Q8NBP7	Cardiometabolic	Group	Centenarian - Healthy	-0.0287121	-0.228257	0.170833	0.938218	Non-significant
589	KYAT1	OID20232	Q16773	Cardiometabolic	Group	Centenarian - Healthy	0.0343638	-0.346684	0.415411	0.97525	Non-significant
590	NTRK2	OID20136	Q16620	Cardiometabolic	Group	Centenarian - Healthy	0.0103741	-0.135713	0.156462	0.984579	Non-significant
591	MEGF10	OID20746	Q96KG7	Inflammation	Group	Centenarian - Healthy	-0.0123672	-0.261113	0.236378	0.992411	Non-significant
592	DPP10	OID20527	Q8N608	Inflammation	Group	Centenarian - Healthy	0.000855172	-0.214235	0.215946	0.999951	Non-significant

## Sheet: Centenarian - Geriatric
	Assay	OlinkID	UniProt	Panel	term	contrast	log2FoldChange	conf.low	conf.high	Adjusted_pval	Threshold
1	NOTCH3	OID20253	Q9UM47	Cardiometabolic	Group	Centenarian - Geriatric	0.731891	0.528254	0.935529	1e-16	Significant
2	COMP	OID20405	P49747	Cardiometabolic	Group	Centenarian - Geriatric	0.741485	0.512917	0.970054	3.74989e-12	Significant
3	CTSB	OID20276	P07858	Cardiometabolic	Group	Centenarian - Geriatric	0.922023	0.599366	1.24468	6.46264e-10	Significant
4	CCDC80	OID20226	Q76M96	Cardiometabolic	Group	Centenarian - Geriatric	0.634323	0.402513	0.866134	3.014e-09	Significant
5	IL1RN	OID20700	P18510	Inflammation	Group	Centenarian - Geriatric	-0.866866	-1.19319	-0.540538	8.15344e-09	Significant
6	EDIL3	OID20081	O43854	Cardiometabolic	Group	Centenarian - Geriatric	0.598882	0.369191	0.828573	1.48932e-08	Significant
7	SDC1	OID20169	P18827	Cardiometabolic	Group	Centenarian - Geriatric	-0.816631	-1.13013	-0.503134	1.53398e-08	Significant
8	DPP4	OID20406	P27487	Cardiometabolic	Group	Centenarian - Geriatric	0.374786	0.213595	0.535977	4.15678e-07	Significant
9	FAP	OID20330	Q12884	Cardiometabolic	Group	Centenarian - Geriatric	0.396093	0.223831	0.568356	5.56436e-07	Significant
10	ITGB1	OID20376	P05556	Cardiometabolic	Group	Centenarian - Geriatric	0.281574	0.158052	0.405096	6.95443e-07	Significant
11	SULT2A1	OID20508	Q06520	Inflammation	Group	Centenarian - Geriatric	-0.58358	-0.840038	-0.327123	7.27364e-07	Significant
12	CRTAC1	OID20279	Q9NQ79	Cardiometabolic	Group	Centenarian - Geriatric	0.390697	0.217114	0.56428	9.59165e-07	Significant
13	AOC3	OID20389	Q16853	Cardiometabolic	Group	Centenarian - Geriatric	0.388977	0.211905	0.566049	1.74208e-06	Significant
14	ITGA11	OID20581	Q9UKX5	Inflammation	Group	Centenarian - Geriatric	0.44001	0.230547	0.649473	4.90897e-06	Significant
15	FABP4	OID20245	P15090	Cardiometabolic	Group	Centenarian - Geriatric	-0.79709	-1.18287	-0.411306	7.06647e-06	Significant
16	PLAT	OID20247	P00750	Cardiometabolic	Group	Centenarian - Geriatric	-0.941595	-1.4004	-0.482788	8.1729e-06	Significant
17	ACP5	OID20314	P13686	Cardiometabolic	Group	Centenarian - Geriatric	-0.434496	-0.647472	-0.221519	9.27732e-06	Significant
18	LBP	OID20355	P18428	Cardiometabolic	Group	Centenarian - Geriatric	-0.624672	-0.938927	-0.310418	1.59114e-05	Significant
19	TGM2	OID20141	P21980	Cardiometabolic	Group	Centenarian - Geriatric	-0.623592	-0.938124	-0.309059	1.67778e-05	Significant
20	PRELP	OID20766	P51888	Inflammation	Group	Centenarian - Geriatric	0.320556	0.157638	0.483474	1.95429e-05	Significant
21	CDH6	OID20157	P55285	Cardiometabolic	Group	Centenarian - Geriatric	0.370624	0.181966	0.559281	2.01593e-05	Significant
22	PLXNB3	OID20160	Q9ULL4	Cardiometabolic	Group	Centenarian - Geriatric	0.45529	0.222226	0.688355	2.25391e-05	Significant
23	ANGPTL3	OID20407	Q9Y5C1	Cardiometabolic	Group	Centenarian - Geriatric	0.371917	0.181293	0.562541	2.31012e-05	Significant
24	ADGRG2	OID20189	Q8IZP9	Cardiometabolic	Group	Centenarian - Geriatric	0.354832	0.169966	0.539699	3.17227e-05	Significant
25	LGALS9	OID20781	O00182	Inflammation	Group	Centenarian - Geriatric	-0.388327	-0.59374	-0.182913	4.22548e-05	Significant
26	PRSS27	OID20212	Q9BQR3	Cardiometabolic	Group	Centenarian - Geriatric	0.447261	0.208513	0.686009	4.99789e-05	Significant
27	NTRK2	OID20136	Q16620	Cardiometabolic	Group	Centenarian - Geriatric	0.2745	0.127773	0.421227	5.12354e-05	Significant
28	CLUL1	OID20198	Q15846	Cardiometabolic	Group	Centenarian - Geriatric	0.443263	0.20347	0.683056	6.3654e-05	Significant
29	ITGB6	OID20493	P18564	Inflammation	Group	Centenarian - Geriatric	0.393724	0.177684	0.609764	8.18358e-05	Significant
30	FGF19	OID20715	O95750	Inflammation	Group	Centenarian - Geriatric	0.773176	0.348675	1.19768	8.26915e-05	Significant
31	ESM1	OID20758	Q9NQ30	Inflammation	Group	Centenarian - Geriatric	-0.59503	-0.924325	-0.265736	9.48822e-05	Significant
32	PTPRS	OID20306	Q13332	Cardiometabolic	Group	Centenarian - Geriatric	0.264868	0.11787	0.411866	9.96317e-05	Significant
33	PTN	OID20083	P21246	Cardiometabolic	Group	Centenarian - Geriatric	-0.914432	-1.42593	-0.402936	0.000113872	Significant
34	ENPP2	OID20288	Q13822	Cardiometabolic	Group	Centenarian - Geriatric	0.332271	0.145277	0.519264	0.000126141	Significant
35	KIT	OID20370	P10721	Cardiometabolic	Group	Centenarian - Geriatric	0.287479	0.125228	0.44973	0.000132323	Significant
36	CNTN1	OID20307	Q12860	Cardiometabolic	Group	Centenarian - Geriatric	0.276904	0.119646	0.434163	0.000146681	Significant
37	MCAM	OID20343	P43121	Cardiometabolic	Group	Centenarian - Geriatric	0.400731	0.171634	0.629829	0.000163497	Significant
38	CHL1	OID20366	O00533	Cardiometabolic	Group	Centenarian - Geriatric	0.26492	0.110514	0.419326	0.000222619	Significant
39	PLTP	OID20238	P55058	Cardiometabolic	Group	Centenarian - Geriatric	0.318222	0.13148	0.504965	0.000247653	Significant
40	FGF2	OID20503	P09038	Inflammation	Group	Centenarian - Geriatric	0.699713	0.285406	1.11402	0.000284297	Significant
41	LY75	OID20580	O60449	Inflammation	Group	Centenarian - Geriatric	0.362322	0.147745	0.576899	0.000285163	Significant
42	SEMA7A	OID20283	O75326	Cardiometabolic	Group	Centenarian - Geriatric	0.257523	0.104857	0.410189	0.000289582	Significant
43	FKBP1B	OID20618	P68106	Inflammation	Group	Centenarian - Geriatric	0.894582	0.362528	1.42664	0.000304244	Significant
44	BOC	OID20116	Q9BWV1	Cardiometabolic	Group	Centenarian - Geriatric	0.24256	0.0975061	0.387615	0.000330418	Significant
45	TNFRSF13B	OID20702	O14836	Inflammation	Group	Centenarian - Geriatric	0.395146	0.156112	0.63418	0.000391994	Significant
46	ACY1	OID20137	Q03154	Cardiometabolic	Group	Centenarian - Geriatric	-0.394249	-0.63283	-0.155668	0.000394171	Significant
47	SELP	OID20379	P16109	Cardiometabolic	Group	Centenarian - Geriatric	0.421177	0.16264	0.679715	0.000484876	Significant
48	IL1A	OID20488	P01583	Inflammation	Group	Centenarian - Geriatric	-0.505583	-0.817394	-0.193772	0.00051851	Significant
49	CASP2	OID20555	P42575	Inflammation	Group	Centenarian - Geriatric	0.657482	0.251539	1.06343	0.000526767	Significant
50	TIA1	OID20068	P31483	Cardiometabolic	Group	Centenarian - Geriatric	1.22874	0.469828	1.98764	0.000529327	Significant
51	VSIR	OID20131	Q9H7M9	Cardiometabolic	Group	Centenarian - Geriatric	0.431734	0.164843	0.698625	0.00053607	Significant
52	CSF1	OID20719	P09603	Inflammation	Group	Centenarian - Geriatric	-0.349651	-0.566645	-0.132657	0.000566415	Significant
53	VASH1	OID20516	Q7L8A9	Inflammation	Group	Centenarian - Geriatric	1.22308	0.463493	1.98266	0.000572109	Significant
54	PTX3	OID20570	P26022	Inflammation	Group	Centenarian - Geriatric	-0.359579	-0.583349	-0.135809	0.000588711	Significant
55	NT5C3A	OID20553	Q9H0P0	Inflammation	Group	Centenarian - Geriatric	0.595028	0.222119	0.967937	0.000649267	Significant
56	HMOX1	OID20217	P09601	Cardiometabolic	Group	Centenarian - Geriatric	-0.457359	-0.746684	-0.168034	0.000738072	Significant
57	CD84	OID20607	Q9UIB8	Inflammation	Group	Centenarian - Geriatric	0.295779	0.107985	0.483572	0.000775463	Significant
58	NFATC1	OID20545	O95644	Inflammation	Group	Centenarian - Geriatric	0.979657	0.356927	1.60239	0.000787901	Significant
59	SFTPD	OID20214	P35247	Cardiometabolic	Group	Centenarian - Geriatric	0.607497	0.220913	0.994081	0.000799569	Significant
60	SCGB1A1	OID20688	P11684	Inflammation	Group	Centenarian - Geriatric	0.444254	0.160187	0.72832	0.000852742	Significant
61	LGALS3	OID20284	P17931	Cardiometabolic	Group	Centenarian - Geriatric	-0.267937	-0.439269	-0.0966054	0.000853174	Significant
62	LDLR	OID20240	P01130	Cardiometabolic	Group	Centenarian - Geriatric	-0.415206	-0.681227	-0.149186	0.00087559	Significant
63	LGALS4	OID20748	P56470	Inflammation	Group	Centenarian - Geriatric	-0.447213	-0.734192	-0.160235	0.000894057	Significant
64	PCSK9	OID20235	Q8NBP7	Cardiometabolic	Group	Centenarian - Geriatric	-0.310261	-0.510679	-0.109842	0.000975526	Significant
65	TBC1D5	OID20521	Q92609	Inflammation	Group	Centenarian - Geriatric	0.877367	0.309504	1.44523	0.00100083	Significant
66	DOK2	OID20138	O60496	Cardiometabolic	Group	Centenarian - Geriatric	1.17757	0.413946	1.94119	0.00102606	Significant
67	DAPP1	OID20524	Q9UN19	Inflammation	Group	Centenarian - Geriatric	1.69334	0.584469	2.80221	0.00116373	Significant
68	CD209	OID20262	Q9NNX6	Cardiometabolic	Group	Centenarian - Geriatric	0.297138	0.102214	0.492061	0.00119035	Significant
69	GRAP2	OID20192	O75791	Cardiometabolic	Group	Centenarian - Geriatric	1.53843	0.528752	2.5481	0.00119727	Significant
70	ROR1	OID20224	Q01973	Cardiometabolic	Group	Centenarian - Geriatric	0.29679	0.101105	0.492475	0.00126929	Significant
71	FOXO1	OID20515	Q12778	Inflammation	Group	Centenarian - Geriatric	0.997743	0.339154	1.65633	0.00128742	Significant
72	STK4	OID20140	Q13043	Cardiometabolic	Group	Centenarian - Geriatric	0.913992	0.310396	1.51759	0.00129521	Significant
73	CA13	OID20225	Q8N1Q1	Cardiometabolic	Group	Centenarian - Geriatric	1.18591	0.401577	1.97024	0.00131956	Significant
74	CLEC4A	OID20573	Q9UMR7	Inflammation	Group	Centenarian - Geriatric	0.29425	0.098338	0.490161	0.00143399	Significant
75	RAB37	OID20425	Q96AX2	Inflammation	Group	Centenarian - Geriatric	1.0476	0.349933	1.74527	0.00143846	Significant
76	ISM1	OID20538	B1AKI9	Inflammation	Group	Centenarian - Geriatric	0.256876	0.0857516	0.428	0.001444	Significant
77	ADAMTS16	OID20089	Q8TE57	Cardiometabolic	Group	Centenarian - Geriatric	0.297417	0.0990823	0.495751	0.00146241	Significant
78	NCK2	OID20683	O43639	Inflammation	Group	Centenarian - Geriatric	1.12373	0.3741	1.87336	0.00146875	Significant
79	THBS4	OID20368	P35443	Cardiometabolic	Group	Centenarian - Geriatric	0.40174	0.13317	0.67031	0.00150793	Significant
80	NADK	OID20178	O95544	Cardiometabolic	Group	Centenarian - Geriatric	-0.435254	-0.730646	-0.139863	0.00181047	Significant
81	PLA2G4A	OID20685	P47712	Inflammation	Group	Centenarian - Geriatric	0.944784	0.301575	1.58799	0.00187974	Significant
82	ICAM3	OID20277	P32942	Cardiometabolic	Group	Centenarian - Geriatric	0.214945	0.0670452	0.362845	0.002131	Significant
83	WASF1	OID20091	Q92558	Cardiometabolic	Group	Centenarian - Geriatric	0.916745	0.285486	1.548	0.00214931	Significant
84	PDLIM7	OID20729	Q9NR12	Inflammation	Group	Centenarian - Geriatric	1.194	0.371528	2.01648	0.00215848	Significant
85	PROC	OID20402	P04070	Cardiometabolic	Group	Centenarian - Geriatric	-0.228493	-0.386659	-0.0703272	0.00228442	Significant
86	CXCL3	OID20788	P19876	Inflammation	Group	Centenarian - Geriatric	1.03339	0.31066	1.75611	0.00257013	Significant
87	PRDX5	OID20644	P30044	Inflammation	Group	Centenarian - Geriatric	0.754542	0.225141	1.28394	0.00266483	Significant
88	GSTA1	OID20166	P08263	Cardiometabolic	Group	Centenarian - Geriatric	-0.613792	-1.04636	-0.181227	0.00280113	Significant
89	SMOC2	OID20730	Q9H3U7	Inflammation	Group	Centenarian - Geriatric	0.34106	0.100665	0.581455	0.00280577	Significant
90	CD69	OID20206	Q07108	Cardiometabolic	Group	Centenarian - Geriatric	0.931302	0.27392	1.58868	0.00285175	Significant
91	CCN3	OID20299	P48745	Cardiometabolic	Group	Centenarian - Geriatric	0.357605	0.103515	0.611695	0.00306747	Significant
92	ANXA4	OID20123	P09525	Cardiometabolic	Group	Centenarian - Geriatric	0.655888	0.189483	1.12229	0.00309471	Significant
93	IRAK4	OID20577	Q9NWZ3	Inflammation	Group	Centenarian - Geriatric	1.14302	0.32771	1.95833	0.00320088	Significant
94	ANGPTL2	OID20726	Q9UKU9	Inflammation	Group	Centenarian - Geriatric	-0.510023	-0.874266	-0.14578	0.00324401	Significant
95	SRPK2	OID20502	P78362	Inflammation	Group	Centenarian - Geriatric	0.49144	0.13972	0.843161	0.0033202	Significant
96	MAP2K6	OID20552	P52564	Inflammation	Group	Centenarian - Geriatric	0.85934	0.235896	1.48278	0.00384225	Significant
97	IL4R	OID20576	P24394	Inflammation	Group	Centenarian - Geriatric	-0.350845	-0.606147	-0.0955426	0.00396651	Significant
98	CNTNAP2	OID20556	Q9UHC6	Inflammation	Group	Centenarian - Geriatric	0.300888	0.0811737	0.520603	0.0041146	Significant
99	FABP1	OID20778	P07148	Inflammation	Group	Centenarian - Geriatric	-0.717479	-1.24312	-0.191842	0.0042579	Significant
100	CASP3	OID20305	P42574	Cardiometabolic	Group	Centenarian - Geriatric	0.89733	0.239151	1.55551	0.00431078	Significant
101	FCRL2	OID20639	Q96LA5	Inflammation	Group	Centenarian - Geriatric	0.410838	0.108635	0.713041	0.00443996	Significant
102	CXCL5	OID20207	P42830	Cardiometabolic	Group	Centenarian - Geriatric	1.04673	0.272585	1.82088	0.00469531	Significant
103	CCL7	OID20523	P80098	Inflammation	Group	Centenarian - Geriatric	-0.491883	-0.855848	-0.127918	0.00471858	Significant
104	ZBTB17	OID20082	Q13105	Cardiometabolic	Group	Centenarian - Geriatric	-0.30108	-0.524516	-0.0776435	0.00486192	Significant
105	SCGB3A2	OID20723	Q96PL1	Inflammation	Group	Centenarian - Geriatric	0.583088	0.149459	1.01672	0.00496679	Significant
106	TRIM5	OID20526	Q9C035	Inflammation	Group	Centenarian - Geriatric	0.746802	0.191155	1.30245	0.00499101	Significant
107	LY9	OID20670	Q9HBG7	Inflammation	Group	Centenarian - Geriatric	0.24412	0.0624504	0.42579	0.00500101	Significant
108	SLC39A5	OID20539	Q6ZMH5	Inflammation	Group	Centenarian - Geriatric	-0.323369	-0.564169	-0.0825698	0.00503345	Significant
109	PPP1R2	OID20176	P41236	Cardiometabolic	Group	Centenarian - Geriatric	0.701072	0.177599	1.22454	0.00517265	Significant
110	ANPEP	OID20350	P15144	Cardiometabolic	Group	Centenarian - Geriatric	-0.23181	-0.405412	-0.0582074	0.00532944	Significant
111	PROK1	OID20543	P58294	Inflammation	Group	Centenarian - Geriatric	-0.510623	-0.894532	-0.126713	0.00554225	Significant
112	ST6GAL1	OID20302	P15907	Cardiometabolic	Group	Centenarian - Geriatric	-0.270035	-0.473289	-0.0667803	0.0056048	Significant
113	CD46	OID20380	P15529	Cardiometabolic	Group	Centenarian - Geriatric	0.213295	0.0522919	0.374297	0.00576436	Significant
114	CXCL6	OID20613	P80162	Inflammation	Group	Centenarian - Geriatric	0.474363	0.115866	0.832859	0.00583286	Significant
115	SNAP23	OID20218	O00161	Cardiometabolic	Group	Centenarian - Geriatric	1.02195	0.24923	1.79466	0.00586171	Significant
116	CORO1A	OID20286	P31146	Cardiometabolic	Group	Centenarian - Geriatric	0.846091	0.205158	1.48702	0.00596917	Significant
117	ITGB2	OID20315	P05107	Cardiometabolic	Group	Centenarian - Geriatric	0.217185	0.052465	0.381906	0.00603968	Significant
118	GLRX	OID20195	P35754	Cardiometabolic	Group	Centenarian - Geriatric	-0.361577	-0.636543	-0.0866115	0.00619915	Significant
119	PLXNA4	OID20597	Q9HCM2	Inflammation	Group	Centenarian - Geriatric	0.809078	0.192447	1.42571	0.00633328	Significant
120	LACTB2	OID20150	Q53H82	Cardiometabolic	Group	Centenarian - Geriatric	0.558987	0.129572	0.988403	0.00683485	Significant
121	ACAN	OID20159	P16112	Cardiometabolic	Group	Centenarian - Geriatric	0.204672	0.0470512	0.362292	0.00699849	Significant
122	PPIB	OID20331	P23284	Cardiometabolic	Group	Centenarian - Geriatric	0.812842	0.186252	1.43943	0.00706345	Significant
123	TINAGL1	OID20180	Q9GZM7	Cardiometabolic	Group	Centenarian - Geriatric	-0.190654	-0.337794	-0.0435134	0.0071424	Significant
124	AXIN1	OID20582	O15169	Inflammation	Group	Centenarian - Geriatric	0.933314	0.210258	1.65637	0.00740429	Significant
125	NCF2	OID20567	P19878	Inflammation	Group	Centenarian - Geriatric	-0.455325	-0.808453	-0.102197	0.0074793	Significant
126	NUB1	OID20510	Q9Y5A7	Inflammation	Group	Centenarian - Geriatric	0.683409	0.151958	1.21486	0.00767065	Significant
127	DIABLO	OID20184	Q9NR28	Cardiometabolic	Group	Centenarian - Geriatric	0.996602	0.217185	1.77602	0.00808602	Significant
128	PON3	OID20777	Q15166	Inflammation	Group	Centenarian - Geriatric	0.201633	0.0436749	0.359591	0.00821271	Significant
129	FABP2	OID20200	P12104	Cardiometabolic	Group	Centenarian - Geriatric	-0.476421	-0.852514	-0.100329	0.00880804	Significant
130	CD200	OID20603	P41217	Inflammation	Group	Centenarian - Geriatric	0.199569	0.0420113	0.357126	0.00881593	Significant
131	MANF	OID20707	P55145	Inflammation	Group	Centenarian - Geriatric	1.24408	0.26104	2.22711	0.00888549	Significant
132	MSTN	OID20115	O14793	Cardiometabolic	Group	Centenarian - Geriatric	0.487965	0.101534	0.874395	0.00906498	Significant
133	GOPC	OID20551	Q9HD26	Inflammation	Group	Centenarian - Geriatric	0.962829	0.199307	1.72635	0.00917661	Significant
134	LILRA5	OID20209	A6NI73	Cardiometabolic	Group	Centenarian - Geriatric	-0.257464	-0.461756	-0.0531726	0.00922644	Significant
135	CRKL	OID20742	P46109	Inflammation	Group	Centenarian - Geriatric	0.916022	0.188993	1.64305	0.00924792	Significant
136	SPRY2	OID20475	O43597	Inflammation	Group	Centenarian - Geriatric	0.777616	0.160062	1.39517	0.00929853	Significant
137	CLIP2	OID20559	Q9UDT6	Inflammation	Group	Centenarian - Geriatric	1.05938	0.210622	1.90814	0.010057	Significant
138	MNDA	OID20156	P41218	Cardiometabolic	Group	Centenarian - Geriatric	-0.51516	-0.929023	-0.101297	0.0103012	Significant
139	CA5A	OID20075	P35218	Cardiometabolic	Group	Centenarian - Geriatric	-0.704943	-1.27303	-0.136851	0.0105857	Significant
140	SCG3	OID20728	Q8WXD2	Inflammation	Group	Centenarian - Geriatric	-0.312293	-0.564894	-0.0596922	0.0109326	Significant
141	ENG	OID20287	P17813	Cardiometabolic	Group	Centenarian - Geriatric	0.136592	0.0258794	0.247305	0.0111306	Significant
142	AZU1	OID20309	P20160	Cardiometabolic	Group	Centenarian - Geriatric	-0.440401	-0.79775	-0.083052	0.0112357	Significant
143	NME3	OID20789	Q13232	Inflammation	Group	Centenarian - Geriatric	0.206882	0.0389557	0.374809	0.0112696	Significant
144	BCR	OID20558	P11274	Inflammation	Group	Centenarian - Geriatric	0.812998	0.152784	1.47321	0.0113142	Significant
145	BANK1	OID20594	Q8NDB2	Inflammation	Group	Centenarian - Geriatric	0.963332	0.179711	1.74695	0.0114802	Significant
146	ICA1	OID20484	Q05084	Inflammation	Group	Centenarian - Geriatric	0.682771	0.126106	1.23944	0.0117065	Significant
147	CTF1	OID20061	Q16619	Cardiometabolic	Group	Centenarian - Geriatric	0.645358	0.118641	1.17207	0.0118124	Significant
148	TFRC	OID20369	P02786	Cardiometabolic	Group	Centenarian - Geriatric	-0.281077	-0.510824	-0.0513305	0.0119633	Significant
149	DPP10	OID20527	Q8N608	Inflammation	Group	Centenarian - Geriatric	0.263518	0.0474859	0.479549	0.0122675	Significant
150	PTPN6	OID20717	P29350	Inflammation	Group	Centenarian - Geriatric	0.899301	0.1588	1.6398	0.0127316	Significant
151	ARHGEF12	OID20554	Q9NZN5	Inflammation	Group	Centenarian - Geriatric	0.882441	0.155751	1.60913	0.0127422	Significant
152	CD244	OID20628	Q9BZW8	Inflammation	Group	Centenarian - Geriatric	0.198575	0.0348648	0.362286	0.0128628	Significant
153	PRKAR1A	OID20146	P10644	Cardiometabolic	Group	Centenarian - Geriatric	0.693616	0.120639	1.26659	0.0130793	Significant
154	VEGFD	OID20662	O43915	Inflammation	Group	Centenarian - Geriatric	0.232544	0.0404388	0.42465	0.0130834	Significant
155	IFNG	OID20495	P01579	Inflammation	Group	Centenarian - Geriatric	-0.861841	-1.57495	-0.148731	0.0132591	Significant
156	FADD	OID20151	Q13158	Cardiometabolic	Group	Centenarian - Geriatric	0.637963	0.109681	1.16625	0.0133459	Significant
157	PEAR1	OID20257	Q5VY43	Cardiometabolic	Group	Centenarian - Geriatric	0.159147	0.0272538	0.291041	0.0134366	Significant
158	MEGF10	OID20746	Q96KG7	Inflammation	Group	Centenarian - Geriatric	0.299502	0.0496675	0.549336	0.0141781	Significant
159	F2R	OID20691	P25116	Inflammation	Group	Centenarian - Geriatric	0.375413	0.061189	0.689638	0.0145778	Significant
160	C2	OID20410	P06681	Cardiometabolic	Group	Centenarian - Geriatric	-0.150819	-0.277376	-0.024261	0.0148818	Significant
161	MGMT	OID20588	P16455	Inflammation	Group	Centenarian - Geriatric	0.964626	0.153218	1.77603	0.015175	Significant
162	IGFBP7	OID20236	Q16270	Cardiometabolic	Group	Centenarian - Geriatric	0.189197	0.0296801	0.348714	0.0154624	Significant
163	IRAK1	OID20485	P51617	Inflammation	Group	Centenarian - Geriatric	0.540465	0.0844251	0.996505	0.0155608	Significant
164	MPIG6B	OID20779	O95866	Inflammation	Group	Centenarian - Geriatric	0.854115	0.132489	1.57574	0.0157225	Significant
165	ITGB1BP2	OID20112	Q9UKP3	Cardiometabolic	Group	Centenarian - Geriatric	1.03056	0.153411	1.90772	0.0166726	Significant
166	YTHDF3	OID20478	Q7Z739	Inflammation	Group	Centenarian - Geriatric	0.629746	0.0931644	1.16633	0.0168154	Significant
167	CTSL	OID20228	P07711	Cardiometabolic	Group	Centenarian - Geriatric	-0.221502	-0.410774	-0.0322306	0.0171962	Significant
168	DBNL	OID20681	Q9UJU6	Inflammation	Group	Centenarian - Geriatric	0.80162	0.116531	1.48671	0.0172182	Significant
169	ERBB3	OID20705	P21860	Inflammation	Group	Centenarian - Geriatric	-0.195979	-0.364247	-0.0277101	0.0178532	Significant
170	SUSD1	OID20072	Q6UWL2	Cardiometabolic	Group	Centenarian - Geriatric	0.512026	0.0714677	0.952583	0.0181479	Significant
171	EDAR	OID20525	Q9UNE0	Inflammation	Group	Centenarian - Geriatric	0.540886	0.0750439	1.00673	0.0182846	Significant
172	SKAP2	OID20761	O75563	Inflammation	Group	Centenarian - Geriatric	0.851601	0.117695	1.58551	0.0183729	Significant
173	CD276	OID20680	Q5ZPR3	Inflammation	Group	Centenarian - Geriatric	-0.249828	-0.465177	-0.0344791	0.0184047	Significant
174	EFEMP1	OID20414	Q12805	Cardiometabolic	Group	Centenarian - Geriatric	0.230206	0.0316859	0.428726	0.0184657	Significant
175	LAT	OID20640	O43561	Inflammation	Group	Centenarian - Geriatric	0.726354	0.0968781	1.35583	0.0191779	Significant
176	FASLG	OID20665	P48023	Inflammation	Group	Centenarian - Geriatric	0.230664	0.0303336	0.430995	0.0194956	Significant
177	STK11	OID20077	Q15831	Cardiometabolic	Group	Centenarian - Geriatric	0.460118	0.0602575	0.859978	0.0195886	Significant
178	USP8	OID20110	P40818	Cardiometabolic	Group	Centenarian - Geriatric	0.842766	0.109675	1.57586	0.01973	Significant
179	CDH17	OID20134	Q12864	Cardiometabolic	Group	Centenarian - Geriatric	0.48068	0.0598865	0.901473	0.0206987	Significant
180	CCL23	OID20693	P55773	Inflammation	Group	Centenarian - Geriatric	-0.278484	-0.524885	-0.0320825	0.0224021	Significant
181	IL18R1	OID20652	Q13478	Inflammation	Group	Centenarian - Geriatric	-0.193134	-0.366921	-0.0193475	0.0253026	Significant
182	NRCAM	OID20229	Q92823	Cardiometabolic	Group	Centenarian - Geriatric	0.172118	0.0167693	0.327466	0.0258557	Significant
183	COMT	OID20086	P21964	Cardiometabolic	Group	Centenarian - Geriatric	0.580399	0.0558811	1.10492	0.0260892	Significant
184	CCL18	OID20395	P55774	Cardiometabolic	Group	Centenarian - Geriatric	-0.358052	-0.681754	-0.0343491	0.02616	Significant
185	IL10	OID20431	P22301	Inflammation	Group	Centenarian - Geriatric	-0.511807	-0.975732	-0.0478812	0.0266484	Significant
186	CNST	OID20127	Q6PJW8	Cardiometabolic	Group	Centenarian - Geriatric	0.700574	0.0654578	1.33569	0.0266729	Significant
187	DCN	OID20106	P07585	Cardiometabolic	Group	Centenarian - Geriatric	0.213269	0.0196275	0.406912	0.0269635	Significant
188	IKBKG	OID20544	Q9Y6K9	Inflammation	Group	Centenarian - Geriatric	0.65865	0.0601929	1.25711	0.0270972	Significant
189	PNPT1	OID20445	Q8TCS8	Inflammation	Group	Centenarian - Geriatric	0.408119	0.0366826	0.779556	0.0274122	Significant
190	TCN2	OID20341	P20062	Cardiometabolic	Group	Centenarian - Geriatric	-0.229756	-0.438935	-0.0205766	0.02748	Significant
191	TRAF2	OID20507	Q12933	Inflammation	Group	Centenarian - Geriatric	0.472835	0.0388122	0.906857	0.0290766	Significant
192	TGFB1	OID20621	P01137	Inflammation	Group	Centenarian - Geriatric	0.194165	0.0158408	0.372489	0.0291853	Significant
193	PKLR	OID20682	P30613	Inflammation	Group	Centenarian - Geriatric	-0.315288	-0.604884	-0.0256922	0.0292063	Significant
194	TNFRSF11B	OID20735	O00300	Inflammation	Group	Centenarian - Geriatric	0.25443	0.0203804	0.48848	0.0295088	Significant
195	DECR1	OID20579	Q16698	Inflammation	Group	Centenarian - Geriatric	0.592761	0.0453316	1.14019	0.0303092	Significant
196	TNFRSF13C	OID20480	Q96RJ3	Inflammation	Group	Centenarian - Geriatric	0.320706	0.0243538	0.617059	0.0304288	Significant
197	ANG	OID20403	P03950	Cardiometabolic	Group	Centenarian - Geriatric	-0.208098	-0.400558	-0.0156372	0.0306062	Significant
198	NID1	OID20362	P14543	Cardiometabolic	Group	Centenarian - Geriatric	-0.21624	-0.417099	-0.0153803	0.0315122	Significant
199	IL7	OID20535	P13232	Inflammation	Group	Centenarian - Geriatric	0.496198	0.0348403	0.957556	0.0317198	Significant
200	WNT9A	OID20460	O14904	Inflammation	Group	Centenarian - Geriatric	0.231829	0.0153139	0.448345	0.0326769	Significant
201	MCFD2	OID20171	Q8NI22	Cardiometabolic	Group	Centenarian - Geriatric	0.242721	0.0158676	0.469574	0.0328356	Significant
202	GHRL	OID20175	Q9UBU3	Cardiometabolic	Group	Centenarian - Geriatric	-0.513725	-0.994075	-0.0333756	0.0329302	Significant
203	HPCAL1	OID20615	P37235	Inflammation	Group	Centenarian - Geriatric	0.571364	0.0365134	1.10621	0.0331784	Significant
204	CHIT1	OID20312	Q13231	Cardiometabolic	Group	Centenarian - Geriatric	0.881269	0.054857	1.70768	0.0335678	Significant
205	IGFBPL1	OID20155	Q8WX77	Cardiometabolic	Group	Centenarian - Geriatric	0.205998	0.0112928	0.400704	0.0353439	Significant
206	NUDC	OID20623	Q9Y266	Inflammation	Group	Centenarian - Geriatric	0.476669	0.026107	0.927231	0.0353561	Significant
207	LRRN1	OID20438	Q6UXK5	Inflammation	Group	Centenarian - Geriatric	0.245503	0.0131668	0.47784	0.0356328	Significant
208	TNF	OID20473	P01375	Inflammation	Group	Centenarian - Geriatric	-0.232934	-0.453673	-0.0121952	0.0359447	Significant
209	FCN2	OID20382	Q15485	Cardiometabolic	Group	Centenarian - Geriatric	-0.230865	-0.451953	-0.00977598	0.0384414	Significant
210	BACH1	OID20505	O14867	Inflammation	Group	Centenarian - Geriatric	0.506784	0.0182863	0.995282	0.0400498	Significant
211	DNAJA2	OID20627	O60884	Inflammation	Group	Centenarian - Geriatric	0.454375	0.0127464	0.896004	0.0421644	Significant
212	MB	OID20263	P02144	Cardiometabolic	Group	Centenarian - Geriatric	0.303224	0.00837583	0.598072	0.0422793	Significant
213	KYAT1	OID20232	Q16773	Cardiometabolic	Group	Centenarian - Geriatric	0.39276	0.0100451	0.775475	0.0428283	Significant
214	ANGPTL4	OID20703	Q9BY76	Inflammation	Group	Centenarian - Geriatric	-0.213876	-0.424293	-0.00345909	0.0453982	Significant
215	HYAL1	OID20357	Q12794	Cardiometabolic	Group	Centenarian - Geriatric	-0.121904	-0.243327	-0.000480749	0.048857	Significant
216	CLEC5A	OID20165	Q9NY25	Cardiometabolic	Group	Centenarian - Geriatric	0.201616	0.000746133	0.402485	0.048927	Significant
217	CDHR5	OID20193	Q9HBB8	Cardiometabolic	Group	Centenarian - Geriatric	-0.217186	-0.4351	0.000727492	0.0509812	Non-significant
218	GRK5	OID20066	P34947	Cardiometabolic	Group	Centenarian - Geriatric	0.627558	-0.00626787	1.26138	0.0529539	Non-significant
219	ICAM4	OID20578	Q14773	Inflammation	Group	Centenarian - Geriatric	0.24256	-0.00270108	0.487822	0.0532988	Non-significant
220	DCTPP1	OID20148	Q9H773	Cardiometabolic	Group	Centenarian - Geriatric	0.211287	-0.00238384	0.424959	0.053343	Non-significant
221	VWF	OID20256	P04275	Cardiometabolic	Group	Centenarian - Geriatric	-0.368897	-0.742444	0.0046504	0.0537423	Non-significant
222	CD93	OID20397	Q9NPY3	Cardiometabolic	Group	Centenarian - Geriatric	0.192906	-0.0034093	0.389222	0.055284	Non-significant
223	SIGLEC1	OID20690	Q9BZZ2	Inflammation	Group	Centenarian - Geriatric	-0.256893	-0.518361	0.00457413	0.0553245	Non-significant
224	PLAUR	OID20764	Q03405	Inflammation	Group	Centenarian - Geriatric	-0.201516	-0.406697	0.00366541	0.0554422	Non-significant
225	ESAM	OID20270	Q96AP7	Cardiometabolic	Group	Centenarian - Geriatric	0.213738	-0.00436102	0.431836	0.0561235	Non-significant
226	CXCL1	OID20762	P09341	Inflammation	Group	Centenarian - Geriatric	0.497219	-0.0107412	1.00518	0.0564941	Non-significant
227	SH2D1A	OID20514	O60880	Inflammation	Group	Centenarian - Geriatric	0.376583	-0.00831745	0.761483	0.0566441	Non-significant
228	ADH4	OID20117	P08319	Cardiometabolic	Group	Centenarian - Geriatric	-0.442926	-0.896137	0.0102845	0.0569957	Non-significant
229	GAL	OID20727	P22466	Inflammation	Group	Centenarian - Geriatric	-0.376765	-0.765235	0.0117051	0.0594607	Non-significant
230	ALCAM	OID20273	Q13740	Cardiometabolic	Group	Centenarian - Geriatric	0.129137	-0.00449961	0.262773	0.0606644	Non-significant
231	NFATC3	OID20470	Q12968	Inflammation	Group	Centenarian - Geriatric	0.357241	-0.0137566	0.728238	0.0618432	Non-significant
232	FCRL1	OID20172	Q96LA6	Cardiometabolic	Group	Centenarian - Geriatric	0.278976	-0.0125074	0.57046	0.0639027	Non-significant
233	CXCL9	OID20675	Q07325	Inflammation	Group	Centenarian - Geriatric	0.348599	-0.0170218	0.714219	0.0652198	Non-significant
234	DFFA	OID20620	O00273	Inflammation	Group	Centenarian - Geriatric	0.395535	-0.0199315	0.811001	0.065738	Non-significant
235	RNASE3	OID20203	P12724	Cardiometabolic	Group	Centenarian - Geriatric	-0.598647	-1.22803	0.0307394	0.0660563	Non-significant
236	SCRN1	OID20542	Q12765	Inflammation	Group	Centenarian - Geriatric	0.252868	-0.0147966	0.520533	0.0684627	Non-significant
237	AGRP	OID20658	O00253	Inflammation	Group	Centenarian - Geriatric	-0.2418	-0.498602	0.0150014	0.0696603	Non-significant
238	SCARF1	OID20297	Q14162	Cardiometabolic	Group	Centenarian - Geriatric	0.229089	-0.0147943	0.472973	0.0705284	Non-significant
239	SNX9	OID20135	Q9Y5X1	Cardiometabolic	Group	Centenarian - Geriatric	0.331107	-0.0223726	0.684587	0.071557	Non-significant
240	PPP1R9B	OID20643	Q96SB3	Inflammation	Group	Centenarian - Geriatric	0.476073	-0.0333918	0.985538	0.0724466	Non-significant
241	LSP1	OID20530	P33241	Inflammation	Group	Centenarian - Geriatric	-0.20021	-0.414796	0.0143758	0.0730247	Non-significant
242	F7	OID20372	P08709	Cardiometabolic	Group	Centenarian - Geriatric	-0.175575	-0.364382	0.0132318	0.0742683	Non-significant
243	TIMP1	OID20418	P01033	Cardiometabolic	Group	Centenarian - Geriatric	0.167063	-0.0127378	0.346863	0.0745781	Non-significant
244	DPP7	OID20142	Q9UHL4	Cardiometabolic	Group	Centenarian - Geriatric	0.308078	-0.0246651	0.640821	0.0759236	Non-significant
245	TNFRSF11A	OID20646	Q9Y6Q6	Inflammation	Group	Centenarian - Geriatric	-0.257225	-0.537143	0.0226936	0.0788362	Non-significant
246	OSMR	OID20356	Q99650	Cardiometabolic	Group	Centenarian - Geriatric	0.119033	-0.0106734	0.248739	0.0793558	Non-significant
247	TANK	OID20474	Q92844	Inflammation	Group	Centenarian - Geriatric	0.448217	-0.0415077	0.937942	0.0804181	Non-significant
248	DLK1	OID20295	P80370	Cardiometabolic	Group	Centenarian - Geriatric	0.274239	-0.0256231	0.574101	0.0807182	Non-significant
249	PTH1R	OID20571	Q03431	Inflammation	Group	Centenarian - Geriatric	-0.211173	-0.442137	0.0197906	0.0808213	Non-significant
250	NRTN	OID20465	Q99748	Inflammation	Group	Centenarian - Geriatric	-0.546149	-1.14444	0.0521413	0.0814593	Non-significant
251	NFASC	OID20634	O94856	Inflammation	Group	Centenarian - Geriatric	0.129651	-0.0131022	0.272404	0.0835055	Non-significant
252	MYO9B	OID20451	Q13459	Inflammation	Group	Centenarian - Geriatric	0.435307	-0.0467308	0.917346	0.0858349	Non-significant
253	BAG6	OID20114	P46379	Cardiometabolic	Group	Centenarian - Geriatric	0.179649	-0.0200008	0.379298	0.0873214	Non-significant
254	LEPR	OID20128	P48357	Cardiometabolic	Group	Centenarian - Geriatric	0.158572	-0.0181101	0.335255	0.0884009	Non-significant
255	AHCY	OID20199	P23526	Cardiometabolic	Group	Centenarian - Geriatric	0.35659	-0.0446668	0.757847	0.0925989	Non-significant
256	MPHOSPH8	OID20092	Q99549	Cardiometabolic	Group	Centenarian - Geriatric	0.460671	-0.0589718	0.980315	0.0936554	Non-significant
257	TPP1	OID20750	O14773	Inflammation	Group	Centenarian - Geriatric	-0.184769	-0.393281	0.0237432	0.0938438	Non-significant
258	NT-proBNP	OID20125	NTproBNP	Cardiometabolic	Group	Centenarian - Geriatric	0.594873	-0.0770783	1.26682	0.0942555	Non-significant
259	DAG1	OID20774	Q14118	Inflammation	Group	Centenarian - Geriatric	0.267256	-0.0348611	0.569372	0.0945913	Non-significant
260	NCAM1	OID20354	P13591	Cardiometabolic	Group	Centenarian - Geriatric	0.15812	-0.0206267	0.336867	0.0945945	Non-significant
261	GLO1	OID20107	Q04760	Cardiometabolic	Group	Centenarian - Geriatric	-0.259897	-0.554069	0.034275	0.0951472	Non-significant
262	ANXA11	OID20583	P50995	Inflammation	Group	Centenarian - Geriatric	0.139324	-0.0194682	0.298115	0.0982043	Non-significant
263	SSC4D	OID20182	Q8WTU2	Cardiometabolic	Group	Centenarian - Geriatric	-0.505392	-1.08202	0.0712377	0.0986829	Non-significant
264	ITM2A	OID20504	O43736	Inflammation	Group	Centenarian - Geriatric	-0.23695	-0.507533	0.033633	0.0990698	Non-significant
265	TIMD4	OID20375	Q96H15	Cardiometabolic	Group	Centenarian - Geriatric	0.212481	-0.0302931	0.455255	0.0993161	Non-significant
266	PTPRF	OID20310	P10586	Cardiometabolic	Group	Centenarian - Geriatric	-0.163968	-0.353379	0.025444	0.104314	Non-significant
267	SAMD9L	OID20536	Q8IVG5	Inflammation	Group	Centenarian - Geriatric	0.407699	-0.0645157	0.879913	0.105543	Non-significant
268	CLSTN2	OID20664	Q9H4D0	Inflammation	Group	Centenarian - Geriatric	0.20518	-0.0327702	0.443129	0.106134	Non-significant
269	CRIM1	OID20701	Q9NZV1	Inflammation	Group	Centenarian - Geriatric	-0.15924	-0.344546	0.0260669	0.107739	Non-significant
270	BPIFB1	OID20308	Q8TDL5	Cardiometabolic	Group	Centenarian - Geriatric	0.32132	-0.0537273	0.696367	0.109161	Non-significant
271	HEXIM1	OID20589	O94992	Inflammation	Group	Centenarian - Geriatric	0.420154	-0.0715653	0.911873	0.110431	Non-significant
272	MLN	OID20541	P12872	Inflammation	Group	Centenarian - Geriatric	-0.357842	-0.778612	0.062928	0.112688	Non-significant
273	PRTN3	OID20329	P24158	Cardiometabolic	Group	Centenarian - Geriatric	-0.247895	-0.540968	0.0451786	0.11532	Non-significant
274	CD70	OID20599	P32970	Inflammation	Group	Centenarian - Geriatric	-0.219202	-0.480001	0.0415973	0.118438	Non-significant
275	PLA2G2A	OID20274	P14555	Cardiometabolic	Group	Centenarian - Geriatric	-0.332231	-0.727625	0.0631641	0.118586	Non-significant
276	IL5RA	OID20601	Q01344	Inflammation	Group	Centenarian - Geriatric	0.285592	-0.0543977	0.625582	0.118732	Non-significant
277	ITIH3	OID20352	Q06033	Cardiometabolic	Group	Centenarian - Geriatric	-0.172048	-0.378036	0.0339406	0.121576	Non-significant
278	IL17D	OID20481	Q8TAD2	Inflammation	Group	Centenarian - Geriatric	0.223105	-0.0456413	0.491852	0.12465	Non-significant
279	HSPB1	OID20230	P04792	Cardiometabolic	Group	Centenarian - Geriatric	0.413825	-0.0848837	0.912533	0.124882	Non-significant
280	PRKAB1	OID20444	Q9Y478	Inflammation	Group	Centenarian - Geriatric	0.284753	-0.0585688	0.628074	0.12512	Non-significant
281	SLITRK6	OID20094	Q9H5Y7	Cardiometabolic	Group	Centenarian - Geriatric	0.154552	-0.0329282	0.342033	0.12825	Non-significant
282	RNASET2	OID20321	O00584	Cardiometabolic	Group	Centenarian - Geriatric	0.128938	-0.0275157	0.285393	0.128398	Non-significant
283	ICAM5	OID20145	Q9UMF0	Cardiometabolic	Group	Centenarian - Geriatric	0.189517	-0.0407339	0.419767	0.129052	Non-significant
284	LPL	OID20188	P06858	Cardiometabolic	Group	Centenarian - Geriatric	0.200638	-0.0446204	0.445895	0.132245	Non-significant
285	CDSN	OID20667	Q15517	Inflammation	Group	Centenarian - Geriatric	0.215853	-0.0499366	0.481643	0.136105	Non-significant
286	ADAM23	OID20651	O75077	Inflammation	Group	Centenarian - Geriatric	0.134762	-0.031225	0.300748	0.136261	Non-significant
287	SIRPB1	OID20739	O00241	Inflammation	Group	Centenarian - Geriatric	-0.249753	-0.559882	0.0603755	0.140622	Non-significant
288	ADGRE5	OID20260	P48960	Cardiometabolic	Group	Centenarian - Geriatric	0.132249	-0.032126	0.296624	0.141137	Non-significant
289	FABP6	OID20076	P51161	Cardiometabolic	Group	Centenarian - Geriatric	-0.308903	-0.695104	0.0772972	0.144337	Non-significant
290	KLRD1	OID20632	Q13241	Inflammation	Group	Centenarian - Geriatric	0.192948	-0.0486857	0.434582	0.145257	Non-significant
291	METAP1D	OID20519	Q6UB28	Inflammation	Group	Centenarian - Geriatric	0.400759	-0.10243	0.903949	0.146694	Non-significant
292	PREB	OID20439	Q9HCU5	Inflammation	Group	Centenarian - Geriatric	-0.150505	-0.341479	0.0404684	0.152575	Non-significant
293	FAM3C	OID20233	Q92520	Cardiometabolic	Group	Centenarian - Geriatric	0.161552	-0.0442283	0.367332	0.15475	Non-significant
294	IGFBP2	OID20325	P18065	Cardiometabolic	Group	Centenarian - Geriatric	0.190501	-0.0522944	0.433297	0.155079	Non-significant
295	SCGN	OID20457	O76038	Inflammation	Group	Centenarian - Geriatric	0.199226	-0.0563627	0.454815	0.158831	Non-significant
296	UMOD	OID20237	P07911	Cardiometabolic	Group	Centenarian - Geriatric	-0.23011	-0.526523	0.0663026	0.161174	Non-significant
297	CD14	OID20378	P08571	Cardiometabolic	Group	Centenarian - Geriatric	-0.207784	-0.476207	0.0606386	0.162837	Non-significant
298	PAM	OID20291	P19021	Cardiometabolic	Group	Centenarian - Geriatric	0.125956	-0.036852	0.288763	0.163173	Non-significant
299	GPR37	OID20095	O15354	Cardiometabolic	Group	Centenarian - Geriatric	-0.319916	-0.733807	0.0939757	0.1637	Non-significant
300	QPCT	OID20320	Q16769	Cardiometabolic	Group	Centenarian - Geriatric	0.154572	-0.0457864	0.354931	0.16481	Non-significant
301	SLAMF1	OID20496	Q13291	Inflammation	Group	Centenarian - Geriatric	0.254589	-0.0774703	0.586649	0.16846	Non-significant
302	COL6A3	OID20292	P12111	Cardiometabolic	Group	Centenarian - Geriatric	-0.185127	-0.426819	0.0565659	0.169029	Non-significant
303	CNPY2	OID20069	Q9Y2B0	Cardiometabolic	Group	Centenarian - Geriatric	0.249826	-0.0766416	0.576293	0.169585	Non-significant
304	PADI2	OID20467	Q9Y2J8	Inflammation	Group	Centenarian - Geriatric	-0.470539	-1.09166	0.150583	0.175599	Non-significant
305	FCGR3B	OID20387	O75015	Cardiometabolic	Group	Centenarian - Geriatric	0.185469	-0.0597355	0.430674	0.176535	Non-significant
306	CHI3L1	OID20399	P36222	Cardiometabolic	Group	Centenarian - Geriatric	0.305332	-0.0999618	0.710625	0.178957	Non-significant
307	VASN	OID20345	Q6EMK4	Cardiometabolic	Group	Centenarian - Geriatric	-0.125003	-0.290972	0.0409656	0.179107	Non-significant
308	SLAMF7	OID20602	Q9NQ25	Inflammation	Group	Centenarian - Geriatric	0.269422	-0.0916076	0.630451	0.184733	Non-significant
309	PDGFRB	OID20268	P09619	Cardiometabolic	Group	Centenarian - Geriatric	0.134045	-0.0459273	0.314018	0.18593	Non-significant
310	COL18A1	OID20332	P39060	Cardiometabolic	Group	Centenarian - Geriatric	-0.0919588	-0.215634	0.0317167	0.186974	Non-significant
311	AGRN	OID20786	O00468	Inflammation	Group	Centenarian - Geriatric	-0.188125	-0.442073	0.0658225	0.189263	Non-significant
312	EPHA1	OID20677	P21709	Inflammation	Group	Centenarian - Geriatric	-0.127351	-0.303321	0.0486193	0.203967	Non-significant
313	BTN2A1	OID20713	Q7KYR7	Inflammation	Group	Centenarian - Geriatric	0.143079	-0.0550224	0.34118	0.205255	Non-significant
314	ACE2	OID20105	Q9BYF1	Cardiometabolic	Group	Centenarian - Geriatric	-0.231477	-0.553207	0.0902535	0.207727	Non-significant
315	AXL	OID20363	P30530	Cardiometabolic	Group	Centenarian - Geriatric	-0.123553	-0.295329	0.0482237	0.207915	Non-significant
316	CEACAM21	OID20548	Q3KPI0	Inflammation	Group	Centenarian - Geriatric	-0.304773	-0.72928	0.119735	0.209099	Non-significant
317	EIF4G1	OID20625	Q04637	Inflammation	Group	Centenarian - Geriatric	0.466526	-0.185725	1.11878	0.211524	Non-significant
318	OSM	OID20574	P13725	Inflammation	Group	Centenarian - Geriatric	-0.302285	-0.729773	0.125202	0.218978	Non-significant
319	GP2	OID20090	P55259	Cardiometabolic	Group	Centenarian - Geriatric	0.378537	-0.157765	0.914838	0.220179	Non-significant
320	APOM	OID20374	O95445	Cardiometabolic	Group	Centenarian - Geriatric	0.127721	-0.0534429	0.308885	0.220948	Non-significant
321	IL6ST	OID20147	P40189	Cardiometabolic	Group	Centenarian - Geriatric	0.0695706	-0.0291549	0.168296	0.221242	Non-significant
322	IL12RB1	OID20486	P42701	Inflammation	Group	Centenarian - Geriatric	-0.19367	-0.469083	0.0817439	0.222638	Non-significant
323	CCL11	OID20668	P51671	Inflammation	Group	Centenarian - Geriatric	0.120329	-0.0509587	0.291617	0.223295	Non-significant
324	COL9A1	OID20550	P20849	Inflammation	Group	Centenarian - Geriatric	0.236664	-0.100397	0.573725	0.223629	Non-significant
325	LGALS1	OID20154	P09382	Cardiometabolic	Group	Centenarian - Geriatric	0.125366	-0.0541114	0.304843	0.227066	Non-significant
326	SEMA3F	OID20186	Q13275	Cardiometabolic	Group	Centenarian - Geriatric	-0.107204	-0.260684	0.0462759	0.227082	Non-significant
327	XG	OID20259	P55808	Cardiometabolic	Group	Centenarian - Geriatric	0.198689	-0.087142	0.484521	0.230292	Non-significant
328	HCLS1	OID20648	P14317	Inflammation	Group	Centenarian - Geriatric	0.317648	-0.140418	0.775713	0.231901	Non-significant
329	PRCP	OID20337	P42785	Cardiometabolic	Group	Centenarian - Geriatric	0.113956	-0.0510318	0.278943	0.234574	Non-significant
330	LILRB2	OID20301	Q8N423	Cardiometabolic	Group	Centenarian - Geriatric	-0.127048	-0.313013	0.0589157	0.241941	Non-significant
331	FETUB	OID20404	Q9UGM5	Cardiometabolic	Group	Centenarian - Geriatric	-0.132269	-0.326444	0.0619069	0.243937	Non-significant
332	CR2	OID20393	P20023	Cardiometabolic	Group	Centenarian - Geriatric	0.195075	-0.0926661	0.482816	0.247169	Non-significant
333	CNDP1	OID20347	Q96KN2	Cardiometabolic	Group	Centenarian - Geriatric	-0.189228	-0.469805	0.0913489	0.250734	Non-significant
334	TNFRSF10C	OID20265	O14798	Cardiometabolic	Group	Centenarian - Geriatric	0.171017	-0.0836069	0.42564	0.253567	Non-significant
335	DPT	OID20278	Q07507	Cardiometabolic	Group	Centenarian - Geriatric	0.0935204	-0.0459365	0.232977	0.254633	Non-significant
336	KLRB1	OID20629	Q12918	Inflammation	Group	Centenarian - Geriatric	0.15169	-0.0745652	0.377944	0.254804	Non-significant
337	TNFSF13	OID20733	O75888	Inflammation	Group	Centenarian - Geriatric	-0.153437	-0.382713	0.0758379	0.256047	Non-significant
338	ADAM15	OID20109	Q13444	Cardiometabolic	Group	Centenarian - Geriatric	0.12162	-0.0616036	0.304844	0.261693	Non-significant
339	AGER	OID20756	Q15109	Inflammation	Group	Centenarian - Geriatric	0.19736	-0.100295	0.495016	0.262457	Non-significant
340	MERTK	OID20657	Q12866	Inflammation	Group	Centenarian - Geriatric	-0.106341	-0.267057	0.0543756	0.263904	Non-significant
341	CCL21	OID20686	O00585	Inflammation	Group	Centenarian - Geriatric	-0.168908	-0.428291	0.0904747	0.275041	Non-significant
342	CEBPB	OID20052	P17676	Cardiometabolic	Group	Centenarian - Geriatric	-0.206873	-0.528991	0.115245	0.284805	Non-significant
343	CD58	OID20716	P19256	Inflammation	Group	Centenarian - Geriatric	0.0952901	-0.054675	0.245255	0.292363	Non-significant
344	SMPDL3A	OID20676	Q92484	Inflammation	Group	Centenarian - Geriatric	0.217382	-0.127383	0.562147	0.297868	Non-significant
345	MEP1B	OID20168	Q16820	Cardiometabolic	Group	Centenarian - Geriatric	0.359625	-0.219812	0.939063	0.309165	Non-significant
346	NTF3	OID20591	P20783	Inflammation	Group	Centenarian - Geriatric	-0.194681	-0.509034	0.119672	0.310717	Non-significant
347	C1QTNF1	OID20367	Q9BXJ1	Cardiometabolic	Group	Centenarian - Geriatric	-0.170689	-0.449357	0.107979	0.318649	Non-significant
348	CD55	OID20377	P08174	Cardiometabolic	Group	Centenarian - Geriatric	0.110293	-0.0702028	0.290789	0.320372	Non-significant
349	SSC5D	OID20351	A1L4H1	Cardiometabolic	Group	Centenarian - Geriatric	-0.146125	-0.386787	0.094537	0.324967	Non-significant
350	F9	OID20349	P00740	Cardiometabolic	Group	Centenarian - Geriatric	-0.0629006	-0.167073	0.0412714	0.328987	Non-significant
351	CRELD2	OID20751	Q6UXH1	Inflammation	Group	Centenarian - Geriatric	0.194118	-0.128472	0.516709	0.33147	Non-significant
352	PRSS8	OID20763	Q16651	Inflammation	Group	Centenarian - Geriatric	-0.15095	-0.402505	0.100604	0.333493	Non-significant
353	SPON2	OID20221	Q9BUD6	Cardiometabolic	Group	Centenarian - Geriatric	-0.102059	-0.274869	0.0707507	0.345058	Non-significant
354	IL15	OID20562	P40933	Inflammation	Group	Centenarian - Geriatric	-0.105062	-0.283699	0.0735737	0.34808	Non-significant
355	TGFA	OID20600	P01135	Inflammation	Group	Centenarian - Geriatric	-0.113824	-0.307961	0.0803133	0.350347	Non-significant
356	ENTPD6	OID20100	O75354	Cardiometabolic	Group	Centenarian - Geriatric	0.0786679	-0.0558694	0.213205	0.352308	Non-significant
357	FGF5	OID20490	P12034	Inflammation	Group	Centenarian - Geriatric	0.120371	-0.0879589	0.3287	0.361001	Non-significant
358	SORT1	OID20213	Q99523	Cardiometabolic	Group	Centenarian - Geriatric	0.103065	-0.0781852	0.284315	0.372641	Non-significant
359	CTSZ	OID20365	Q9UBR2	Cardiometabolic	Group	Centenarian - Geriatric	0.0989172	-0.0753915	0.273226	0.374118	Non-significant
360	CA3	OID20271	P07451	Cardiometabolic	Group	Centenarian - Geriatric	0.152548	-0.116582	0.421678	0.374972	Non-significant
361	IL32	OID20605	P24001	Inflammation	Group	Centenarian - Geriatric	0.138842	-0.107869	0.385553	0.380191	Non-significant
362	SPINT2	OID20720	O43291	Inflammation	Group	Centenarian - Geriatric	0.112581	-0.0879408	0.313102	0.38192	Non-significant
363	FCGR2A	OID20391	P12318	Cardiometabolic	Group	Centenarian - Geriatric	0.165899	-0.131648	0.463445	0.386976	Non-significant
364	OMD	OID20725	Q99983	Inflammation	Group	Centenarian - Geriatric	0.134874	-0.107052	0.376799	0.387047	Non-significant
365	CA4	OID20241	P22748	Cardiometabolic	Group	Centenarian - Geriatric	-0.0820629	-0.229329	0.0652036	0.387387	Non-significant
366	TREM2	OID20731	Q9NZC2	Inflammation	Group	Centenarian - Geriatric	-0.184309	-0.51726	0.148643	0.39221	Non-significant
367	IL17RB	OID20585	Q9NRM6	Inflammation	Group	Centenarian - Geriatric	-0.127893	-0.359766	0.10398	0.394836	Non-significant
368	OSCAR	OID20776	Q8IYS5	Inflammation	Group	Centenarian - Geriatric	-0.121477	-0.342333	0.0993799	0.39687	Non-significant
369	CELA3A	OID20298	P09093	Cardiometabolic	Group	Centenarian - Geriatric	-0.218657	-0.61625	0.178936	0.396968	Non-significant
370	FSTL3	OID20782	O95633	Inflammation	Group	Centenarian - Geriatric	0.12366	-0.103102	0.350422	0.403099	Non-significant
371	PCOLCE	OID20384	Q15113	Cardiometabolic	Group	Centenarian - Geriatric	0.157104	-0.131105	0.445314	0.403401	Non-significant
372	CXCL12	OID20464	P48061	Inflammation	Group	Centenarian - Geriatric	0.109927	-0.0928867	0.31274	0.407533	Non-significant
373	IRAG2	OID20085	Q12912	Cardiometabolic	Group	Centenarian - Geriatric	0.219068	-0.188821	0.626956	0.414157	Non-significant
374	MSMB	OID20275	P08118	Cardiometabolic	Group	Centenarian - Geriatric	0.27769	-0.240668	0.796048	0.416	Non-significant
375	IL1RL1	OID20250	Q01638	Cardiometabolic	Group	Centenarian - Geriatric	-0.171996	-0.493303	0.149311	0.416555	Non-significant
376	NCR1	OID20566	O76036	Inflammation	Group	Centenarian - Geriatric	-0.138102	-0.397115	0.120912	0.419421	Non-significant
377	B4GALT1	OID20780	P15291	Inflammation	Group	Centenarian - Geriatric	-0.0867171	-0.251064	0.0776299	0.426957	Non-significant
378	REN	OID20201	P00797	Cardiometabolic	Group	Centenarian - Geriatric	-0.210407	-0.609738	0.188924	0.427979	Non-significant
379	CXCL16	OID20282	Q9H2A7	Cardiometabolic	Group	Centenarian - Geriatric	-0.0810623	-0.236478	0.0743533	0.435273	Non-significant
380	CCL16	OID20334	O15467	Cardiometabolic	Group	Centenarian - Geriatric	-0.155505	-0.453647	0.142637	0.435278	Non-significant
381	LCN2	OID20392	P80188	Cardiometabolic	Group	Centenarian - Geriatric	0.13471	-0.124759	0.394178	0.438596	Non-significant
382	RETN	OID20327	Q9HD89	Cardiometabolic	Group	Centenarian - Geriatric	-0.125118	-0.367502	0.117267	0.442721	Non-significant
383	GP1BA	OID20381	P07359	Cardiometabolic	Group	Centenarian - Geriatric	0.091896	-0.0869433	0.270735	0.445982	Non-significant
384	CD79B	OID20635	P40259	Inflammation	Group	Centenarian - Geriatric	0.150718	-0.143076	0.444512	0.447152	Non-significant
385	FBP1	OID20227	P09467	Cardiometabolic	Group	Centenarian - Geriatric	-0.175927	-0.521221	0.169368	0.452046	Non-significant
386	EPCAM	OID20743	P16422	Inflammation	Group	Centenarian - Geriatric	-0.245183	-0.736319	0.245954	0.466511	Non-significant
387	RARRES2	OID20373	Q99969	Cardiometabolic	Group	Centenarian - Geriatric	-0.147418	-0.445359	0.150523	0.472786	Non-significant
388	ALDH3A1	OID20512	P30838	Inflammation	Group	Centenarian - Geriatric	-0.183103	-0.553584	0.187377	0.473577	Non-significant
389	IL6	OID20101	P05231	Cardiometabolic	Group	Centenarian - Geriatric	-0.238615	-0.723155	0.245925	0.476106	Non-significant
390	IL6R	OID20385	P08887	Cardiometabolic	Group	Centenarian - Geriatric	0.0911208	-0.0940667	0.276308	0.476691	Non-significant
391	SIGLEC10	OID20537	Q96LC7	Inflammation	Group	Centenarian - Geriatric	-0.110131	-0.334424	0.114162	0.478164	Non-significant
392	ENPP5	OID20736	Q9UJA9	Inflammation	Group	Centenarian - Geriatric	0.110468	-0.11481	0.335747	0.47909	Non-significant
393	IFNGR1	OID20678	P15260	Inflammation	Group	Centenarian - Geriatric	-0.0817309	-0.24994	0.0864779	0.485493	Non-significant
394	C1QA	OID20654	P02745	Inflammation	Group	Centenarian - Geriatric	-0.0512697	-0.157219	0.0546793	0.488335	Non-significant
395	TNC	OID20359	P24821	Cardiometabolic	Group	Centenarian - Geriatric	-0.11891	-0.365573	0.127752	0.490972	Non-significant
396	HK2	OID20065	P52789	Cardiometabolic	Group	Centenarian - Geriatric	-0.200264	-0.622232	0.221704	0.501773	Non-significant
397	FST	OID20770	P19883	Inflammation	Group	Centenarian - Geriatric	0.115534	-0.129786	0.360854	0.507059	Non-significant
398	IL6	OID20563	P05231	Inflammation	Group	Centenarian - Geriatric	-0.227672	-0.714642	0.259298	0.51204	Non-significant
399	FCRL6	OID20529	Q6DN72	Inflammation	Group	Centenarian - Geriatric	0.173426	-0.197746	0.544597	0.512461	Non-significant
400	ANGPTL1	OID20211	O95841	Cardiometabolic	Group	Centenarian - Geriatric	-0.0785978	-0.247217	0.090021	0.514081	Non-significant
401	ICAM1	OID20411	P05362	Cardiometabolic	Group	Centenarian - Geriatric	-0.0738046	-0.232197	0.0845881	0.514326	Non-significant
402	S100A11	OID20130	P31949	Cardiometabolic	Group	Centenarian - Geriatric	-0.0792193	-0.249755	0.0913161	0.516408	Non-significant
403	IL2	OID20419	P60568	Inflammation	Group	Centenarian - Geriatric	-0.237979	-0.753116	0.277159	0.520151	Non-significant
404	TPSAB1	OID20642	Q15661	Inflammation	Group	Centenarian - Geriatric	0.101047	-0.121836	0.32393	0.53278	Non-significant
405	LTBP2	OID20254	Q14767	Cardiometabolic	Group	Centenarian - Geriatric	0.103428	-0.126042	0.332898	0.53666	Non-significant
406	JCHAIN	OID20494	P01591	Inflammation	Group	Centenarian - Geriatric	0.096443	-0.117545	0.310431	0.536709	Non-significant
407	TYMP	OID20234	P19971	Cardiometabolic	Group	Centenarian - Geriatric	0.18167	-0.221638	0.584978	0.537067	Non-significant
408	FCRL3	OID20443	Q96P31	Inflammation	Group	Centenarian - Geriatric	0.201599	-0.252998	0.656197	0.547375	Non-significant
409	CSTB	OID20294	P04080	Cardiometabolic	Group	Centenarian - Geriatric	-0.115636	-0.380008	0.148736	0.556363	Non-significant
410	ICAM2	OID20248	P13598	Cardiometabolic	Group	Centenarian - Geriatric	-0.0697531	-0.23225	0.0927432	0.568456	Non-significant
411	CCL13	OID20655	Q99616	Inflammation	Group	Centenarian - Geriatric	0.143812	-0.196251	0.483875	0.577931	Non-significant
412	LAIR1	OID20737	Q6GTX8	Inflammation	Group	Centenarian - Geriatric	-0.121596	-0.40918	0.165989	0.578051	Non-significant
413	CD200R1	OID20595	Q8TD46	Inflammation	Group	Centenarian - Geriatric	0.0868383	-0.11895	0.292627	0.579301	Non-significant
414	S100P	OID20103	P25815	Cardiometabolic	Group	Centenarian - Geriatric	-0.117049	-0.394494	0.160395	0.579442	Non-significant
415	IL2RA	OID20267	P01589	Cardiometabolic	Group	Centenarian - Geriatric	-0.0947808	-0.321473	0.131911	0.585081	Non-significant
416	LILRB4	OID20429	Q8NHJ6	Inflammation	Group	Centenarian - Geriatric	-0.110678	-0.376381	0.155024	0.587402	Non-significant
417	CRHBP	OID20747	P24387	Inflammation	Group	Centenarian - Geriatric	-0.0808078	-0.275641	0.114025	0.590083	Non-significant
418	CTSO	OID20660	P43234	Inflammation	Group	Centenarian - Geriatric	-0.0655625	-0.225112	0.0939873	0.595807	Non-significant
419	ACTN4	OID20435	O43707	Inflammation	Group	Centenarian - Geriatric	0.120935	-0.173756	0.415626	0.596617	Non-significant
420	EPHB4	OID20242	P54760	Cardiometabolic	Group	Centenarian - Geriatric	-0.0719619	-0.24793	0.104006	0.598756	Non-significant
421	PLXNB2	OID20317	O15031	Cardiometabolic	Group	Centenarian - Geriatric	0.056234	-0.0824203	0.194888	0.603806	Non-significant
422	MMP1	OID20672	P03956	Inflammation	Group	Centenarian - Geriatric	0.190585	-0.281599	0.662769	0.606715	Non-significant
423	BSG	OID20626	P35613	Inflammation	Group	Centenarian - Geriatric	0.0543927	-0.0814419	0.190227	0.611485	Non-significant
424	EIF4EBP1	OID20162	Q13541	Cardiometabolic	Group	Centenarian - Geriatric	-0.131609	-0.464387	0.201169	0.618882	Non-significant
425	JUN	OID20424	P05412	Inflammation	Group	Centenarian - Geriatric	-0.186947	-0.661289	0.287395	0.620926	Non-significant
426	PGF	OID20673	P49763	Inflammation	Group	Centenarian - Geriatric	0.0668298	-0.10279	0.236449	0.621105	Non-significant
427	LIFR	OID20606	P42702	Inflammation	Group	Centenarian - Geriatric	-0.056308	-0.200965	0.0883488	0.628197	Non-significant
428	OLR1	OID20183	P78380	Cardiometabolic	Group	Centenarian - Geriatric	-0.0959767	-0.346332	0.154378	0.636992	Non-significant
429	PAPPA	OID20421	Q13219	Inflammation	Group	Centenarian - Geriatric	-0.162808	-0.59179	0.266173	0.642718	Non-significant
430	CDON	OID20754	Q4KMG0	Inflammation	Group	Centenarian - Geriatric	-0.0869066	-0.316923	0.14311	0.645244	Non-significant
431	CCL25	OID20674	O15444	Inflammation	Group	Centenarian - Geriatric	0.082962	-0.138922	0.304846	0.651097	Non-significant
432	ADAMTS13	OID20249	Q76LX8	Cardiometabolic	Group	Centenarian - Geriatric	0.0507899	-0.0869942	0.188574	0.658945	Non-significant
433	CLEC4D	OID20609	Q8WXI8	Inflammation	Group	Centenarian - Geriatric	0.137577	-0.235796	0.51095	0.659166	Non-significant
434	IL11	OID20455	P20809	Inflammation	Group	Centenarian - Geriatric	-0.170787	-0.634611	0.293038	0.659547	Non-significant
435	SOST	OID20204	Q9BQB4	Cardiometabolic	Group	Centenarian - Geriatric	-0.0903803	-0.337043	0.156282	0.662221	Non-significant
436	CLTA	OID20118	P09496	Cardiometabolic	Group	Centenarian - Geriatric	-0.113012	-0.421655	0.195631	0.6626	Non-significant
437	IL12B	OID20666	P29460	Inflammation	Group	Centenarian - Geriatric	-0.109066	-0.407331	0.189199	0.663324	Non-significant
438	CD48	OID20692	P09326	Inflammation	Group	Centenarian - Geriatric	0.0754727	-0.133702	0.284647	0.670521	Non-significant
439	TNFRSF4	OID20653	P43489	Inflammation	Group	Centenarian - Geriatric	0.0866397	-0.155673	0.328952	0.675338	Non-significant
440	CTSC	OID20679	P53634	Inflammation	Group	Centenarian - Geriatric	0.0941709	-0.169591	0.357933	0.676113	Non-significant
441	GH1	OID20220	P01241	Cardiometabolic	Group	Centenarian - Geriatric	0.295401	-0.535414	1.12621	0.678289	Non-significant
442	GPNMB	OID20173	Q14956	Cardiometabolic	Group	Centenarian - Geriatric	0.056092	-0.102869	0.215053	0.682254	Non-significant
443	TNNI3	OID20050	P19429	Cardiometabolic	Group	Centenarian - Geriatric	0.37892	-0.698698	1.45654	0.684077	Non-significant
444	IL10RA	OID20420	Q13651	Inflammation	Group	Centenarian - Geriatric	0.144121	-0.266825	0.555068	0.685433	Non-significant
445	SPINK4	OID20509	O60575	Inflammation	Group	Centenarian - Geriatric	0.151772	-0.28354	0.587085	0.688453	Non-significant
446	IL16	OID20633	Q14005	Inflammation	Group	Centenarian - Geriatric	-0.0926917	-0.35934	0.173957	0.689971	Non-significant
447	CST3	OID20400	P01034	Cardiometabolic	Group	Centenarian - Geriatric	0.0650147	-0.123121	0.25315	0.692969	Non-significant
448	DKK3	OID20264	Q9UBP4	Cardiometabolic	Group	Centenarian - Geriatric	-0.0682737	-0.266918	0.130371	0.695717	Non-significant
449	CD4	OID20584	P01730	Inflammation	Group	Centenarian - Geriatric	-0.0651595	-0.254936	0.124617	0.696229	Non-significant
450	CCL17	OID20745	Q92583	Inflammation	Group	Centenarian - Geriatric	-0.192978	-0.769234	0.383278	0.708575	Non-significant
451	REG3A	OID20258	Q06141	Cardiometabolic	Group	Centenarian - Geriatric	0.130303	-0.25936	0.519965	0.709276	Non-significant
452	NECTIN2	OID20222	Q92692	Cardiometabolic	Group	Centenarian - Geriatric	-0.0782019	-0.31243	0.156026	0.710044	Non-significant
453	TNFSF11	OID20592	O14788	Inflammation	Group	Centenarian - Geriatric	-0.126332	-0.507885	0.25522	0.714058	Non-significant
454	IL18	OID20694	Q14116	Inflammation	Group	Centenarian - Geriatric	-0.0959096	-0.388881	0.197062	0.719454	Non-significant
455	CCN2	OID20709	P29279	Inflammation	Group	Centenarian - Geriatric	0.0975072	-0.202415	0.39743	0.722711	Non-significant
456	PSPN	OID20511	O60542	Inflammation	Group	Centenarian - Geriatric	-0.209156	-0.853054	0.434742	0.723114	Non-significant
457	LTBR	OID20768	P36941	Inflammation	Group	Centenarian - Geriatric	-0.0738949	-0.301755	0.153966	0.723875	Non-significant
458	PSIP1	OID20534	O75475	Inflammation	Group	Centenarian - Geriatric	0.112276	-0.234551	0.459102	0.724704	Non-significant
459	VIM	OID20053	P08670	Cardiometabolic	Group	Centenarian - Geriatric	-0.122528	-0.501918	0.256862	0.725797	Non-significant
460	IGFBP6	OID20413	P24592	Cardiometabolic	Group	Centenarian - Geriatric	0.074351	-0.160468	0.30917	0.734855	Non-significant
461	IL18BP	OID20348	O95998	Cardiometabolic	Group	Centenarian - Geriatric	-0.063291	-0.264341	0.137759	0.737459	Non-significant
462	PAG1	OID20108	Q9NWQ8	Cardiometabolic	Group	Centenarian - Geriatric	0.0919151	-0.204528	0.388358	0.744187	Non-significant
463	CXCL8	OID20153	P10145	Cardiometabolic	Group	Centenarian - Geriatric	0.0975151	-0.217187	0.412217	0.744463	Non-significant
464	PRSS2	OID20364	P07478	Cardiometabolic	Group	Centenarian - Geriatric	-0.130905	-0.556017	0.294207	0.747193	Non-significant
465	CCL28	OID20569	Q9NRJ3	Inflammation	Group	Centenarian - Geriatric	-0.113336	-0.487172	0.260501	0.753888	Non-significant
466	TGFBR3	OID20255	Q03167	Cardiometabolic	Group	Centenarian - Geriatric	0.0556622	-0.13155	0.242874	0.762046	Non-significant
467	CKAP4	OID20617	Q07065	Inflammation	Group	Centenarian - Geriatric	-0.0605283	-0.264227	0.14317	0.762291	Non-significant
468	CXCL8	OID20631	P10145	Inflammation	Group	Centenarian - Geriatric	0.0900184	-0.218183	0.39822	0.769305	Non-significant
469	LAMA4	OID20769	Q16363	Inflammation	Group	Centenarian - Geriatric	0.0650719	-0.15791	0.288054	0.76965	Non-significant
470	NPPB	OID20049	P16860	Cardiometabolic	Group	Centenarian - Geriatric	0.206443	-0.505765	0.918651	0.772349	Non-significant
471	IL33	OID20428	O95760	Inflammation	Group	Centenarian - Geriatric	-0.0704623	-0.315796	0.174871	0.775984	Non-significant
472	PARP1	OID20500	P09874	Inflammation	Group	Centenarian - Geriatric	-0.05791	-0.261142	0.145322	0.779076	Non-significant
473	NPPC	OID20568	P23582	Inflammation	Group	Centenarian - Geriatric	-0.103889	-0.469748	0.261971	0.780419	Non-significant
474	MILR1	OID20482	Q7Z6M3	Inflammation	Group	Centenarian - Geriatric	0.086775	-0.221362	0.394912	0.783601	Non-significant
475	TYRO3	OID20161	Q06418	Cardiometabolic	Group	Centenarian - Geriatric	0.0473176	-0.125296	0.219931	0.793669	Non-significant
476	CXCL17	OID20622	Q6UXB2	Inflammation	Group	Centenarian - Geriatric	0.0727783	-0.199023	0.34458	0.802109	Non-significant
477	CGREF1	OID20152	Q99674	Cardiometabolic	Group	Centenarian - Geriatric	-0.073428	-0.348982	0.202126	0.803806	Non-significant
478	IGSF8	OID20167	Q969P0	Cardiometabolic	Group	Centenarian - Geriatric	0.062422	-0.173556	0.2984	0.806365	Non-significant
479	MICB_MICA	OID20593	Q29980_Q29983	Inflammation	Group	Centenarian - Geriatric	0.241736	-0.675824	1.1593	0.807762	Non-significant
480	STX8	OID20531	Q9UNK0	Inflammation	Group	Centenarian - Geriatric	0.0772051	-0.21848	0.37289	0.810824	Non-significant
481	IL19	OID20158	Q9UHD0	Cardiometabolic	Group	Centenarian - Geriatric	0.105213	-0.297984	0.50841	0.811031	Non-significant
482	PDGFRA	OID20133	P16234	Cardiometabolic	Group	Centenarian - Geriatric	-0.0455205	-0.222266	0.131225	0.815429	Non-significant
483	NBN	OID20442	O60934	Inflammation	Group	Centenarian - Geriatric	-0.074277	-0.364432	0.215878	0.817435	Non-significant
484	CTRC	OID20752	Q99895	Inflammation	Group	Centenarian - Geriatric	-0.120761	-0.597225	0.355704	0.820688	Non-significant
485	FAS	OID20316	P25445	Cardiometabolic	Group	Centenarian - Geriatric	0.0402051	-0.118454	0.198864	0.820746	Non-significant
486	PRDX3	OID20483	P30048	Inflammation	Group	Centenarian - Geriatric	0.0963462	-0.285479	0.478172	0.822118	Non-significant
487	PTGDS	OID20408	P41222	Cardiometabolic	Group	Centenarian - Geriatric	0.0620862	-0.185434	0.309607	0.824022	Non-significant
488	CLC	OID20126	Q05315	Cardiometabolic	Group	Centenarian - Geriatric	0.0933672	-0.281616	0.468351	0.826356	Non-significant
489	GUSB	OID20296	P08236	Cardiometabolic	Group	Centenarian - Geriatric	0.0887956	-0.272837	0.450428	0.830696	Non-significant
490	CTSD	OID20358	P07339	Cardiometabolic	Group	Centenarian - Geriatric	-0.0594884	-0.301814	0.182837	0.83076	Non-significant
491	SPP1	OID20322	P10451	Cardiometabolic	Group	Centenarian - Geriatric	0.0563602	-0.175385	0.288105	0.833621	Non-significant
492	CCL14	OID20401	Q16627	Cardiometabolic	Group	Centenarian - Geriatric	-0.0560389	-0.287318	0.17524	0.834739	Non-significant
493	NRP1	OID20390	O14786	Cardiometabolic	Group	Centenarian - Geriatric	-0.0390407	-0.202958	0.124876	0.839839	Non-significant
494	TFF2	OID20787	Q03403	Inflammation	Group	Centenarian - Geriatric	-0.0880585	-0.458714	0.282597	0.840574	Non-significant
495	MFAP5	OID20239	Q13361	Cardiometabolic	Group	Centenarian - Geriatric	0.0626768	-0.205188	0.330542	0.844954	Non-significant
496	ADGRE2	OID20755	Q9UHX3	Inflammation	Group	Centenarian - Geriatric	0.0464021	-0.152161	0.244965	0.845315	Non-significant
497	HLA-DRA	OID20520	P01903	Inflammation	Group	Centenarian - Geriatric	0.0662103	-0.217852	0.350272	0.846049	Non-significant
498	CD160	OID20647	O95971	Inflammation	Group	Centenarian - Geriatric	-0.0669661	-0.358749	0.224817	0.850362	Non-significant
499	BTN3A2	OID20540	P78410	Inflammation	Group	Centenarian - Geriatric	-0.0489929	-0.264231	0.166245	0.852616	Non-significant
500	CST7	OID20704	O76096	Inflammation	Group	Centenarian - Geriatric	-0.129264	-0.697251	0.438723	0.852662	Non-significant
501	LRP11	OID20185	Q86VZ4	Cardiometabolic	Group	Centenarian - Geriatric	-0.053754	-0.290882	0.183374	0.853728	Non-significant
502	CTSH	OID20113	P09668	Cardiometabolic	Group	Centenarian - Geriatric	-0.0918427	-0.497972	0.314286	0.854377	Non-significant
503	VAMP5	OID20071	O95183	Cardiometabolic	Group	Centenarian - Geriatric	-0.0770099	-0.420992	0.266972	0.857056	Non-significant
504	TFF3	OID20371	Q07654	Cardiometabolic	Group	Centenarian - Geriatric	0.068872	-0.238972	0.376716	0.857238	Non-significant
505	ADA2	OID20394	Q9NZK5	Cardiometabolic	Group	Centenarian - Geriatric	0.0498446	-0.176687	0.276376	0.861563	Non-significant
506	FCAR	OID20564	P24071	Inflammation	Group	Centenarian - Geriatric	0.0577729	-0.205516	0.321062	0.862268	Non-significant
507	DNER	OID20712	Q8NFT8	Inflammation	Group	Centenarian - Geriatric	0.0447977	-0.163224	0.25282	0.866978	Non-significant
508	CHEK2	OID20054	O96017	Cardiometabolic	Group	Centenarian - Geriatric	-0.108193	-0.617628	0.401243	0.870374	Non-significant
509	IL1B	OID20427	P01584	Inflammation	Group	Centenarian - Geriatric	-0.135226	-0.772355	0.501903	0.870527	Non-significant
510	EGFR	OID20319	P00533	Cardiometabolic	Group	Centenarian - Geriatric	0.0241203	-0.0910412	0.139282	0.873687	Non-significant
511	EPO	OID20522	P01588	Inflammation	Group	Centenarian - Geriatric	-0.11652	-0.673534	0.440494	0.87398	Non-significant
512	HYOU1	OID20300	Q9Y4L1	Cardiometabolic	Group	Centenarian - Geriatric	0.0265954	-0.102455	0.155646	0.877447	Non-significant
513	IL15RA	OID20498	Q13261	Inflammation	Group	Centenarian - Geriatric	0.0477915	-0.184428	0.280011	0.877761	Non-significant
514	SPARCL1	OID20361	Q14515	Cardiometabolic	Group	Centenarian - Geriatric	0.0393869	-0.154022	0.232796	0.880149	Non-significant
515	TFPI	OID20388	P10646	Cardiometabolic	Group	Centenarian - Geriatric	-0.0355941	-0.211128	0.13994	0.881106	Non-significant
516	CXCL14	OID20458	O95715	Inflammation	Group	Centenarian - Geriatric	0.0452891	-0.178935	0.269513	0.881977	Non-significant
517	MMP7	OID20087	P09237	Cardiometabolic	Group	Centenarian - Geriatric	0.0239167	-0.0948282	0.142662	0.8826	Non-significant
518	CCL27	OID20121	Q9Y4X3	Cardiometabolic	Group	Centenarian - Geriatric	-0.0535324	-0.319738	0.212673	0.882947	Non-significant
519	CDH2	OID20170	P19022	Cardiometabolic	Group	Centenarian - Geriatric	-0.0334513	-0.201719	0.134816	0.885443	Non-significant
520	REG1A	OID20415	P05451	Cardiometabolic	Group	Centenarian - Geriatric	0.070179	-0.283845	0.424203	0.886055	Non-significant
521	MEPE	OID20753	Q9NQ76	Inflammation	Group	Centenarian - Geriatric	0.0312358	-0.128499	0.190971	0.888941	Non-significant
522	REG1B	OID20266	P48304	Cardiometabolic	Group	Centenarian - Geriatric	-0.0676963	-0.420732	0.28534	0.892966	Non-significant
523	IL24	OID20440	Q13007	Inflammation	Group	Centenarian - Geriatric	-0.0500277	-0.314908	0.214853	0.895987	Non-significant
524	CBLIF	OID20179	P27352	Cardiometabolic	Group	Centenarian - Geriatric	0.0804823	-0.346713	0.507677	0.896478	Non-significant
525	IL17A	OID20469	Q16552	Inflammation	Group	Centenarian - Geriatric	-0.100601	-0.64073	0.439528	0.898695	Non-significant
526	FLT3LG	OID20661	P49771	Inflammation	Group	Centenarian - Geriatric	0.0407729	-0.182859	0.264405	0.90271	Non-significant
527	TNFRSF14	OID20783	Q92956	Inflammation	Group	Centenarian - Geriatric	-0.0411786	-0.26982	0.187463	0.904947	Non-significant
528	DDC	OID20215	P20711	Cardiometabolic	Group	Centenarian - Geriatric	0.0502769	-0.231372	0.331926	0.906538	Non-significant
529	PM20D1	OID20149	Q6GTS8	Cardiometabolic	Group	Centenarian - Geriatric	0.179102	-0.833397	1.1916	0.908143	Non-significant
530	PIK3AP1	OID20587	Q6ZUJ8	Inflammation	Group	Centenarian - Geriatric	-0.0554672	-0.384396	0.273462	0.916154	Non-significant
531	MEGF9	OID20285	Q9H1U4	Cardiometabolic	Group	Centenarian - Geriatric	0.0201419	-0.100683	0.140966	0.917977	Non-significant
532	IL1R2	OID20757	P27930	Inflammation	Group	Centenarian - Geriatric	0.023816	-0.119792	0.167424	0.918788	Non-significant
533	HSPG2	OID20383	P98160	Cardiometabolic	Group	Centenarian - Geriatric	0.0336387	-0.171728	0.239005	0.920693	Non-significant
534	AK1	OID20122	P00568	Cardiometabolic	Group	Centenarian - Geriatric	-0.0541363	-0.390258	0.281985	0.923215	Non-significant
535	REG4	OID20784	Q9BYZ8	Inflammation	Group	Centenarian - Geriatric	0.0477781	-0.250309	0.345865	0.923927	Non-significant
536	MAPK9	OID20557	P45984	Inflammation	Group	Centenarian - Geriatric	-0.0268469	-0.198378	0.144684	0.927328	Non-significant
537	COL4A1	OID20208	P02462	Cardiometabolic	Group	Centenarian - Geriatric	0.0419998	-0.226614	0.310614	0.927468	Non-significant
538	CCL4	OID20695	P13236	Inflammation	Group	Centenarian - Geriatric	0.0533605	-0.289485	0.396206	0.928107	Non-significant
539	MARCO	OID20210	Q9UEW3	Cardiometabolic	Group	Centenarian - Geriatric	0.0243887	-0.145131	0.193909	0.938233	Non-significant
540	IGFBP1	OID20246	P08833	Cardiometabolic	Group	Centenarian - Geriatric	0.0624854	-0.384097	0.509068	0.941477	Non-significant
541	FABP9	OID20501	Q0Z7S8	Inflammation	Group	Centenarian - Geriatric	0.0505425	-0.311011	0.412096	0.941579	Non-significant
542	IL20RA	OID20422	Q9UHF4	Inflammation	Group	Centenarian - Geriatric	-0.0600837	-0.490813	0.370646	0.941822	Non-significant
543	SERPINA11	OID20281	Q86U17	Cardiometabolic	Group	Centenarian - Geriatric	-0.0269519	-0.225599	0.171696	0.944871	Non-significant
544	PLIN3	OID20143	O60664	Cardiometabolic	Group	Centenarian - Geriatric	0.0343318	-0.220093	0.288757	0.945452	Non-significant
545	MZB1	OID20732	Q8WU39	Inflammation	Group	Centenarian - Geriatric	0.0439418	-0.284822	0.372705	0.946455	Non-significant
546	PI3	OID20326	P19957	Cardiometabolic	Group	Centenarian - Geriatric	0.0458228	-0.315333	0.406979	0.951616	Non-significant
547	GDF15	OID20251	Q99988	Cardiometabolic	Group	Centenarian - Geriatric	-0.0300298	-0.273553	0.213494	0.954233	Non-significant
548	KRT19	OID20596	P08727	Inflammation	Group	Centenarian - Geriatric	-0.0497772	-0.456226	0.356672	0.954844	Non-significant
549	VEGFA	OID20650	P15692	Inflammation	Group	Centenarian - Geriatric	0.029308	-0.223457	0.282073	0.959425	Non-significant
550	GZMH	OID20096	P20718	Cardiometabolic	Group	Centenarian - Geriatric	0.0528162	-0.413429	0.519061	0.961235	Non-significant
551	CLEC1A	OID20099	Q8NC01	Cardiometabolic	Group	Centenarian - Geriatric	-0.027466	-0.274104	0.219172	0.962512	Non-significant
552	CXCL10	OID20697	P02778	Inflammation	Group	Centenarian - Geriatric	-0.0419551	-0.426514	0.342603	0.963991	Non-significant
553	SIGLEC7	OID20190	Q9Y286	Cardiometabolic	Group	Centenarian - Geriatric	0.0172266	-0.144671	0.179124	0.965717	Non-significant
554	IL17C	OID20477	Q9P0M4	Inflammation	Group	Centenarian - Geriatric	0.0484466	-0.414936	0.511829	0.966881	Non-significant
555	TNF	OID20074	P01375	Cardiometabolic	Group	Centenarian - Geriatric	-0.0394576	-0.419143	0.340228	0.967271	Non-significant
556	EGLN1	OID20572	Q9GZT9	Inflammation	Group	Centenarian - Geriatric	0.0292428	-0.268423	0.326909	0.9707	Non-significant
557	CD40	OID20724	P25942	Inflammation	Group	Centenarian - Geriatric	0.0226043	-0.21543	0.260639	0.972595	Non-significant
558	TSPAN1	OID20078	O60635	Cardiometabolic	Group	Centenarian - Geriatric	0.04101	-0.394887	0.476907	0.973094	Non-significant
559	LY6D	OID20708	Q14210	Inflammation	Group	Centenarian - Geriatric	0.0258926	-0.260015	0.3118	0.975044	Non-significant
560	MMP10	OID20687	P09238	Inflammation	Group	Centenarian - Geriatric	-0.0273994	-0.336514	0.281715	0.97608	Non-significant
561	IGFBP3	OID20398	P17936	Cardiometabolic	Group	Centenarian - Geriatric	-0.019018	-0.241157	0.203121	0.977667	Non-significant
562	SIRPA	OID20304	P78324	Cardiometabolic	Group	Centenarian - Geriatric	0.0152888	-0.16654	0.197117	0.978449	Non-significant
563	CCL3	OID20610	P10147	Inflammation	Group	Centenarian - Geriatric	0.0260477	-0.296725	0.34882	0.980131	Non-significant
564	CD163	OID20360	Q86VB7	Cardiometabolic	Group	Centenarian - Geriatric	-0.0196254	-0.266966	0.227715	0.980786	Non-significant
565	IL17F	OID20456	Q96PD4	Inflammation	Group	Centenarian - Geriatric	0.0309904	-0.380721	0.442702	0.982691	Non-significant
566	CCL20	OID20671	P78556	Inflammation	Group	Centenarian - Geriatric	0.0355401	-0.470627	0.541707	0.984922	Non-significant
567	SERPINB8	OID20630	P50452	Inflammation	Group	Centenarian - Geriatric	0.016875	-0.226561	0.260311	0.9853	Non-significant
568	GAS6	OID20318	Q14393	Cardiometabolic	Group	Centenarian - Geriatric	0.0114272	-0.158927	0.181782	0.986229	Non-significant
569	NPDC1	OID20205	Q9NQX5	Cardiometabolic	Group	Centenarian - Geriatric	-0.0169736	-0.27469	0.240743	0.986721	Non-significant
570	COLEC12	OID20738	Q5KU26	Inflammation	Group	Centenarian - Geriatric	-0.011887	-0.202192	0.178418	0.988048	Non-significant
571	ENAH	OID20497	Q8N8S7	Inflammation	Group	Centenarian - Geriatric	0.0144745	-0.225352	0.254301	0.988837	Non-significant
572	CD59	OID20339	P13987	Cardiometabolic	Group	Centenarian - Geriatric	0.0114484	-0.186266	0.209162	0.98972	Non-significant
573	CANT1	OID20181	Q8WVQ1	Cardiometabolic	Group	Centenarian - Geriatric	0.00665554	-0.114984	0.128295	0.990816	Non-significant
574	VCAM1	OID20396	P19320	Cardiometabolic	Group	Centenarian - Geriatric	0.00844462	-0.149092	0.165981	0.991183	Non-significant
575	LILRB1	OID20323	Q8NHL6	Cardiometabolic	Group	Centenarian - Geriatric	0.00722384	-0.139682	0.15413	0.992575	Non-significant
576	CRLF1	OID20699	O75462	Inflammation	Group	Centenarian - Geriatric	-0.008733	-0.194096	0.17663	0.993182	Non-significant
577	THPO	OID20098	P40225	Cardiometabolic	Group	Centenarian - Geriatric	-0.0106839	-0.240156	0.218788	0.993341	Non-significant
578	IL10RB	OID20696	Q08334	Inflammation	Group	Centenarian - Geriatric	-0.00942656	-0.217847	0.198994	0.993715	Non-significant
579	ACTA2	OID20079	P62736	Cardiometabolic	Group	Centenarian - Geriatric	0.0118723	-0.261768	0.285512	0.994215	Non-significant
580	THBD	OID20231	P07204	Cardiometabolic	Group	Centenarian - Geriatric	0.00867214	-0.195897	0.213241	0.994477	Non-significant
581	LAMP3	OID20638	Q9UQV4	Inflammation	Group	Centenarian - Geriatric	0.0115867	-0.271289	0.294462	0.994842	Non-significant
582	CD83	OID20565	Q01151	Inflammation	Group	Centenarian - Geriatric	0.00887538	-0.207878	0.225629	0.994846	Non-significant
583	CXADR	OID20561	P78310	Inflammation	Group	Centenarian - Geriatric	-0.0097144	-0.291613	0.272184	0.996347	Non-significant
584	DEFA1_DEFA1B	OID20344	P59665	Cardiometabolic	Group	Centenarian - Geriatric	-0.00936993	-0.369814	0.351074	0.997919	Non-significant
585	TNFSF13B	OID20272	Q9Y275	Cardiometabolic	Group	Centenarian - Geriatric	0.00370357	-0.17564	0.183047	0.998686	Non-significant
586	CHRDL1	OID20771	Q9BU40	Inflammation	Group	Centenarian - Geriatric	0.00362995	-0.191182	0.198442	0.99893	Non-significant
587	CCL15	OID20328	Q16663	Cardiometabolic	Group	Centenarian - Geriatric	0.00461585	-0.254027	0.263258	0.999019	Non-significant
588	CDH1	OID20353	P12830	Cardiometabolic	Group	Centenarian - Geriatric	-0.00333043	-0.198288	0.191627	0.999101	Non-significant
589	CEACAM8	OID20102	P31997	Cardiometabolic	Group	Centenarian - Geriatric	0.00434513	-0.311322	0.320013	0.999416	Non-significant
590	MATN2	OID20767	O00339	Inflammation	Group	Centenarian - Geriatric	0.00224377	-0.19924	0.203727	0.999618	Non-significant
591	SPON1	OID20759	Q9HCB6	Inflammation	Group	Centenarian - Geriatric	0.00249023	-0.262415	0.267395	0.999728	Non-significant
592	PILRB	OID20197	Q9UKJ0	Cardiometabolic	Group	Centenarian - Geriatric	-0.00231854	-0.270212	0.265575	0.999769	Non-significant

## Sheet: Geriatric - Healthy
	Assay	OlinkID	UniProt	Panel	term	contrast	log2FoldChange	conf.low	conf.high	Adjusted_pval	Threshold
1	ACE2	OID20105	Q9BYF1	Cardiometabolic	Group	Geriatric - Healthy	1.20096	0.879234	1.52269	1e-16	Significant
2	ACP5	OID20314	P13686	Cardiometabolic	Group	Geriatric - Healthy	0.808253	0.595276	1.02123	1e-16	Significant
3	ACTA2	OID20079	P62736	Cardiometabolic	Group	Geriatric - Healthy	1.93014	1.6565	2.20378	1e-16	Significant
4	ACTN4	OID20435	O43707	Inflammation	Group	Geriatric - Healthy	1.46664	1.17195	1.76133	1e-16	Significant
5	ADA2	OID20394	Q9NZK5	Cardiometabolic	Group	Geriatric - Healthy	1.08112	0.854586	1.30765	1e-16	Significant
6	ADAMTS16	OID20089	Q8TE57	Cardiometabolic	Group	Geriatric - Healthy	1.07963	0.881293	1.27796	1e-16	Significant
7	AGRN	OID20786	O00468	Inflammation	Group	Geriatric - Healthy	1.08804	0.834093	1.34199	1e-16	Significant
8	ANGPTL4	OID20703	Q9BY76	Inflammation	Group	Geriatric - Healthy	1.03115	0.82073	1.24156	1e-16	Significant
9	BTN2A1	OID20713	Q7KYR7	Inflammation	Group	Geriatric - Healthy	0.719899	0.521797	0.918	1e-16	Significant
10	BTN3A2	OID20540	P78410	Inflammation	Group	Geriatric - Healthy	1.14384	0.928603	1.35908	1e-16	Significant
11	C1QA	OID20654	P02745	Inflammation	Group	Geriatric - Healthy	0.486066	0.380117	0.592015	1e-16	Significant
12	CCDC80	OID20226	Q76M96	Cardiometabolic	Group	Geriatric - Healthy	1.31748	1.08567	1.54929	1e-16	Significant
13	CCL11	OID20668	P51671	Inflammation	Group	Geriatric - Healthy	0.663847	0.492559	0.835135	1e-16	Significant
14	CCL14	OID20401	Q16627	Cardiometabolic	Group	Geriatric - Healthy	1.08416	0.852877	1.31544	1e-16	Significant
15	CCL15	OID20328	Q16663	Cardiometabolic	Group	Geriatric - Healthy	1.0767	0.818062	1.33535	1e-16	Significant
16	CCL16	OID20334	O15467	Cardiometabolic	Group	Geriatric - Healthy	1.07748	0.779334	1.37562	1e-16	Significant
17	CCL18	OID20395	P55774	Cardiometabolic	Group	Geriatric - Healthy	1.40953	1.08583	1.73323	1e-16	Significant
18	CCL23	OID20693	P55773	Inflammation	Group	Geriatric - Healthy	0.90552	0.659119	1.15192	1e-16	Significant
19	CCL27	OID20121	Q9Y4X3	Cardiometabolic	Group	Geriatric - Healthy	1.98573	1.71953	2.25194	1e-16	Significant
20	CCL3	OID20610	P10147	Inflammation	Group	Geriatric - Healthy	1.69559	1.37282	2.01837	1e-16	Significant
21	CCL7	OID20523	P80098	Inflammation	Group	Geriatric - Healthy	1.99886	1.6349	2.36283	1e-16	Significant
22	CCN3	OID20299	P48745	Cardiometabolic	Group	Geriatric - Healthy	1.41305	1.15896	1.66714	1e-16	Significant
23	CD276	OID20680	Q5ZPR3	Inflammation	Group	Geriatric - Healthy	1.13573	0.920384	1.35108	1e-16	Significant
24	CD4	OID20584	P01730	Inflammation	Group	Geriatric - Healthy	0.915722	0.725945	1.1055	1e-16	Significant
25	CD59	OID20339	P13987	Cardiometabolic	Group	Geriatric - Healthy	0.877509	0.679795	1.07522	1e-16	Significant
26	CD70	OID20599	P32970	Inflammation	Group	Geriatric - Healthy	0.936317	0.675518	1.19712	1e-16	Significant
27	CD83	OID20565	Q01151	Inflammation	Group	Geriatric - Healthy	0.845763	0.629009	1.06252	1e-16	Significant
28	CDH2	OID20170	P19022	Cardiometabolic	Group	Geriatric - Healthy	0.888767	0.720499	1.05703	1e-16	Significant
29	CHI3L1	OID20399	P36222	Cardiometabolic	Group	Geriatric - Healthy	2.65298	2.24769	3.05828	1e-16	Significant
30	CHRDL1	OID20771	Q9BU40	Inflammation	Group	Geriatric - Healthy	0.758408	0.563596	0.95322	1e-16	Significant
31	CKAP4	OID20617	Q07065	Inflammation	Group	Geriatric - Healthy	1.25898	1.05528	1.46268	1e-16	Significant
32	CLEC4A	OID20573	Q9UMR7	Inflammation	Group	Geriatric - Healthy	-0.753294	-0.949206	-0.557383	1e-16	Significant
33	CLEC5A	OID20165	Q9NY25	Cardiometabolic	Group	Geriatric - Healthy	0.809936	0.609066	1.01081	1e-16	Significant
34	COL18A1	OID20332	P39060	Cardiometabolic	Group	Geriatric - Healthy	0.76568	0.642004	0.889355	1e-16	Significant
35	COL6A3	OID20292	P12111	Cardiometabolic	Group	Geriatric - Healthy	1.70718	1.46549	1.94888	1e-16	Significant
36	COLEC12	OID20738	Q5KU26	Inflammation	Group	Geriatric - Healthy	1.21817	1.02787	1.40848	1e-16	Significant
37	CRIM1	OID20701	Q9NZV1	Inflammation	Group	Geriatric - Healthy	0.705186	0.51988	0.890493	1e-16	Significant
38	CSF1	OID20719	P09603	Inflammation	Group	Geriatric - Healthy	0.904879	0.687885	1.12187	1e-16	Significant
39	CST3	OID20400	P01034	Cardiometabolic	Group	Geriatric - Healthy	1.19006	1.00193	1.3782	1e-16	Significant
40	CSTB	OID20294	P04080	Cardiometabolic	Group	Geriatric - Healthy	1.40263	1.13826	1.667	1e-16	Significant
41	CTSL	OID20228	P07711	Cardiometabolic	Group	Geriatric - Healthy	1.00145	0.812179	1.19072	1e-16	Significant
42	CXCL10	OID20697	P02778	Inflammation	Group	Geriatric - Healthy	1.70361	1.31905	2.08817	1e-16	Significant
43	CXCL16	OID20282	Q9H2A7	Cardiometabolic	Group	Geriatric - Healthy	0.672628	0.517212	0.828043	1e-16	Significant
44	CXCL17	OID20622	Q6UXB2	Inflammation	Group	Geriatric - Healthy	1.53078	1.25898	1.80259	1e-16	Significant
45	CXCL8	OID20631	P10145	Inflammation	Group	Geriatric - Healthy	1.23856	0.930358	1.54676	1e-16	Significant
46	CXCL8	OID20153	P10145	Cardiometabolic	Group	Geriatric - Healthy	1.25484	0.940137	1.56954	1e-16	Significant
47	CXCL9	OID20675	Q07325	Inflammation	Group	Geriatric - Healthy	2.49921	2.13359	2.86483	1e-16	Significant
48	DCN	OID20106	P07585	Cardiometabolic	Group	Geriatric - Healthy	1.24276	1.04912	1.4364	1e-16	Significant
49	DEFA1_DEFA1B	OID20344	P59665	Cardiometabolic	Group	Geriatric - Healthy	1.41848	1.05804	1.77892	1e-16	Significant
50	DKK3	OID20264	Q9UBP4	Cardiometabolic	Group	Geriatric - Healthy	1.00365	0.805005	1.20229	1e-16	Significant
51	DPP4	OID20406	P27487	Cardiometabolic	Group	Geriatric - Healthy	-0.57906	-0.740251	-0.41787	1e-16	Significant
52	DPT	OID20278	Q07507	Cardiometabolic	Group	Geriatric - Healthy	0.861087	0.72163	1.00054	1e-16	Significant
53	EFEMP1	OID20414	Q12805	Cardiometabolic	Group	Geriatric - Healthy	1.15685	0.958326	1.35537	1e-16	Significant
54	EGFR	OID20319	P00533	Cardiometabolic	Group	Geriatric - Healthy	-0.557901	-0.673063	-0.44274	1e-16	Significant
55	ENPP5	OID20736	Q9UJA9	Inflammation	Group	Geriatric - Healthy	-0.935672	-1.16095	-0.710394	1e-16	Significant
56	EPHA1	OID20677	P21709	Inflammation	Group	Geriatric - Healthy	0.628563	0.452593	0.804533	1e-16	Significant
57	EPHB4	OID20242	P54760	Cardiometabolic	Group	Geriatric - Healthy	0.794064	0.618096	0.970032	1e-16	Significant
58	ESM1	OID20758	Q9NQ30	Inflammation	Group	Geriatric - Healthy	1.34433	1.01503	1.67362	1e-16	Significant
59	FABP1	OID20778	P07148	Inflammation	Group	Geriatric - Healthy	2.21757	1.69194	2.74321	1e-16	Significant
60	FABP4	OID20245	P15090	Cardiometabolic	Group	Geriatric - Healthy	2.18388	1.7981	2.56967	1e-16	Significant
61	FAM3C	OID20233	Q92520	Cardiometabolic	Group	Geriatric - Healthy	0.790543	0.584763	0.996323	1e-16	Significant
62	FAS	OID20316	P25445	Cardiometabolic	Group	Geriatric - Healthy	0.719695	0.561036	0.878354	1e-16	Significant
63	FGF5	OID20490	P12034	Inflammation	Group	Geriatric - Healthy	0.839693	0.631363	1.04802	1e-16	Significant
64	FSTL3	OID20782	O95633	Inflammation	Group	Geriatric - Healthy	1.22627	0.999504	1.45303	1e-16	Significant
65	GDF15	OID20251	Q99988	Cardiometabolic	Group	Geriatric - Healthy	2.38208	2.13856	2.6256	1e-16	Significant
66	GPR37	OID20095	O15354	Cardiometabolic	Group	Geriatric - Healthy	1.4873	1.07341	1.90119	1e-16	Significant
67	HSPG2	OID20383	P98160	Cardiometabolic	Group	Geriatric - Healthy	1.0581	0.852729	1.26346	1e-16	Significant
68	IGFBP1	OID20246	P08833	Cardiometabolic	Group	Geriatric - Healthy	2.39611	1.94953	2.8427	1e-16	Significant
69	IGFBP2	OID20325	P18065	Cardiometabolic	Group	Geriatric - Healthy	1.70033	1.45754	1.94313	1e-16	Significant
70	IGFBP6	OID20413	P24592	Cardiometabolic	Group	Geriatric - Healthy	0.906914	0.672095	1.14173	1e-16	Significant
71	IGFBP7	OID20236	Q16270	Cardiometabolic	Group	Geriatric - Healthy	0.645798	0.486281	0.805315	1e-16	Significant
72	IGFBPL1	OID20155	Q8WX77	Cardiometabolic	Group	Geriatric - Healthy	1.20761	1.0129	1.40231	1e-16	Significant
73	IGSF8	OID20167	Q969P0	Cardiometabolic	Group	Geriatric - Healthy	0.864038	0.62806	1.10002	1e-16	Significant
74	IL12RB1	OID20486	P42701	Inflammation	Group	Geriatric - Healthy	1.16553	0.890118	1.44095	1e-16	Significant
75	IL18BP	OID20348	O95998	Cardiometabolic	Group	Geriatric - Healthy	1.03961	0.838562	1.24066	1e-16	Significant
76	IL1RN	OID20700	P18510	Inflammation	Group	Geriatric - Healthy	1.58068	1.25435	1.907	1e-16	Significant
77	IL2RA	OID20267	P01589	Cardiometabolic	Group	Geriatric - Healthy	1.01015	0.783458	1.23684	1e-16	Significant
78	IL4R	OID20576	P24394	Inflammation	Group	Geriatric - Healthy	1.50004	1.24474	1.75534	1e-16	Significant
79	IL6	OID20563	P05231	Inflammation	Group	Geriatric - Healthy	2.83779	2.35082	3.32476	1e-16	Significant
80	IL6	OID20101	P05231	Cardiometabolic	Group	Geriatric - Healthy	2.78584	2.3013	3.27038	1e-16	Significant
81	ITGA11	OID20581	Q9UKX5	Inflammation	Group	Geriatric - Healthy	-0.928427	-1.13789	-0.718964	1e-16	Significant
82	ITIH3	OID20352	Q06033	Cardiometabolic	Group	Geriatric - Healthy	1.10635	0.900365	1.31234	1e-16	Significant
83	KIT	OID20370	P10721	Cardiometabolic	Group	Geriatric - Healthy	-0.909477	-1.07173	-0.747226	1e-16	Significant
84	KRT19	OID20596	P08727	Inflammation	Group	Geriatric - Healthy	1.69144	1.28499	2.09789	1e-16	Significant
85	LAIR1	OID20737	Q6GTX8	Inflammation	Group	Geriatric - Healthy	1.66849	1.3809	1.95607	1e-16	Significant
86	LAMP3	OID20638	Q9UQV4	Inflammation	Group	Geriatric - Healthy	1.0933	0.810427	1.37618	1e-16	Significant
87	LCN2	OID20392	P80188	Cardiometabolic	Group	Geriatric - Healthy	1.03165	0.77218	1.29112	1e-16	Significant
88	LGALS1	OID20154	P09382	Cardiometabolic	Group	Geriatric - Healthy	0.894584	0.715107	1.07406	1e-16	Significant
89	LGALS3	OID20284	P17931	Cardiometabolic	Group	Geriatric - Healthy	0.828348	0.657016	0.99968	1e-16	Significant
90	LGALS4	OID20748	P56470	Inflammation	Group	Geriatric - Healthy	1.3177	1.03073	1.60468	1e-16	Significant
91	LGALS9	OID20781	O00182	Inflammation	Group	Geriatric - Healthy	1.44435	1.23893	1.64976	1e-16	Significant
92	LILRB4	OID20429	Q8NHJ6	Inflammation	Group	Geriatric - Healthy	1.56998	1.30428	1.83568	1e-16	Significant
93	LRP11	OID20185	Q86VZ4	Cardiometabolic	Group	Geriatric - Healthy	0.895614	0.658487	1.13274	1e-16	Significant
94	LRRN1	OID20438	Q6UXK5	Inflammation	Group	Geriatric - Healthy	-0.964046	-1.19638	-0.73171	1e-16	Significant
95	LSP1	OID20530	P33241	Inflammation	Group	Geriatric - Healthy	0.8326	0.618014	1.04719	1e-16	Significant
96	LTBP2	OID20254	Q14767	Cardiometabolic	Group	Geriatric - Healthy	1.79089	1.56142	2.02036	1e-16	Significant
97	LTBR	OID20768	P36941	Inflammation	Group	Geriatric - Healthy	0.907454	0.679593	1.13531	1e-16	Significant
98	LY6D	OID20708	Q14210	Inflammation	Group	Geriatric - Healthy	1.27311	0.9872	1.55902	1e-16	Significant
99	MAPK9	OID20557	P45984	Inflammation	Group	Geriatric - Healthy	0.674362	0.502831	0.845894	1e-16	Significant
100	MERTK	OID20657	Q12866	Inflammation	Group	Geriatric - Healthy	0.618241	0.457524	0.778957	1e-16	Significant
101	MLN	OID20541	P12872	Inflammation	Group	Geriatric - Healthy	2.46896	2.04819	2.88973	1e-16	Significant
102	MMP7	OID20087	P09237	Cardiometabolic	Group	Geriatric - Healthy	0.790635	0.67189	0.90938	1e-16	Significant
103	MSTN	OID20115	O14793	Cardiometabolic	Group	Geriatric - Healthy	-1.5879	-1.97433	-1.20147	1e-16	Significant
104	NECTIN2	OID20222	Q92692	Cardiometabolic	Group	Geriatric - Healthy	1.06312	0.828891	1.29735	1e-16	Significant
105	NPDC1	OID20205	Q9NQX5	Cardiometabolic	Group	Geriatric - Healthy	1.30834	1.05063	1.56606	1e-16	Significant
106	NPPB	OID20049	P16860	Cardiometabolic	Group	Geriatric - Healthy	4.28795	3.57574	5.00015	1e-16	Significant
107	NT-proBNP	OID20125	NTproBNP	Cardiometabolic	Group	Geriatric - Healthy	3.80897	3.13702	4.48092	1e-16	Significant
108	PDGFRA	OID20133	P16234	Cardiometabolic	Group	Geriatric - Healthy	0.716414	0.539668	0.893159	1e-16	Significant
109	PGF	OID20673	P49763	Inflammation	Group	Geriatric - Healthy	1.00817	0.838552	1.17779	1e-16	Significant
110	PI3	OID20326	P19957	Cardiometabolic	Group	Geriatric - Healthy	1.50963	1.14848	1.87079	1e-16	Significant
111	PILRB	OID20197	Q9UKJ0	Cardiometabolic	Group	Geriatric - Healthy	1.1772	0.909303	1.44509	1e-16	Significant
112	PLAT	OID20247	P00750	Cardiometabolic	Group	Geriatric - Healthy	2.0781	1.61929	2.5369	1e-16	Significant
113	PLAUR	OID20764	Q03405	Inflammation	Group	Geriatric - Healthy	1.38726	1.18208	1.59244	1e-16	Significant
114	PRELP	OID20766	P51888	Inflammation	Group	Geriatric - Healthy	0.679471	0.516553	0.842389	1e-16	Significant
115	PTGDS	OID20408	P41222	Cardiometabolic	Group	Geriatric - Healthy	1.04579	0.798266	1.29331	1e-16	Significant
116	PTN	OID20083	P21246	Cardiometabolic	Group	Geriatric - Healthy	3.67041	3.15891	4.1819	1e-16	Significant
117	RARRES2	OID20373	Q99969	Cardiometabolic	Group	Geriatric - Healthy	1.10361	0.80567	1.40155	1e-16	Significant
118	REG3A	OID20258	Q06141	Cardiometabolic	Group	Geriatric - Healthy	1.93324	1.54358	2.3229	1e-16	Significant
119	RETN	OID20327	Q9HD89	Cardiometabolic	Group	Geriatric - Healthy	0.97144	0.729055	1.21382	1e-16	Significant
120	RNASET2	OID20321	O00584	Cardiometabolic	Group	Geriatric - Healthy	0.618903	0.462449	0.775357	1e-16	Significant
121	SCGB1A1	OID20688	P11684	Inflammation	Group	Geriatric - Healthy	1.16137	0.877308	1.44544	1e-16	Significant
122	SDC1	OID20169	P18827	Cardiometabolic	Group	Geriatric - Healthy	1.40006	1.08656	1.71356	1e-16	Significant
123	SEMA3F	OID20186	Q13275	Cardiometabolic	Group	Geriatric - Healthy	0.646347	0.492867	0.799827	1e-16	Significant
124	SERPINA11	OID20281	Q86U17	Cardiometabolic	Group	Geriatric - Healthy	0.799693	0.601046	0.998341	1e-16	Significant
125	SIGLEC1	OID20690	Q9BZZ2	Inflammation	Group	Geriatric - Healthy	1.20801	0.946545	1.46948	1e-16	Significant
126	SIRPB1	OID20739	O00241	Inflammation	Group	Geriatric - Healthy	1.12831	0.818183	1.43844	1e-16	Significant
127	SLC39A5	OID20539	Q6ZMH5	Inflammation	Group	Geriatric - Healthy	1.45924	1.21844	1.70004	1e-16	Significant
128	SMOC2	OID20730	Q9H3U7	Inflammation	Group	Geriatric - Healthy	0.858528	0.618133	1.09892	1e-16	Significant
129	SPINK4	OID20509	O60575	Inflammation	Group	Geriatric - Healthy	1.59057	1.15526	2.02588	1e-16	Significant
130	SPON1	OID20759	Q9HCB6	Inflammation	Group	Geriatric - Healthy	1.01905	0.754146	1.28396	1e-16	Significant
131	SPON2	OID20221	Q9BUD6	Cardiometabolic	Group	Geriatric - Healthy	1.38837	1.21556	1.56118	1e-16	Significant
132	SPP1	OID20322	P10451	Cardiometabolic	Group	Geriatric - Healthy	1.431	1.19925	1.66274	1e-16	Significant
133	ST6GAL1	OID20302	P15907	Cardiometabolic	Group	Geriatric - Healthy	0.799219	0.595965	1.00247	1e-16	Significant
134	SULT2A1	OID20508	Q06520	Inflammation	Group	Geriatric - Healthy	1.2327	0.976245	1.48916	1e-16	Significant
135	TFF2	OID20787	Q03403	Inflammation	Group	Geriatric - Healthy	1.4388	1.06814	1.80945	1e-16	Significant
136	TFF3	OID20371	Q07654	Cardiometabolic	Group	Geriatric - Healthy	1.32616	1.01832	1.634	1e-16	Significant
137	TGFA	OID20600	P01135	Inflammation	Group	Geriatric - Healthy	0.947219	0.753082	1.14136	1e-16	Significant
138	TGFB1	OID20621	P01137	Inflammation	Group	Geriatric - Healthy	0.718331	0.540007	0.896656	1e-16	Significant
139	TIMP1	OID20418	P01033	Cardiometabolic	Group	Geriatric - Healthy	1.02398	0.844177	1.20378	1e-16	Significant
140	TINAGL1	OID20180	Q9GZM7	Cardiometabolic	Group	Geriatric - Healthy	0.573102	0.425962	0.720243	1e-16	Significant
141	TNC	OID20359	P24821	Cardiometabolic	Group	Geriatric - Healthy	0.91387	0.667208	1.16053	1e-16	Significant
142	TNF	OID20473	P01375	Inflammation	Group	Geriatric - Healthy	1.27934	1.0586	1.50008	1e-16	Significant
143	TNFRSF11A	OID20646	Q9Y6Q6	Inflammation	Group	Geriatric - Healthy	1.89839	1.61847	2.17831	1e-16	Significant
144	TNFRSF11B	OID20735	O00300	Inflammation	Group	Geriatric - Healthy	1.03429	0.800239	1.26834	1e-16	Significant
145	TNFRSF14	OID20783	Q92956	Inflammation	Group	Geriatric - Healthy	1.16168	0.933035	1.39032	1e-16	Significant
146	TNFRSF4	OID20653	P43489	Inflammation	Group	Geriatric - Healthy	0.991272	0.74896	1.23358	1e-16	Significant
147	TNFSF13	OID20733	O75888	Inflammation	Group	Geriatric - Healthy	1.18934	0.960064	1.41861	1e-16	Significant
148	TREM2	OID20731	Q9NZC2	Inflammation	Group	Geriatric - Healthy	1.97324	1.64029	2.30619	1e-16	Significant
149	UMOD	OID20237	P07911	Cardiometabolic	Group	Geriatric - Healthy	-1.08669	-1.38311	-0.79028	1e-16	Significant
150	VCAM1	OID20396	P19320	Cardiometabolic	Group	Geriatric - Healthy	0.698954	0.541417	0.856491	1e-16	Significant
151	VEGFA	OID20650	P15692	Inflammation	Group	Geriatric - Healthy	0.963408	0.710643	1.21617	1e-16	Significant
152	WNT9A	OID20460	O14904	Inflammation	Group	Geriatric - Healthy	1.37091	1.1544	1.58743	1e-16	Significant
153	XG	OID20259	P55808	Cardiometabolic	Group	Geriatric - Healthy	1.28333	0.997497	1.56916	1e-16	Significant
154	ZBTB17	OID20082	Q13105	Cardiometabolic	Group	Geriatric - Healthy	0.959588	0.736152	1.18302	1e-16	Significant
155	IL10RB	OID20696	Q08334	Inflammation	Group	Geriatric - Healthy	0.735699	0.527279	0.944119	2.20934e-14	Significant
156	REG1B	OID20266	P48304	Cardiometabolic	Group	Geriatric - Healthy	1.24385	0.890812	1.59688	2.91989e-14	Significant
157	VWF	OID20256	P04275	Cardiometabolic	Group	Geriatric - Healthy	1.30214	0.928596	1.67569	8.43769e-14	Significant
158	CD79B	OID20635	P40259	Inflammation	Group	Geriatric - Healthy	1.01948	0.725686	1.31327	1.15241e-13	Significant
159	ADAMTS13	OID20249	Q76LX8	Cardiometabolic	Group	Geriatric - Healthy	-0.477233	-0.615017	-0.339449	1.31006e-13	Significant
160	IL15RA	OID20498	Q13261	Inflammation	Group	Geriatric - Healthy	0.802653	0.570434	1.03487	1.50657e-13	Significant
161	LBP	OID20355	P18428	Cardiometabolic	Group	Geriatric - Healthy	1.0861	0.771851	1.40036	1.51434e-13	Significant
162	PLA2G2A	OID20274	P14555	Cardiometabolic	Group	Geriatric - Healthy	1.36088	0.965481	1.75627	1.96176e-13	Significant
163	REG1A	OID20415	P05451	Cardiometabolic	Group	Geriatric - Healthy	1.21437	0.860344	1.56839	2.40141e-13	Significant
164	S100A11	OID20130	P31949	Cardiometabolic	Group	Geriatric - Healthy	0.583578	0.413043	0.754113	2.75446e-13	Significant
165	IL16	OID20633	Q14005	Inflammation	Group	Geriatric - Healthy	0.908526	0.641878	1.17517	3.47611e-13	Significant
166	PTX3	OID20570	P26022	Inflammation	Group	Geriatric - Healthy	0.761138	0.537367	0.984908	3.81362e-13	Significant
167	CD40	OID20724	P25942	Inflammation	Group	Geriatric - Healthy	0.807972	0.569937	1.04601	4.26437e-13	Significant
168	IL11	OID20455	P20809	Inflammation	Group	Geriatric - Healthy	1.5705	1.10668	2.03433	4.85501e-13	Significant
169	CNDP1	OID20347	Q96KN2	Cardiometabolic	Group	Geriatric - Healthy	-0.948198	-1.22877	-0.667621	5.36793e-13	Significant
170	CGREF1	OID20152	Q99674	Cardiometabolic	Group	Geriatric - Healthy	0.930669	0.655116	1.20622	5.53335e-13	Significant
171	PAG1	OID20108	Q9NWQ8	Cardiometabolic	Group	Geriatric - Healthy	0.997818	0.701375	1.29426	6.56031e-13	Significant
172	CTSZ	OID20365	Q9UBR2	Cardiometabolic	Group	Geriatric - Healthy	0.586247	0.411938	0.760555	6.8312e-13	Significant
173	IL17RB	OID20585	Q9NRM6	Inflammation	Group	Geriatric - Healthy	0.775428	0.543555	1.0073	9.06497e-13	Significant
174	IFNGR1	OID20678	P15260	Inflammation	Group	Geriatric - Healthy	0.561481	0.393272	0.72969	9.92428e-13	Significant
175	B4GALT1	OID20780	P15291	Inflammation	Group	Geriatric - Healthy	0.546791	0.382444	0.711138	1.16185e-12	Significant
176	NCF2	OID20567	P19878	Inflammation	Group	Geriatric - Healthy	1.17125	0.818125	1.52438	1.34726e-12	Significant
177	IFNG	OID20495	P01579	Inflammation	Group	Geriatric - Healthy	2.3508	1.63769	3.06391	1.79734e-12	Significant
178	ANGPTL1	OID20211	O95841	Cardiometabolic	Group	Geriatric - Healthy	0.554679	0.38606	0.723298	1.98497e-12	Significant
179	IL17A	OID20469	Q16552	Inflammation	Group	Geriatric - Healthy	1.77154	1.23141	2.31166	2.27474e-12	Significant
180	HYOU1	OID20300	Q9Y4L1	Cardiometabolic	Group	Geriatric - Healthy	0.421205	0.292154	0.550255	2.84583e-12	Significant
181	CTSD	OID20358	P07339	Cardiometabolic	Group	Geriatric - Healthy	0.790697	0.548371	1.03302	2.88314e-12	Significant
182	SERPINB8	OID20630	P50452	Inflammation	Group	Geriatric - Healthy	0.793842	0.550407	1.03728	2.96296e-12	Significant
183	IL19	OID20158	Q9UHD0	Cardiometabolic	Group	Geriatric - Healthy	1.31342	0.910226	1.71662	3.10785e-12	Significant
184	ESAM	OID20270	Q96AP7	Cardiometabolic	Group	Geriatric - Healthy	0.709568	0.491469	0.927666	3.29059e-12	Significant
185	PRSS8	OID20763	Q16651	Inflammation	Group	Geriatric - Healthy	0.815742	0.564187	1.0673	3.81506e-12	Significant
186	NID1	OID20362	P14543	Cardiometabolic	Group	Geriatric - Healthy	0.642976	0.442117	0.843836	6.77758e-12	Significant
187	AGRP	OID20658	O00253	Inflammation	Group	Geriatric - Healthy	0.821819	0.565018	1.07862	6.86307e-12	Significant
188	CCL25	OID20674	O15444	Inflammation	Group	Geriatric - Healthy	0.707066	0.485182	0.92895	8.26395e-12	Significant
189	COL9A1	OID20550	P20849	Inflammation	Group	Geriatric - Healthy	1.07374	0.736682	1.4108	8.38196e-12	Significant
190	LILRA5	OID20209	A6NI73	Cardiometabolic	Group	Geriatric - Healthy	0.649818	0.445526	0.85411	8.94673e-12	Significant
191	CD14	OID20378	P08571	Cardiometabolic	Group	Geriatric - Healthy	0.849441	0.581018	1.11786	1.11676e-11	Significant
192	TFPI	OID20388	P10646	Cardiometabolic	Group	Geriatric - Healthy	0.554375	0.378841	0.729909	1.21713e-11	Significant
193	SPINT2	OID20720	O43291	Inflammation	Group	Geriatric - Healthy	0.630538	0.430017	0.83106	1.46619e-11	Significant
194	LILRB2	OID20301	Q8N423	Cardiometabolic	Group	Geriatric - Healthy	0.581728	0.395764	0.767692	1.82837e-11	Significant
195	FST	OID20770	P19883	Inflammation	Group	Geriatric - Healthy	0.76677	0.521449	1.01209	1.89332e-11	Significant
196	MFAP5	OID20239	Q13361	Cardiometabolic	Group	Geriatric - Healthy	0.836239	0.568374	1.1041	1.99064e-11	Significant
197	CDSN	OID20667	Q15517	Inflammation	Group	Geriatric - Healthy	0.828697	0.562907	1.09449	2.10104e-11	Significant
198	KLRD1	OID20632	Q13241	Inflammation	Group	Geriatric - Healthy	0.742883	0.501249	0.984517	3.76418e-11	Significant
199	PON3	OID20777	Q15166	Inflammation	Group	Geriatric - Healthy	-0.485126	-0.643084	-0.327168	3.92767e-11	Significant
200	NADK	OID20178	O95544	Cardiometabolic	Group	Geriatric - Healthy	0.905154	0.609763	1.20055	4.31107e-11	Significant
201	CXADR	OID20561	P78310	Inflammation	Group	Geriatric - Healthy	0.862578	0.58068	1.14448	4.56958e-11	Significant
202	S100P	OID20103	P25815	Cardiometabolic	Group	Geriatric - Healthy	0.844825	0.567381	1.12227	5.56976e-11	Significant
203	OSCAR	OID20776	Q8IYS5	Inflammation	Group	Geriatric - Healthy	0.670375	0.449518	0.891231	6.33458e-11	Significant
204	ROR1	OID20224	Q01973	Cardiometabolic	Group	Geriatric - Healthy	0.592093	0.396408	0.787777	7.19422e-11	Significant
205	NCR1	OID20566	O76036	Inflammation	Group	Geriatric - Healthy	0.780369	0.521356	1.03938	8.53317e-11	Significant
206	SIGLEC10	OID20537	Q96LC7	Inflammation	Group	Geriatric - Healthy	0.67541	0.451117	0.899704	8.71252e-11	Significant
207	GPNMB	OID20173	Q14956	Cardiometabolic	Group	Geriatric - Healthy	0.474072	0.31511	0.633033	1.27658e-10	Significant
208	BSG	OID20626	P35613	Inflammation	Group	Geriatric - Healthy	0.404525	0.26869	0.540359	1.34979e-10	Significant
209	CDH1	OID20353	P12830	Cardiometabolic	Group	Geriatric - Healthy	0.572082	0.377125	0.76704	2.39084e-10	Significant
210	PREB	OID20439	Q9HCU5	Inflammation	Group	Geriatric - Healthy	0.558181	0.367207	0.749155	2.7799e-10	Significant
211	IL12B	OID20666	P29460	Inflammation	Group	Geriatric - Healthy	0.869642	0.571377	1.16791	3.05073e-10	Significant
212	OLR1	OID20183	P78380	Cardiometabolic	Group	Geriatric - Healthy	0.727378	0.477023	0.977733	3.48641e-10	Significant
213	PTPRF	OID20310	P10586	Cardiometabolic	Group	Geriatric - Healthy	0.5476	0.358189	0.737012	4.19736e-10	Significant
214	EGLN1	OID20572	Q9GZT9	Inflammation	Group	Geriatric - Healthy	0.851828	0.554162	1.14949	6.13093e-10	Significant
215	CLEC1A	OID20099	Q8NC01	Cardiometabolic	Group	Geriatric - Healthy	0.702788	0.45615	0.949427	7.17329e-10	Significant
216	F9	OID20349	P00740	Cardiometabolic	Group	Geriatric - Healthy	0.296652	0.19248	0.400824	7.33664e-10	Significant
217	TFRC	OID20369	P02786	Cardiometabolic	Group	Geriatric - Healthy	0.651634	0.421887	0.881381	8.49111e-10	Significant
218	IL15	OID20562	P40933	Inflammation	Group	Geriatric - Healthy	0.505787	0.32715	0.684423	9.04458e-10	Significant
219	CD46	OID20380	P15529	Cardiometabolic	Group	Geriatric - Healthy	0.452757	0.291754	0.61376	1.15676e-09	Significant
220	REG4	OID20784	Q9BYZ8	Inflammation	Group	Geriatric - Healthy	0.837929	0.539842	1.13602	1.17282e-09	Significant
221	CD163	OID20360	Q86VB7	Cardiometabolic	Group	Geriatric - Healthy	0.689048	0.441708	0.936388	1.61542e-09	Significant
222	CCL13	OID20655	Q99616	Inflammation	Group	Geriatric - Healthy	0.947293	0.60723	1.28736	1.61934e-09	Significant
223	IL18R1	OID20652	Q13478	Inflammation	Group	Geriatric - Healthy	0.481283	0.307496	0.65507	1.98925e-09	Significant
224	IL17C	OID20477	Q9P0M4	Inflammation	Group	Geriatric - Healthy	1.27854	0.815155	1.74192	2.26378e-09	Significant
225	CD160	OID20647	O95971	Inflammation	Group	Geriatric - Healthy	0.797975	0.506192	1.08976	3.07377e-09	Significant
226	BOC	OID20116	Q9BWV1	Cardiometabolic	Group	Geriatric - Healthy	-0.395498	-0.540552	-0.250444	3.40947e-09	Significant
227	IL1RL1	OID20250	Q01638	Cardiometabolic	Group	Geriatric - Healthy	0.875441	0.554134	1.19675	3.49297e-09	Significant
228	SIRPA	OID20304	P78324	Cardiometabolic	Group	Geriatric - Healthy	0.493856	0.312028	0.675684	3.88809e-09	Significant
229	CA3	OID20271	P07451	Cardiometabolic	Group	Geriatric - Healthy	0.730256	0.461125	0.999386	4.01968e-09	Significant
230	CEACAM8	OID20102	P31997	Cardiometabolic	Group	Geriatric - Healthy	0.856367	0.540699	1.17203	4.04562e-09	Significant
231	TCN2	OID20341	P20062	Cardiometabolic	Group	Geriatric - Healthy	0.565953	0.356773	0.775132	4.43103e-09	Significant
232	CXCL14	OID20458	O95715	Inflammation	Group	Geriatric - Healthy	0.606252	0.382028	0.830476	4.53205e-09	Significant
233	CR2	OID20393	P20023	Cardiometabolic	Group	Geriatric - Healthy	-0.776539	-1.06428	-0.488798	4.82553e-09	Significant
234	CLC	OID20126	Q05315	Cardiometabolic	Group	Geriatric - Healthy	1.00569	0.630708	1.38067	5.94463e-09	Significant
235	IL10	OID20431	P22301	Inflammation	Group	Geriatric - Healthy	1.24402	0.78009	1.70794	5.9789e-09	Significant
236	IGFBP3	OID20398	P17936	Cardiometabolic	Group	Geriatric - Healthy	-0.594415	-0.816554	-0.372276	6.41088e-09	Significant
237	EDIL3	OID20081	O43854	Cardiometabolic	Group	Geriatric - Healthy	0.613828	0.384137	0.84352	6.69209e-09	Significant
238	ITM2A	OID20504	O43736	Inflammation	Group	Geriatric - Healthy	0.721919	0.451336	0.992502	7.0661e-09	Significant
239	ADGRG2	OID20189	Q8IZP9	Cardiometabolic	Group	Geriatric - Healthy	-0.488684	-0.67355	-0.303818	9.56762e-09	Significant
240	ACAN	OID20159	P16112	Cardiometabolic	Group	Geriatric - Healthy	0.415518	0.257898	0.573138	1.04593e-08	Significant
241	FAP	OID20330	Q12884	Cardiometabolic	Group	Geriatric - Healthy	-0.452523	-0.624785	-0.28026	1.17175e-08	Significant
242	PLIN3	OID20143	O60664	Cardiometabolic	Group	Geriatric - Healthy	0.664768	0.410343	0.919193	1.39268e-08	Significant
243	CCL28	OID20569	Q9NRJ3	Inflammation	Group	Geriatric - Healthy	0.975079	0.601242	1.34892	1.47183e-08	Significant
244	MZB1	OID20732	Q8WU39	Inflammation	Group	Geriatric - Healthy	0.855041	0.526277	1.1838	1.61332e-08	Significant
245	DNER	OID20712	Q8NFT8	Inflammation	Group	Geriatric - Healthy	-0.540394	-0.748416	-0.332372	1.67342e-08	Significant
246	ANGPTL3	OID20407	Q9Y5C1	Cardiometabolic	Group	Geriatric - Healthy	0.490416	0.299791	0.68104	2.26953e-08	Significant
247	CLEC4D	OID20609	Q8WXI8	Inflammation	Group	Geriatric - Healthy	0.959019	0.585646	1.33239	2.38655e-08	Significant
248	CA5A	OID20075	P35218	Cardiometabolic	Group	Geriatric - Healthy	1.45314	0.885046	2.02123	2.7126e-08	Significant
249	FASLG	OID20665	P48023	Inflammation	Group	Geriatric - Healthy	-0.511416	-0.711747	-0.311085	2.88364e-08	Significant
250	REN	OID20201	P00797	Cardiometabolic	Group	Geriatric - Healthy	1.01089	0.611559	1.41022	3.7297e-08	Significant
251	ICAM1	OID20411	P05362	Cardiometabolic	Group	Geriatric - Healthy	0.399889	0.241496	0.558282	4.04573e-08	Significant
252	SSC5D	OID20351	A1L4H1	Cardiometabolic	Group	Geriatric - Healthy	0.603061	0.362399	0.843724	5.06587e-08	Significant
253	MNDA	OID20156	P41218	Cardiometabolic	Group	Geriatric - Healthy	1.02804	0.614174	1.4419	6.56708e-08	Significant
254	CCL4	OID20695	P13236	Inflammation	Group	Geriatric - Healthy	0.848943	0.506097	1.19179	7.20571e-08	Significant
255	SIGLEC7	OID20190	Q9Y286	Cardiometabolic	Group	Geriatric - Healthy	0.399744	0.237846	0.561642	7.832e-08	Significant
256	CCL20	OID20671	P78556	Inflammation	Group	Geriatric - Healthy	1.24418	0.738014	1.75035	8.92421e-08	Significant
257	NBN	OID20442	O60934	Inflammation	Group	Geriatric - Healthy	0.711224	0.421068	1.00138	9.67464e-08	Significant
258	CANT1	OID20181	Q8WVQ1	Cardiometabolic	Group	Geriatric - Healthy	0.298129	0.176489	0.419769	9.7048e-08	Significant
259	CEACAM21	OID20548	Q3KPI0	Inflammation	Group	Geriatric - Healthy	1.03531	0.610803	1.45982	1.11813e-07	Significant
260	OSMR	OID20356	Q99650	Cardiometabolic	Group	Geriatric - Healthy	0.314607	0.184901	0.444313	1.3066e-07	Significant
261	TGFBR3	OID20255	Q03167	Cardiometabolic	Group	Geriatric - Healthy	0.453186	0.265974	0.640398	1.38225e-07	Significant
262	ENAH	OID20497	Q8N8S7	Inflammation	Group	Geriatric - Healthy	0.573524	0.333697	0.81335	1.94293e-07	Significant
263	PM20D1	OID20149	Q6GTS8	Cardiometabolic	Group	Geriatric - Healthy	-2.42074	-3.43324	-1.40824	1.95543e-07	Significant
264	CLTA	OID20118	P09496	Cardiometabolic	Group	Geriatric - Healthy	0.737184	0.428541	1.04583	2.01015e-07	Significant
265	DLK1	OID20295	P80370	Cardiometabolic	Group	Geriatric - Healthy	0.714899	0.415037	1.01476	2.1144e-07	Significant
266	IL33	OID20428	O95760	Inflammation	Group	Geriatric - Healthy	0.583971	0.338638	0.829304	2.20872e-07	Significant
267	ALCAM	OID20273	Q13740	Cardiometabolic	Group	Geriatric - Healthy	0.317298	0.183661	0.450934	2.36649e-07	Significant
268	FABP6	OID20076	P51161	Cardiometabolic	Group	Geriatric - Healthy	0.914076	0.527875	1.30028	2.57954e-07	Significant
269	IL17F	OID20456	Q96PD4	Inflammation	Group	Geriatric - Healthy	0.971701	0.559989	1.38341	2.78574e-07	Significant
270	THBD	OID20231	P07204	Cardiometabolic	Group	Geriatric - Healthy	0.481569	0.277	0.686138	2.98689e-07	Significant
271	TNFRSF10C	OID20265	O14798	Cardiometabolic	Group	Geriatric - Healthy	0.597601	0.342977	0.852224	3.23875e-07	Significant
272	HYAL1	OID20357	Q12794	Cardiometabolic	Group	Geriatric - Healthy	0.282947	0.161524	0.40437	3.92038e-07	Significant
273	MCFD2	OID20171	Q8NI22	Cardiometabolic	Group	Geriatric - Healthy	0.525281	0.298427	0.752134	4.63556e-07	Significant
274	KLRB1	OID20629	Q12918	Inflammation	Group	Geriatric - Healthy	0.523531	0.297276	0.749786	4.72081e-07	Significant
275	HMOX1	OID20217	P09601	Cardiometabolic	Group	Geriatric - Healthy	0.665075	0.37575	0.9544	5.60543e-07	Significant
276	F2R	OID20691	P25116	Inflammation	Group	Geriatric - Healthy	0.717644	0.403419	1.03187	6.62587e-07	Significant
277	JCHAIN	OID20494	P01591	Inflammation	Group	Geriatric - Healthy	0.486274	0.272286	0.700262	7.53148e-07	Significant
278	APOM	OID20374	O95445	Cardiometabolic	Group	Geriatric - Healthy	-0.411242	-0.592406	-0.230078	7.73997e-07	Significant
279	PLXNB2	OID20317	O15031	Cardiometabolic	Group	Geriatric - Healthy	0.314325	0.17567	0.452979	8.00687e-07	Significant
280	SOST	OID20204	Q9BQB4	Cardiometabolic	Group	Geriatric - Healthy	0.55728	0.310618	0.803943	8.72416e-07	Significant
281	CNTN1	OID20307	Q12860	Cardiometabolic	Group	Geriatric - Healthy	-0.354934	-0.512192	-0.197675	8.94886e-07	Significant
282	MARCO	OID20210	Q9UEW3	Cardiometabolic	Group	Geriatric - Healthy	0.381972	0.212452	0.551492	9.33067e-07	Significant
283	CD55	OID20377	P08174	Cardiometabolic	Group	Geriatric - Healthy	0.405848	0.225352	0.586344	9.83566e-07	Significant
284	CTSB	OID20276	P07858	Cardiometabolic	Group	Geriatric - Healthy	0.720643	0.397985	1.0433	1.1624e-06	Significant
285	FABP2	OID20200	P12104	Cardiometabolic	Group	Geriatric - Healthy	0.835652	0.45956	1.21174	1.32037e-06	Significant
286	MMP10	OID20687	P09238	Inflammation	Group	Geriatric - Healthy	0.685342	0.376228	0.994457	1.39241e-06	Significant
287	FBP1	OID20227	P09467	Cardiometabolic	Group	Geriatric - Healthy	0.75537	0.410076	1.10066	1.92438e-06	Significant
288	TNFSF13B	OID20272	Q9Y275	Cardiometabolic	Group	Geriatric - Healthy	0.3915	0.212157	0.570843	2.0245e-06	Significant
289	ADGRE5	OID20260	P48960	Cardiometabolic	Group	Geriatric - Healthy	0.358805	0.19443	0.523179	2.02716e-06	Significant
290	ICAM2	OID20248	P13598	Cardiometabolic	Group	Geriatric - Healthy	0.354262	0.191765	0.516758	2.08818e-06	Significant
291	AZU1	OID20309	P20160	Cardiometabolic	Group	Geriatric - Healthy	0.775675	0.418326	1.13302	2.31507e-06	Significant
292	CLSTN2	OID20664	Q9H4D0	Inflammation	Group	Geriatric - Healthy	0.512374	0.274424	0.750324	2.79375e-06	Significant
293	PRTN3	OID20329	P24158	Cardiometabolic	Group	Geriatric - Healthy	0.628848	0.335775	0.921921	3.03189e-06	Significant
294	CDON	OID20754	Q4KMG0	Inflammation	Group	Geriatric - Healthy	-0.493026	-0.723042	-0.26301	3.10667e-06	Significant
295	MB	OID20263	P02144	Cardiometabolic	Group	Geriatric - Healthy	0.626768	0.33192	0.921616	3.75735e-06	Significant
296	TIMD4	OID20375	Q96H15	Cardiometabolic	Group	Geriatric - Healthy	0.515795	0.273021	0.758569	3.80357e-06	Significant
297	GAL	OID20727	P22466	Inflammation	Group	Geriatric - Healthy	-0.822549	-1.21102	-0.434079	4.10715e-06	Significant
298	HLA-DRA	OID20520	P01903	Inflammation	Group	Geriatric - Healthy	0.601379	0.317317	0.885441	4.12183e-06	Significant
299	SCARF1	OID20297	Q14162	Cardiometabolic	Group	Geriatric - Healthy	0.516007	0.272124	0.759891	4.17843e-06	Significant
300	CTSO	OID20660	P43234	Inflammation	Group	Geriatric - Healthy	0.336635	0.177085	0.496185	4.44919e-06	Significant
301	CEBPB	OID20052	P17676	Cardiometabolic	Group	Geriatric - Healthy	0.679164	0.357046	1.00128	4.51957e-06	Significant
302	PADI2	OID20467	Q9Y2J8	Inflammation	Group	Geriatric - Healthy	1.30749	0.686372	1.92862	4.68508e-06	Significant
303	NRP1	OID20390	O14786	Cardiometabolic	Group	Geriatric - Healthy	0.344149	0.180232	0.508066	4.96804e-06	Significant
304	NFASC	OID20634	O94856	Inflammation	Group	Geriatric - Healthy	0.299116	0.156363	0.441869	5.19388e-06	Significant
305	EPO	OID20522	P01588	Inflammation	Group	Geriatric - Healthy	1.16394	0.606925	1.72095	5.51922e-06	Significant
306	CCL21	OID20686	O00585	Inflammation	Group	Geriatric - Healthy	0.535582	0.276199	0.794965	7.1654e-06	Significant
307	VAMP5	OID20071	O95183	Cardiometabolic	Group	Geriatric - Healthy	0.704996	0.361014	1.04898	8.41134e-06	Significant
308	PRSS2	OID20364	P07478	Cardiometabolic	Group	Geriatric - Healthy	0.864936	0.439824	1.29005	9.82369e-06	Significant
309	AXL	OID20363	P30530	Cardiometabolic	Group	Geriatric - Healthy	0.348827	0.17705	0.520603	1.023e-05	Significant
310	LIFR	OID20606	P42702	Inflammation	Group	Geriatric - Healthy	0.293143	0.148486	0.437799	1.0689e-05	Significant
311	FCAR	OID20564	P24071	Inflammation	Group	Geriatric - Healthy	0.531884	0.268595	0.795173	1.14108e-05	Significant
312	GZMH	OID20096	P20718	Cardiometabolic	Group	Geriatric - Healthy	0.93537	0.469125	1.40162	1.31788e-05	Significant
313	CCN2	OID20709	P29279	Inflammation	Group	Geriatric - Healthy	0.601505	0.301582	0.901427	1.32661e-05	Significant
314	C1QTNF1	OID20367	Q9BXJ1	Cardiometabolic	Group	Geriatric - Healthy	0.557942	0.279275	0.83661	1.37316e-05	Significant
315	SORT1	OID20213	Q99523	Cardiometabolic	Group	Geriatric - Healthy	0.359902	0.178652	0.541152	1.62603e-05	Significant
316	SCRN1	OID20542	Q12765	Inflammation	Group	Geriatric - Healthy	0.52684	0.259176	0.794505	1.94066e-05	Significant
317	ANGPTL2	OID20726	Q9UKU9	Inflammation	Group	Geriatric - Healthy	0.713911	0.349668	1.07815	2.11078e-05	Significant
318	IL24	OID20440	Q13007	Inflammation	Group	Geriatric - Healthy	0.518398	0.253518	0.783279	2.1732e-05	Significant
319	CHIT1	OID20312	Q13231	Cardiometabolic	Group	Geriatric - Healthy	1.59862	0.772212	2.42504	2.7304e-05	Significant
320	MILR1	OID20482	Q7Z6M3	Inflammation	Group	Geriatric - Healthy	0.594937	0.2868	0.903074	2.83229e-05	Significant
321	VASN	OID20345	Q6EMK4	Cardiometabolic	Group	Geriatric - Healthy	0.31927	0.153302	0.485239	3.03978e-05	Significant
322	PCOLCE	OID20384	Q15113	Cardiometabolic	Group	Geriatric - Healthy	0.55442	0.26621	0.84263	3.04009e-05	Significant
323	C2	OID20410	P06681	Cardiometabolic	Group	Geriatric - Healthy	0.24261	0.116052	0.369168	3.24921e-05	Significant
324	GH1	OID20220	P01241	Cardiometabolic	Group	Geriatric - Healthy	1.58945	0.75864	2.42027	3.3765e-05	Significant
325	TNF	OID20074	P01375	Cardiometabolic	Group	Geriatric - Healthy	0.724299	0.344613	1.10398	3.56603e-05	Significant
326	ISM1	OID20538	B1AKI9	Inflammation	Group	Geriatric - Healthy	0.323314	0.15219	0.494438	4.27185e-05	Significant
327	DDC	OID20215	P20711	Cardiometabolic	Group	Geriatric - Healthy	-0.527663	-0.809312	-0.246014	4.99218e-05	Significant
328	GAS6	OID20318	Q14393	Cardiometabolic	Group	Geriatric - Healthy	0.318626	0.148272	0.488981	5.1462e-05	Significant
329	STX8	OID20531	Q9UNK0	Inflammation	Group	Geriatric - Healthy	0.552531	0.256846	0.848216	5.23354e-05	Significant
330	RNASE3	OID20203	P12724	Cardiometabolic	Group	Geriatric - Healthy	1.16825	0.538859	1.79763	5.9105e-05	Significant
331	LILRB1	OID20323	Q8NHL6	Cardiometabolic	Group	Geriatric - Healthy	0.272404	0.125498	0.41931	6.02013e-05	Significant
332	IL6ST	OID20147	P40189	Cardiometabolic	Group	Geriatric - Healthy	0.182474	0.0837487	0.2812	6.37945e-05	Significant
333	LDLR	OID20240	P01130	Cardiometabolic	Group	Geriatric - Healthy	0.488586	0.222565	0.754606	7.14009e-05	Significant
334	SCGB3A2	OID20723	Q96PL1	Inflammation	Group	Geriatric - Healthy	0.786893	0.353263	1.22052	8.81769e-05	Significant
335	JUN	OID20424	P05412	Inflammation	Group	Geriatric - Healthy	0.859485	0.385143	1.33383	9.04929e-05	Significant
336	NME3	OID20789	Q13232	Inflammation	Group	Geriatric - Healthy	-0.303653	-0.47158	-0.135726	9.37467e-05	Significant
337	SSC4D	OID20182	Q8WTU2	Cardiometabolic	Group	Geriatric - Healthy	-1.03866	-1.61529	-0.462026	0.000100201	Significant
338	NTRK2	OID20136	Q16620	Cardiometabolic	Group	Geriatric - Healthy	-0.264126	-0.410853	-0.117399	0.000101286	Significant
339	CTRC	OID20752	Q99895	Inflammation	Group	Geriatric - Healthy	-0.847527	-1.32399	-0.371063	0.000123935	Significant
340	NPPC	OID20568	P23582	Inflammation	Group	Geriatric - Healthy	0.65027	0.28441	1.01613	0.000125589	Significant
341	GHRL	OID20175	Q9UBU3	Cardiometabolic	Group	Geriatric - Healthy	0.853392	0.373043	1.33374	0.0001265	Significant
342	CTSC	OID20679	P53634	Inflammation	Group	Geriatric - Healthy	0.464172	0.20041	0.727935	0.000148067	Significant
343	EIF4EBP1	OID20162	Q13541	Cardiometabolic	Group	Geriatric - Healthy	0.583554	0.250776	0.916332	0.000156926	Significant
344	ALDH3A1	OID20512	P30838	Inflammation	Group	Geriatric - Healthy	0.642678	0.272197	1.01316	0.000186945	Significant
345	DCTPP1	OID20148	Q9H773	Cardiometabolic	Group	Geriatric - Healthy	0.369021	0.15535	0.582692	0.000200636	Significant
346	SLAMF1	OID20496	Q13291	Inflammation	Group	Geriatric - Healthy	0.572097	0.240037	0.904157	0.0002085	Significant
347	IL1R2	OID20757	P27930	Inflammation	Group	Geriatric - Healthy	-0.247249	-0.390857	-0.103641	0.000210778	Significant
348	VIM	OID20053	P08670	Cardiometabolic	Group	Geriatric - Healthy	0.649973	0.270583	1.02936	0.000227828	Significant
349	TPP1	OID20750	O14773	Inflammation	Group	Geriatric - Healthy	0.356691	0.148179	0.565204	0.000233218	Significant
350	GRK5	OID20066	P34947	Cardiometabolic	Group	Geriatric - Healthy	-1.075	-1.70882	-0.44117	0.000266415	Significant
351	TGM2	OID20141	P21980	Cardiometabolic	Group	Geriatric - Healthy	0.531948	0.217416	0.846481	0.000278295	Significant
352	HK2	OID20065	P52789	Cardiometabolic	Group	Geriatric - Healthy	0.699314	0.277346	1.12128	0.000377685	Significant
353	TSPAN1	OID20078	O60635	Cardiometabolic	Group	Geriatric - Healthy	0.721502	0.285605	1.1574	0.000384669	Significant
354	IL2	OID20419	P60568	Inflammation	Group	Geriatric - Healthy	0.848468	0.333331	1.36361	0.000413557	Significant
355	ANG	OID20403	P03950	Cardiometabolic	Group	Geriatric - Healthy	0.31666	0.124199	0.50912	0.000420027	Significant
356	PTH1R	OID20571	Q03431	Inflammation	Group	Geriatric - Healthy	0.378639	0.147675	0.609603	0.000442709	Significant
357	MICB_MICA	OID20593	Q29980_Q29983	Inflammation	Group	Geriatric - Healthy	1.5028	0.585242	2.42036	0.000448865	Significant
358	CRHBP	OID20747	P24387	Inflammation	Group	Geriatric - Healthy	0.317803	0.122969	0.512636	0.000476084	Significant
359	IL5RA	OID20601	Q01344	Inflammation	Group	Geriatric - Healthy	0.552216	0.212226	0.892206	0.000506049	Significant
360	MEPE	OID20753	Q9NQ76	Inflammation	Group	Geriatric - Healthy	-0.256146	-0.415881	-0.0964111	0.000606086	Significant
361	CD200R1	OID20595	Q8TD46	Inflammation	Group	Geriatric - Healthy	-0.329531	-0.53532	-0.123743	0.000618085	Significant
362	ITGB6	OID20493	P18564	Inflammation	Group	Geriatric - Healthy	-0.344136	-0.560176	-0.128096	0.000664664	Significant
363	ENTPD6	OID20100	O75354	Cardiometabolic	Group	Geriatric - Healthy	0.213482	0.0789448	0.348019	0.000700869	Significant
364	GLRX	OID20195	P35754	Cardiometabolic	Group	Geriatric - Healthy	0.433998	0.159032	0.708963	0.000753501	Significant
365	MEGF9	OID20285	Q9H1U4	Cardiometabolic	Group	Geriatric - Healthy	-0.189278	-0.310103	-0.0684536	0.000833718	Significant
366	TPSAB1	OID20642	Q15661	Inflammation	Group	Geriatric - Healthy	0.348665	0.125783	0.571548	0.000849587	Significant
367	FCRL6	OID20529	Q6DN72	Inflammation	Group	Geriatric - Healthy	0.579102	0.207931	0.950273	0.000880095	Significant
368	TNFSF11	OID20592	O14788	Inflammation	Group	Geriatric - Healthy	-0.59465	-0.976202	-0.213098	0.000892893	Significant
369	TNFRSF13B	OID20702	O14836	Inflammation	Group	Geriatric - Healthy	0.369859	0.130826	0.608893	0.000981758	Significant
370	MMP1	OID20672	P03956	Inflammation	Group	Geriatric - Healthy	0.730587	0.258403	1.20277	0.000982248	Significant
371	ENG	OID20287	P17813	Cardiometabolic	Group	Geriatric - Healthy	-0.170885	-0.281598	-0.0601725	0.00101385	Significant
372	CD48	OID20692	P09326	Inflammation	Group	Geriatric - Healthy	0.322229	0.113055	0.531404	0.00104	Significant
373	CCL17	OID20745	Q92583	Inflammation	Group	Geriatric - Healthy	0.884433	0.308177	1.46069	0.00109095	Significant
374	PARP1	OID20500	P09874	Inflammation	Group	Geriatric - Healthy	0.310322	0.10709	0.513554	0.00116523	Significant
375	SPARCL1	OID20361	Q14515	Cardiometabolic	Group	Geriatric - Healthy	0.292598	0.0991883	0.486007	0.00131038	Significant
376	CRLF1	OID20699	O75462	Inflammation	Group	Geriatric - Healthy	-0.280001	-0.465365	-0.0946382	0.00133547	Significant
377	CD93	OID20397	Q9NPY3	Cardiometabolic	Group	Geriatric - Healthy	0.296158	0.099842	0.492473	0.00135752	Significant
378	NOTCH3	OID20253	Q9UM47	Cardiometabolic	Group	Geriatric - Healthy	0.301657	0.0980193	0.505295	0.00169826	Significant
379	COL4A1	OID20208	P02462	Cardiometabolic	Group	Geriatric - Healthy	0.395664	0.12705	0.664278	0.00181787	Significant
380	CRELD2	OID20751	Q6UXH1	Inflammation	Group	Geriatric - Healthy	0.474301	0.15171	0.796891	0.00185808	Significant
381	VEGFD	OID20662	O43915	Inflammation	Group	Geriatric - Healthy	0.279819	0.0877136	0.471925	0.00207559	Significant
382	MATN2	OID20767	O00339	Inflammation	Group	Geriatric - Healthy	0.293211	0.0917278	0.494695	0.00209789	Significant
383	FCRL1	OID20172	Q96LA6	Cardiometabolic	Group	Geriatric - Healthy	-0.423333	-0.714817	-0.131849	0.00214777	Significant
384	PIK3AP1	OID20587	Q6ZUJ8	Inflammation	Group	Geriatric - Healthy	0.475715	0.146787	0.804644	0.00225511	Significant
385	CST7	OID20704	O76096	Inflammation	Group	Geriatric - Healthy	0.815766	0.247779	1.38375	0.0024428	Significant
386	GLO1	OID20107	Q04760	Cardiometabolic	Group	Geriatric - Healthy	0.422066	0.127894	0.716238	0.00247175	Significant
387	PCSK9	OID20235	Q8NBP7	Cardiometabolic	Group	Geriatric - Healthy	0.281548	0.08113	0.481967	0.00313024	Significant
388	MSMB	OID20275	P08118	Cardiometabolic	Group	Geriatric - Healthy	0.725716	0.207359	1.24407	0.00324905	Significant
389	SCG3	OID20728	Q8WXD2	Inflammation	Group	Geriatric - Healthy	0.353407	0.100806	0.606008	0.00327337	Significant
390	IL1A	OID20488	P01583	Inflammation	Group	Geriatric - Healthy	0.433378	0.121567	0.745188	0.00351584	Significant
391	AHCY	OID20199	P23526	Cardiometabolic	Group	Geriatric - Healthy	0.550365	0.149109	0.951622	0.00404731	Significant
392	IL17D	OID20481	Q8TAD2	Inflammation	Group	Geriatric - Healthy	0.36815	0.099403	0.636896	0.00410123	Significant
393	SMPDL3A	OID20676	Q92484	Inflammation	Group	Geriatric - Healthy	-0.466085	-0.810851	-0.12132	0.00470301	Significant
394	IL20RA	OID20422	Q9UHF4	Inflammation	Group	Geriatric - Healthy	0.580989	0.150259	1.01172	0.00481257	Significant
395	NRTN	OID20465	Q99748	Inflammation	Group	Geriatric - Healthy	0.787625	0.189335	1.38592	0.00613211	Significant
396	PAPPA	OID20421	Q13219	Inflammation	Group	Geriatric - Healthy	0.562863	0.133882	0.991845	0.00633338	Significant
397	THBS4	OID20368	P35443	Cardiometabolic	Group	Geriatric - Healthy	0.348613	0.0800432	0.617183	0.00702288	Significant
398	ADAM15	OID20109	Q13444	Cardiometabolic	Group	Geriatric - Healthy	0.235109	0.051885	0.418333	0.00782533	Significant
399	FCGR2A	OID20391	P12318	Cardiometabolic	Group	Geriatric - Healthy	0.379058	0.0815115	0.676605	0.00836517	Significant
400	DPP7	OID20142	Q9UHL4	Cardiometabolic	Group	Geriatric - Healthy	0.423379	0.0906356	0.756122	0.00845942	Significant
401	CTSH	OID20113	P09668	Cardiometabolic	Group	Geriatric - Healthy	0.511498	0.105369	0.917627	0.00928129	Significant
402	GP2	OID20090	P55259	Cardiometabolic	Group	Geriatric - Healthy	0.674884	0.138582	1.21119	0.00935062	Significant
403	FABP9	OID20501	Q0Z7S8	Inflammation	Group	Geriatric - Healthy	-0.454711	-0.816265	-0.0931576	0.00940038	Significant
404	MEP1B	OID20168	Q16820	Cardiometabolic	Group	Geriatric - Healthy	-0.728275	-1.30771	-0.148838	0.00945365	Significant
405	PAM	OID20291	P19021	Cardiometabolic	Group	Geriatric - Healthy	0.204506	0.0416988	0.367314	0.00950374	Significant
406	MEGF10	OID20746	Q96KG7	Inflammation	Group	Geriatric - Healthy	-0.311869	-0.561703	-0.0620347	0.0100462	Significant
407	IL1B	OID20427	P01584	Inflammation	Group	Geriatric - Healthy	0.79129	0.154161	1.42842	0.0105065	Significant
408	NT5C3A	OID20553	Q9H0P0	Inflammation	Group	Geriatric - Healthy	-0.462604	-0.835513	-0.0896945	0.0106133	Significant
409	IL18	OID20694	Q14116	Inflammation	Group	Geriatric - Healthy	0.361039	0.0680673	0.654011	0.0112417	Significant
410	F7	OID20372	P08709	Cardiometabolic	Group	Geriatric - Healthy	0.229906	0.0410992	0.418713	0.0124502	Significant
411	TYRO3	OID20161	Q06418	Cardiometabolic	Group	Geriatric - Healthy	-0.210031	-0.382645	-0.0374178	0.0125286	Significant
412	DPP10	OID20527	Q8N608	Inflammation	Group	Geriatric - Healthy	-0.262662	-0.478694	-0.0466307	0.0126088	Significant
413	CD58	OID20716	P19256	Inflammation	Group	Geriatric - Healthy	-0.182064	-0.332029	-0.0320991	0.0127674	Significant
414	CHEK2	OID20054	O96017	Cardiometabolic	Group	Geriatric - Healthy	0.613693	0.104257	1.12313	0.0136209	Significant
415	CBLIF	OID20179	P27352	Cardiometabolic	Group	Geriatric - Healthy	0.505275	0.0780797	0.93247	0.0158105	Significant
416	FKBP1B	OID20618	P68106	Inflammation	Group	Geriatric - Healthy	-0.628467	-1.16052	-0.0964122	0.0159786	Significant
417	SH2D1A	OID20514	O60880	Inflammation	Group	Geriatric - Healthy	0.454007	0.0691068	0.838907	0.0161589	Significant
418	VASH1	OID20516	Q7L8A9	Inflammation	Group	Geriatric - Healthy	-0.882177	-1.64176	-0.122594	0.0182476	Significant
419	PRKAB1	OID20444	Q9Y478	Inflammation	Group	Geriatric - Healthy	0.398334	0.0550124	0.741655	0.0183891	Significant
420	PSIP1	OID20534	O75475	Inflammation	Group	Geriatric - Healthy	0.400768	0.0539408	0.747594	0.0189729	Significant
421	ADGRE2	OID20755	Q9UHX3	Inflammation	Group	Geriatric - Healthy	0.229076	0.0305126	0.427639	0.0192079	Significant
422	PSPN	OID20511	O60542	Inflammation	Group	Geriatric - Healthy	-0.723123	-1.36702	-0.0792257	0.0234664	Significant
423	TNNI3	OID20050	P19429	Cardiometabolic	Group	Geriatric - Healthy	1.20603	0.128413	2.28365	0.0240608	Significant
424	LAMA4	OID20769	Q16363	Inflammation	Group	Geriatric - Healthy	0.2425	0.0195185	0.465482	0.0294243	Significant
425	OSM	OID20574	P13725	Inflammation	Group	Geriatric - Healthy	0.463172	0.035684	0.890659	0.0301831	Significant
426	THPO	OID20098	P40225	Cardiometabolic	Group	Geriatric - Healthy	0.246146	0.016674	0.475618	0.0322874	Significant
427	ICAM5	OID20145	Q9UMF0	Cardiometabolic	Group	Geriatric - Healthy	0.246182	0.015931	0.476432	0.0329899	Significant
428	TYMP	OID20234	P19971	Cardiometabolic	Group	Geriatric - Healthy	0.429152	0.0258446	0.83246	0.034047	Significant
429	IL10RA	OID20420	Q13651	Inflammation	Group	Geriatric - Healthy	0.434891	0.0239438	0.845837	0.0352864	Significant
430	QPCT	OID20320	Q16769	Cardiometabolic	Group	Geriatric - Healthy	0.210521	0.0101621	0.41088	0.0369521	Significant
431	ITGB1	OID20376	P05556	Cardiometabolic	Group	Geriatric - Healthy	-0.129381	-0.252903	-0.00585891	0.0376988	Significant
432	GP1BA	OID20381	P07359	Cardiometabolic	Group	Geriatric - Healthy	0.187218	0.00837851	0.366057	0.0378325	Significant
433	PRDX3	OID20483	P30048	Inflammation	Group	Geriatric - Healthy	0.392711	0.0108851	0.774536	0.0422538	Significant
434	ERBB3	OID20705	P21860	Inflammation	Group	Geriatric - Healthy	-0.171597	-0.339866	-0.0033285	0.0445082	Significant
435	ADAM23	OID20651	O75077	Inflammation	Group	Geriatric - Healthy	0.169256	0.00326911	0.335242	0.0445309	Significant
436	PPP1R9B	OID20643	Q96SB3	Inflammation	Group	Geriatric - Healthy	0.517592	0.0081273	1.02706	0.0455291	Significant
437	SAMD9L	OID20536	Q8IVG5	Inflammation	Group	Geriatric - Healthy	0.479167	0.00695219	0.951381	0.0458613	Significant
438	AK1	OID20122	P00568	Cardiometabolic	Group	Geriatric - Healthy	0.340436	0.00431467	0.676558	0.0463746	Significant
439	SLAMF7	OID20602	Q9NQ25	Inflammation	Group	Geriatric - Healthy	0.363744	0.00271487	0.724773	0.0478482	Significant
440	CD209	OID20262	Q9NNX6	Cardiometabolic	Group	Geriatric - Healthy	-0.194507	-0.38943	0.000416989	0.0506269	Non-significant
441	HCLS1	OID20648	P14317	Inflammation	Group	Geriatric - Healthy	0.455295	-0.00277014	0.913361	0.0517894	Non-significant
442	SNX9	OID20135	Q9Y5X1	Cardiometabolic	Group	Geriatric - Healthy	0.349586	-0.00389413	0.703066	0.0532999	Non-significant
443	PTPRS	OID20306	Q13332	Cardiometabolic	Group	Geriatric - Healthy	-0.144844	-0.291842	0.00215365	0.054428	Non-significant
444	CTF1	OID20061	Q16619	Cardiometabolic	Group	Geriatric - Healthy	-0.518845	-1.04556	0.0078713	0.0545199	Non-significant
445	AGER	OID20756	Q15109	Inflammation	Group	Geriatric - Healthy	0.291852	-0.00580392	0.589508	0.0559641	Non-significant
446	CNTNAP2	OID20556	Q9UHC6	Inflammation	Group	Geriatric - Healthy	0.215186	-0.00452855	0.4349	0.0563216	Non-significant
447	SCGN	OID20457	O76038	Inflammation	Group	Geriatric - Healthy	0.249196	-0.0063927	0.504785	0.0577549	Non-significant
448	EIF4G1	OID20625	Q04637	Inflammation	Group	Geriatric - Healthy	0.632436	-0.0198155	1.28469	0.0595446	Non-significant
449	CXCL3	OID20788	P19876	Inflammation	Group	Geriatric - Healthy	-0.684003	-1.40673	0.0387243	0.0678206	Non-significant
450	FLT3LG	OID20661	P49771	Inflammation	Group	Geriatric - Healthy	0.211541	-0.0120909	0.435173	0.0680034	Non-significant
451	DAPP1	OID20524	Q9UN19	Inflammation	Group	Geriatric - Healthy	-1.04855	-2.15742	0.0603173	0.0681277	Non-significant
452	KYAT1	OID20232	Q16773	Cardiometabolic	Group	Geriatric - Healthy	-0.358396	-0.741111	0.0243187	0.0716554	Non-significant
453	MAP2K6	OID20552	P52564	Inflammation	Group	Geriatric - Healthy	-0.572066	-1.19551	0.0513782	0.0794076	Non-significant
454	LEPR	OID20128	P48357	Cardiometabolic	Group	Geriatric - Healthy	0.161788	-0.0148942	0.33847	0.0802202	Non-significant
455	STK4	OID20140	Q13043	Cardiometabolic	Group	Geriatric - Healthy	-0.542325	-1.14592	0.0612717	0.0879393	Non-significant
456	PLXNA4	OID20597	Q9HCM2	Inflammation	Group	Geriatric - Healthy	-0.545317	-1.16195	0.0713134	0.09472	Non-significant
457	NCK2	OID20683	O43639	Inflammation	Group	Geriatric - Healthy	-0.66271	-1.41234	0.0869192	0.094868	Non-significant
458	GUSB	OID20296	P08236	Cardiometabolic	Group	Geriatric - Healthy	0.318832	-0.0428008	0.680465	0.0960634	Non-significant
459	TIA1	OID20068	P31483	Cardiometabolic	Group	Geriatric - Healthy	-0.658707	-1.41761	0.100199	0.103093	Non-significant
460	PKLR	OID20682	P30613	Inflammation	Group	Geriatric - Healthy	0.250018	-0.0395785	0.539614	0.105566	Non-significant
461	ANXA4	OID20123	P09525	Cardiometabolic	Group	Geriatric - Healthy	-0.401426	-0.867832	0.064979	0.107002	Non-significant
462	CELA3A	OID20298	P09093	Cardiometabolic	Group	Geriatric - Healthy	-0.341817	-0.73941	0.0557755	0.107528	Non-significant
463	PEAR1	OID20257	Q5VY43	Cardiometabolic	Group	Geriatric - Healthy	-0.112516	-0.24441	0.0193773	0.1112	Non-significant
464	ANPEP	OID20350	P15144	Cardiometabolic	Group	Geriatric - Healthy	0.145932	-0.0276702	0.319534	0.118373	Non-significant
465	OMD	OID20725	Q99983	Inflammation	Group	Geriatric - Healthy	0.201573	-0.0403523	0.443498	0.1228	Non-significant
466	CDH17	OID20134	Q12864	Cardiometabolic	Group	Geriatric - Healthy	-0.342994	-0.763787	0.0777997	0.134152	Non-significant
467	FCGR3B	OID20387	O75015	Cardiometabolic	Group	Geriatric - Healthy	0.198286	-0.0469191	0.443491	0.138394	Non-significant
468	CA4	OID20241	P22748	Cardiometabolic	Group	Geriatric - Healthy	-0.117734	-0.265	0.0295329	0.144607	Non-significant
469	SUSD1	OID20072	Q6UWL2	Cardiometabolic	Group	Geriatric - Healthy	-0.345598	-0.786156	0.0949599	0.155195	Non-significant
470	CASP2	OID20555	P42575	Inflammation	Group	Geriatric - Healthy	-0.313724	-0.719667	0.0922201	0.163791	Non-significant
471	FOXO1	OID20515	Q12778	Inflammation	Group	Geriatric - Healthy	-0.507457	-1.16605	0.151132	0.165535	Non-significant
472	PLA2G4A	OID20685	P47712	Inflammation	Group	Geriatric - Healthy	-0.489222	-1.13243	0.153987	0.173205	Non-significant
473	PTPN6	OID20717	P29350	Inflammation	Group	Geriatric - Healthy	-0.562909	-1.30341	0.177591	0.173536	Non-significant
474	MANF	OID20707	P55145	Inflammation	Group	Geriatric - Healthy	-0.731428	-1.71447	0.251609	0.186559	Non-significant
475	CDHR5	OID20193	Q9HBB8	Cardiometabolic	Group	Geriatric - Healthy	-0.16049	-0.378403	0.057424	0.192906	Non-significant
476	CA13	OID20225	Q8N1Q1	Cardiometabolic	Group	Geriatric - Healthy	-0.571476	-1.35581	0.212855	0.199666	Non-significant
477	PDGFRB	OID20268	P09619	Cardiometabolic	Group	Geriatric - Healthy	0.129951	-0.0500214	0.309924	0.205424	Non-significant
478	STK11	OID20077	Q15831	Cardiometabolic	Group	Geriatric - Healthy	0.28538	-0.11448	0.685241	0.212935	Non-significant
479	SLITRK6	OID20094	Q9H5Y7	Cardiometabolic	Group	Geriatric - Healthy	0.132479	-0.0550015	0.319959	0.219435	Non-significant
480	FCRL3	OID20443	Q96P31	Inflammation	Group	Geriatric - Healthy	0.320376	-0.134221	0.774974	0.221186	Non-significant
481	MPIG6B	OID20779	O95866	Inflammation	Group	Geriatric - Healthy	-0.505182	-1.22681	0.216444	0.225591	Non-significant
482	IL6R	OID20385	P08887	Cardiometabolic	Group	Geriatric - Healthy	0.128081	-0.0571065	0.313268	0.233666	Non-significant
483	SPRY2	OID20475	O43597	Inflammation	Group	Geriatric - Healthy	-0.427106	-1.04466	0.190448	0.233686	Non-significant
484	LY9	OID20670	Q9HBG7	Inflammation	Group	Geriatric - Healthy	0.12425	-0.0574196	0.30592	0.241201	Non-significant
485	PROC	OID20402	P04070	Cardiometabolic	Group	Geriatric - Healthy	0.106114	-0.0520521	0.26428	0.254327	Non-significant
486	IL32	OID20605	P24001	Inflammation	Group	Geriatric - Healthy	0.164487	-0.082224	0.411198	0.258637	Non-significant
487	DOK2	OID20138	O60496	Cardiometabolic	Group	Geriatric - Healthy	-0.485201	-1.24883	0.278423	0.292388	Non-significant
488	GSTA1	OID20166	P08263	Cardiometabolic	Group	Geriatric - Healthy	0.273592	-0.158973	0.706158	0.29565	Non-significant
489	HSPB1	OID20230	P04792	Cardiometabolic	Group	Geriatric - Healthy	0.312806	-0.185902	0.811515	0.301602	Non-significant
490	GRAP2	OID20192	O75791	Cardiometabolic	Group	Geriatric - Healthy	-0.627496	-1.63717	0.382181	0.308199	Non-significant
491	MCAM	OID20343	P43121	Cardiometabolic	Group	Geriatric - Healthy	0.141655	-0.0874427	0.370752	0.311865	Non-significant
492	IRAG2	OID20085	Q12912	Cardiometabolic	Group	Geriatric - Healthy	0.245353	-0.162536	0.653241	0.331745	Non-significant
493	CXCL12	OID20464	P48061	Inflammation	Group	Geriatric - Healthy	0.121971	-0.080842	0.324785	0.331892	Non-significant
494	IRAK4	OID20577	Q9NWZ3	Inflammation	Group	Geriatric - Healthy	-0.481432	-1.29674	0.333878	0.345177	Non-significant
495	FGF19	OID20715	O95750	Inflammation	Group	Geriatric - Healthy	0.249369	-0.175132	0.67387	0.348942	Non-significant
496	DBNL	OID20681	Q9UJU6	Inflammation	Group	Geriatric - Healthy	-0.400161	-1.08525	0.284928	0.35309	Non-significant
497	EPCAM	OID20743	P16422	Inflammation	Group	Geriatric - Healthy	-0.286776	-0.777913	0.204361	0.353337	Non-significant
498	PRCP	OID20337	P42785	Cardiometabolic	Group	Geriatric - Healthy	0.0959546	-0.0690329	0.260942	0.35623	Non-significant
499	SNAP23	OID20218	O00161	Cardiometabolic	Group	Geriatric - Healthy	-0.442413	-1.21513	0.330303	0.367649	Non-significant
500	PPIB	OID20331	P23284	Cardiometabolic	Group	Geriatric - Healthy	-0.357882	-0.984472	0.268708	0.369413	Non-significant
501	RAB37	OID20425	Q96AX2	Inflammation	Group	Geriatric - Healthy	-0.391161	-1.08883	0.30651	0.382923	Non-significant
502	PLTP	OID20238	P55058	Cardiometabolic	Group	Geriatric - Healthy	-0.104408	-0.291151	0.082334	0.384956	Non-significant
503	METAP1D	OID20519	Q6UB28	Inflammation	Group	Geriatric - Healthy	0.278596	-0.224594	0.781785	0.39208	Non-significant
504	CD200	OID20603	P41217	Inflammation	Group	Geriatric - Healthy	0.0858744	-0.071683	0.243432	0.403492	Non-significant
505	ACY1	OID20137	Q03154	Cardiometabolic	Group	Geriatric - Healthy	0.12868	-0.109901	0.367261	0.411092	Non-significant
506	CASP3	OID20305	P42574	Cardiometabolic	Group	Geriatric - Healthy	-0.34592	-1.0041	0.312259	0.429796	Non-significant
507	PROK1	OID20543	P58294	Inflammation	Group	Geriatric - Healthy	-0.196014	-0.579924	0.187896	0.450546	Non-significant
508	SFTPD	OID20214	P35247	Cardiometabolic	Group	Geriatric - Healthy	0.19719	-0.189394	0.583774	0.45123	Non-significant
509	NFATC1	OID20545	O95644	Inflammation	Group	Geriatric - Healthy	-0.316983	-0.939713	0.305747	0.452713	Non-significant
510	NTF3	OID20591	P20783	Inflammation	Group	Geriatric - Healthy	-0.159588	-0.473941	0.154765	0.454604	Non-significant
511	FCN2	OID20382	Q15485	Cardiometabolic	Group	Geriatric - Healthy	-0.107806	-0.328895	0.113283	0.483022	Non-significant
512	MPHOSPH8	OID20092	Q99549	Cardiometabolic	Group	Geriatric - Healthy	0.248134	-0.271509	0.767777	0.497559	Non-significant
513	CXCL1	OID20762	P09341	Inflammation	Group	Geriatric - Healthy	0.241994	-0.265966	0.749955	0.499155	Non-significant
514	WASF1	OID20091	Q92558	Cardiometabolic	Group	Geriatric - Healthy	-0.295083	-0.926342	0.336176	0.51215	Non-significant
515	CLUL1	OID20198	Q15846	Cardiometabolic	Group	Geriatric - Healthy	-0.109687	-0.34948	0.130106	0.526811	Non-significant
516	CD69	OID20206	Q07108	Cardiometabolic	Group	Geriatric - Healthy	-0.298567	-0.955949	0.358815	0.531583	Non-significant
517	CRKL	OID20742	P46109	Inflammation	Group	Geriatric - Healthy	-0.324717	-1.05175	0.402312	0.542694	Non-significant
518	ITGB2	OID20315	P05107	Cardiometabolic	Group	Geriatric - Healthy	-0.0732699	-0.23799	0.0914505	0.545385	Non-significant
519	FETUB	OID20404	Q9UGM5	Cardiometabolic	Group	Geriatric - Healthy	-0.0853711	-0.279547	0.108804	0.553013	Non-significant
520	FCRL2	OID20639	Q96LA5	Inflammation	Group	Geriatric - Healthy	0.130903	-0.1713	0.433106	0.562652	Non-significant
521	BANK1	OID20594	Q8NDB2	Inflammation	Group	Geriatric - Healthy	-0.339075	-1.1227	0.444546	0.563337	Non-significant
522	CLIP2	OID20559	Q9UDT6	Inflammation	Group	Geriatric - Healthy	-0.363164	-1.21193	0.485597	0.570516	Non-significant
523	VSIR	OID20131	Q9H7M9	Cardiometabolic	Group	Geriatric - Healthy	0.113485	-0.153406	0.380376	0.574484	Non-significant
524	MYO9B	OID20451	Q13459	Inflammation	Group	Geriatric - Healthy	0.20331	-0.278728	0.685348	0.579611	Non-significant
525	PPP1R2	OID20176	P41236	Cardiometabolic	Group	Geriatric - Healthy	0.220292	-0.303181	0.743764	0.581017	Non-significant
526	DAG1	OID20774	Q14118	Inflammation	Group	Geriatric - Healthy	0.127137	-0.174979	0.429254	0.581026	Non-significant
527	SKAP2	OID20761	O75563	Inflammation	Group	Geriatric - Healthy	-0.304827	-1.03873	0.429079	0.589194	Non-significant
528	ANXA11	OID20583	P50995	Inflammation	Group	Geriatric - Healthy	0.0657626	-0.0930292	0.224554	0.590994	Non-significant
529	NRCAM	OID20229	Q92823	Cardiometabolic	Group	Geriatric - Healthy	-0.063159	-0.218507	0.0921893	0.60232	Non-significant
530	CDH6	OID20157	P55285	Cardiometabolic	Group	Geriatric - Healthy	0.0747935	-0.113864	0.263451	0.617439	Non-significant
531	ADH4	OID20117	P08319	Cardiometabolic	Group	Geriatric - Healthy	-0.1795	-0.63271	0.273711	0.61802	Non-significant
532	CNPY2	OID20069	Q9Y2B0	Cardiometabolic	Group	Geriatric - Healthy	0.126452	-0.200015	0.452919	0.631062	Non-significant
533	IRAK1	OID20485	P51617	Inflammation	Group	Geriatric - Healthy	0.17594	-0.2801	0.63198	0.633353	Non-significant
534	LY75	OID20580	O60449	Inflammation	Group	Geriatric - Healthy	-0.0811499	-0.295727	0.133427	0.644712	Non-significant
535	BAG6	OID20114	P46379	Cardiometabolic	Group	Geriatric - Healthy	0.0731581	-0.126491	0.272808	0.662191	Non-significant
536	CD84	OID20607	Q9UIB8	Inflammation	Group	Geriatric - Healthy	-0.0684855	-0.256279	0.119308	0.664783	Non-significant
537	PRSS27	OID20212	Q9BQR3	Cardiometabolic	Group	Geriatric - Healthy	-0.0836612	-0.322409	0.155087	0.685859	Non-significant
538	DIABLO	OID20184	Q9NR28	Cardiometabolic	Group	Geriatric - Healthy	-0.265418	-1.04484	0.514	0.700343	Non-significant
539	PNPT1	OID20445	Q8TCS8	Inflammation	Group	Geriatric - Healthy	-0.125287	-0.496723	0.24615	0.705054	Non-significant
540	HEXIM1	OID20589	O94992	Inflammation	Group	Geriatric - Healthy	0.164903	-0.326816	0.656622	0.707879	Non-significant
541	NUB1	OID20510	Q9Y5A7	Inflammation	Group	Geriatric - Healthy	0.176435	-0.355016	0.707885	0.712776	Non-significant
542	PLXNB3	OID20160	Q9ULL4	Cardiometabolic	Group	Geriatric - Healthy	-0.0759629	-0.309028	0.157102	0.721527	Non-significant
543	AXIN1	OID20582	O15169	Inflammation	Group	Geriatric - Healthy	-0.229994	-0.95305	0.493063	0.73278	Non-significant
544	PRDX5	OID20644	P30044	Inflammation	Group	Geriatric - Healthy	0.162265	-0.367136	0.691666	0.749201	Non-significant
545	GOPC	OID20551	Q9HD26	Inflammation	Group	Geriatric - Healthy	-0.232657	-0.996179	0.530865	0.751719	Non-significant
546	USP8	OID20110	P40818	Cardiometabolic	Group	Geriatric - Healthy	-0.219596	-0.952687	0.513496	0.758949	Non-significant
547	NCAM1	OID20354	P13591	Cardiometabolic	Group	Geriatric - Healthy	0.0522315	-0.126515	0.230978	0.769122	Non-significant
548	LPL	OID20188	P06858	Cardiometabolic	Group	Geriatric - Healthy	0.070009	-0.175249	0.315267	0.778387	Non-significant
549	FGF2	OID20503	P09038	Inflammation	Group	Geriatric - Healthy	-0.117466	-0.531772	0.29684	0.781007	Non-significant
550	BPIFB1	OID20308	Q8TDL5	Cardiometabolic	Group	Geriatric - Healthy	0.105461	-0.269586	0.480508	0.784166	Non-significant
551	IKBKG	OID20544	Q9Y6K9	Inflammation	Group	Geriatric - Healthy	0.158543	-0.439913	0.757	0.805845	Non-significant
552	MGMT	OID20588	P16455	Inflammation	Group	Geriatric - Healthy	-0.202523	-1.01393	0.608886	0.825592	Non-significant
553	ICAM3	OID20277	P32942	Cardiometabolic	Group	Geriatric - Healthy	0.0362014	-0.111699	0.184101	0.831661	Non-significant
554	CRTAC1	OID20279	Q9NQ79	Cardiometabolic	Group	Geriatric - Healthy	0.0419688	-0.131614	0.215552	0.835386	Non-significant
555	CORO1A	OID20286	P31146	Cardiometabolic	Group	Geriatric - Healthy	-0.153482	-0.794416	0.487451	0.838246	Non-significant
556	ICA1	OID20484	Q05084	Inflammation	Group	Geriatric - Healthy	-0.131888	-0.688554	0.424777	0.841369	Non-significant
557	CXCL5	OID20207	P42830	Cardiometabolic	Group	Geriatric - Healthy	-0.177873	-0.952022	0.596276	0.850051	Non-significant
558	TNFRSF13C	OID20480	Q96RJ3	Inflammation	Group	Geriatric - Healthy	0.0639283	-0.232424	0.360281	0.866558	Non-significant
559	YTHDF3	OID20478	Q7Z739	Inflammation	Group	Geriatric - Healthy	-0.114139	-0.65072	0.422442	0.869991	Non-significant
560	ITGB1BP2	OID20112	Q9UKP3	Cardiometabolic	Group	Geriatric - Healthy	-0.183738	-1.06089	0.693415	0.873661	Non-significant
561	SEMA7A	OID20283	O75326	Cardiometabolic	Group	Geriatric - Healthy	0.0295286	-0.123137	0.182194	0.891206	Non-significant
562	DFFA	OID20620	O00273	Inflammation	Group	Geriatric - Healthy	0.0782775	-0.337189	0.493744	0.896466	Non-significant
563	TBC1D5	OID20521	Q92609	Inflammation	Group	Geriatric - Healthy	-0.106394	-0.674257	0.461469	0.897554	Non-significant
564	PRKAR1A	OID20146	P10644	Cardiometabolic	Group	Geriatric - Healthy	0.0997672	-0.473209	0.672744	0.910864	Non-significant
565	LAT	OID20640	O43561	Inflammation	Group	Geriatric - Healthy	-0.107473	-0.736948	0.522003	0.914144	Non-significant
566	NFATC3	OID20470	Q12968	Inflammation	Group	Geriatric - Healthy	0.0621784	-0.308819	0.433176	0.917133	Non-significant
567	HPCAL1	OID20615	P37235	Inflammation	Group	Geriatric - Healthy	-0.0816694	-0.61652	0.453181	0.930704	Non-significant
568	EDAR	OID20525	Q9UNE0	Inflammation	Group	Geriatric - Healthy	0.0708826	-0.39496	0.536725	0.931172	Non-significant
569	CD244	OID20628	Q9BZW8	Inflammation	Group	Geriatric - Healthy	0.0246522	-0.139058	0.188363	0.93254	Non-significant
570	ARHGEF12	OID20554	Q9NZN5	Inflammation	Group	Geriatric - Healthy	-0.106977	-0.833668	0.619713	0.935427	Non-significant
571	SRPK2	OID20502	P78362	Inflammation	Group	Geriatric - Healthy	-0.0513698	-0.40309	0.30035	0.936406	Non-significant
572	AOC3	OID20389	Q16853	Cardiometabolic	Group	Geriatric - Healthy	0.0253092	-0.151763	0.202381	0.93901	Non-significant
573	COMT	OID20086	P21964	Cardiometabolic	Group	Geriatric - Healthy	-0.0736665	-0.598185	0.450852	0.941048	Non-significant
574	DECR1	OID20579	Q16698	Inflammation	Group	Geriatric - Healthy	-0.0701556	-0.617585	0.477274	0.950663	Non-significant
575	DNAJA2	OID20627	O60884	Inflammation	Group	Geriatric - Healthy	0.0560661	-0.385563	0.497695	0.951561	Non-significant
576	TANK	OID20474	Q92844	Inflammation	Group	Geriatric - Healthy	0.0558693	-0.433855	0.545594	0.960694	Non-significant
577	IL7	OID20535	P13232	Inflammation	Group	Geriatric - Healthy	-0.0526051	-0.513963	0.408753	0.960735	Non-significant
578	NUDC	OID20623	Q9Y266	Inflammation	Group	Geriatric - Healthy	-0.0419174	-0.49248	0.408645	0.973682	Non-significant
579	CHL1	OID20366	O00533	Cardiometabolic	Group	Geriatric - Healthy	-0.0128355	-0.167242	0.141571	0.978931	Non-significant
580	BACH1	OID20505	O14867	Inflammation	Group	Geriatric - Healthy	0.0321967	-0.456301	0.520695	0.986702	Non-significant
581	LACTB2	OID20150	Q53H82	Cardiometabolic	Group	Geriatric - Healthy	0.0263918	-0.403024	0.455808	0.988426	Non-significant
582	PDLIM7	OID20729	Q9NR12	Inflammation	Group	Geriatric - Healthy	-0.0500099	-0.872485	0.772465	0.988671	Non-significant
583	SELP	OID20379	P16109	Cardiometabolic	Group	Geriatric - Healthy	-0.0153532	-0.273891	0.243185	0.98919	Non-significant
584	ENPP2	OID20288	Q13822	Cardiometabolic	Group	Geriatric - Healthy	-0.00861721	-0.195611	0.178376	0.993476	Non-significant
585	COMP	OID20405	P49747	Cardiometabolic	Group	Geriatric - Healthy	0.0101837	-0.218385	0.238752	0.993901	Non-significant
586	CNST	OID20127	Q6PJW8	Cardiometabolic	Group	Geriatric - Healthy	-0.0239571	-0.659074	0.611159	0.995624	Non-significant
587	BCR	OID20558	P11274	Inflammation	Group	Geriatric - Healthy	-0.0217498	-0.681964	0.638464	0.996661	Non-significant
588	ICAM4	OID20578	Q14773	Inflammation	Group	Geriatric - Healthy	0.0080775	-0.237184	0.253339	0.996663	Non-significant
589	CXCL6	OID20613	P80162	Inflammation	Group	Geriatric - Healthy	-0.00904198	-0.367538	0.349454	0.998041	Non-significant
590	TRAF2	OID20507	Q12933	Inflammation	Group	Geriatric - Healthy	-0.0089173	-0.44294	0.425105	0.9987	Non-significant
591	FADD	OID20151	Q13158	Cardiometabolic	Group	Geriatric - Healthy	0.00925399	-0.519028	0.537536	0.999055	Non-significant
592	TRIM5	OID20526	Q9C035	Inflammation	Group	Geriatric - Healthy	0.0087961	-0.546851	0.564443	0.999228	Non-significant
